# Supplementary material for: Temporally divergent regulatory mechanisms govern neuronal diversification and maturation in the mouse and marmoset neocortex
Source: Nat Neurosci. 2022 Aug 1;25(8):1049–58. doi: 10.1038/s41593-022-01123-4 (PMC9343253; doi:10.1038/s41593-022-01123-4)
Supplement: Supplementary file 3 — Dynamic genes in the Cux2/Tle4 bulk dataset. fClustId, final cluster assignment. clustLabel, cluster type description. [file 41593_2022_1123_MOESM3_ESM.txt]

ensemblId	geneName	fClustId	clustLabel	E18_5_Cux2	P1_Cux2	P3_Cux2	P7_Cux2	P21_Cux2	P48_Cux2	E18_5_Tle4	P1_Tle4	P3_Tle4	P7_Tle4	P21_Tle4	P48_Tle4
ENSMUSG00000000001	Gnai3	1	Shared_early	60.3117	55.4464	57.9751	48.6907	14.5179	13.8902	54.151	52.805	48.3586	39.2382	16.0883	13.518
ENSMUSG00000000325	Arvcf	1	Shared_early	35.9905	30.6332	23.388	16.5776	14.3598	11.9495	21.3797	21.2225	22.3711	18.609	9.36667	10.9425
ENSMUSG00000000409	Lck	1	Shared_early	4.71812	5.44954	6.06258	6.054	1.94312	1.50841	4.34062	8.0905	9.1671	11.564	1.96293	1.72841
ENSMUSG00000000441	Raf1	1	Shared_early	146.65	139.473	109.709	96.896	53.7047	43.2284	116.288	115.243	99.5492	87.6753	44.1474	40.9661
ENSMUSG00000000568	Hnrnpd	1	Shared_early	345.836	263.961	218.543	161.068	100.657	110.534	193.772	256.027	233.527	192.406	107.722	103.901
ENSMUSG00000000811	Txnrd3	1	Shared_early	9.14498	21.4389	20.6288	22.1202	2.69039	2.24631	10.6046	21.047	16.1268	19.0029	1.34033	1.26884
ENSMUSG00000000823	Znf512b	1	Shared_early	51.2429	55.5417	52.5765	43.8569	24.2036	14.3899	29.4597	40.7064	33.3596	35.5624	17.5602	14.2463
ENSMUSG00000000861	Bcl11a	1	Shared_early	195.017	151.606	119.815	89.113	58.6436	48.3205	101.649	99.043	99.8922	110.268	78.8414	65.2404
ENSMUSG00000001034	Mapk7	1	Shared_early	84.8198	61.4619	42.8479	28.9943	14.4089	10.3793	63.8007	65.368	57.9216	53.6335	10.7667	10.2349
ENSMUSG00000001098	Kctd10	1	Shared_early	34.8441	38.8961	38.6433	36.5056	17.5565	14.5687	25.1469	35.426	35.5035	41.8936	25.0899	31.6405
ENSMUSG00000001248	Gramd1a	1	Shared_early	171.813	138.071	119.416	95.1932	70.4364	55.7745	144.777	135.205	128.476	111.333	58.648	58.5299
ENSMUSG00000001313	Rnd2	1	Shared_early	25.7465	31.7038	36.5215	43.5322	8.70557	9.96721	19.9281	27.9861	34.2954	36.2845	21.6553	20.7528
ENSMUSG00000001467	Cyp51	1	Shared_early	108.468	95.5946	91.0648	63.6375	21.5222	23.9548	60.94	74.8424	59.1033	60.1608	27.792	33.4844
ENSMUSG00000001525	Tubb5	1	Shared_early	1135.97	1332.07	1152.57	1150.11	299.376	211.806	1200.8	1198.39	1466.56	1643.67	299.699	309.564
ENSMUSG00000001729	Akt1	1	Shared_early	203.05	210.701	164.619	113.697	56.2708	47.7036	152.539	163.339	153.287	138.128	58.1289	60.1856
ENSMUSG00000001785	Pwp1	1	Shared_early	70.8884	57.3178	45.0016	31.5564	21.3955	17.4237	58.2596	58.2832	59.672	46.0367	19.8317	23.8671
ENSMUSG00000001924	Uba1	1	Shared_early	326.423	334.311	275.647	243.936	142.828	106.659	242.784	279.81	246.525	267.325	137.963	129.517
ENSMUSG00000002058	Unc119	1	Shared_early	63.4868	67.8011	50.7862	47.0079	26.313	23.9154	42.356	39.5108	48.4614	46.2918	19.5071	16.626
ENSMUSG00000002059	Rab34	1	Shared_early	33.9826	41.308	37.1279	27.017	13.3078	7.40621	26.4398	46.1201	35.94	35.5562	26.3007	26.9755
ENSMUSG00000002083	Bbc3	1	Shared_early	20.9738	24.7642	20.9929	17.0262	4.67293	3.35256	43.8875	39.8749	44.2396	43.2941	7.27708	5.53335
ENSMUSG00000002257	Def6	1	Shared_early	0.890714	2.34932	4.52342	5.55032	0.109391	0.646711	3.27455	5.43458	8.39313	10.3345	2.1438	1.04342
ENSMUSG00000002341	Ncan	1	Shared_early	57.4215	47.8993	41.3918	31.6621	24.6123	16.6712	34.3458	35.5343	38.0144	36.527	25.2357	19.7837
ENSMUSG00000002343	Armc6	1	Shared_early	56.2552	70.1564	68.5422	73.0325	37.315	27.6684	59.7563	77.5592	81.0832	94.4487	34.7209	31.5204
ENSMUSG00000002458	Rgs19	1	Shared_early	23.8685	24.085	23.0046	33.2473	19.1635	13.2096	24.4469	26.7204	40.7821	51.5813	29.9363	26.683
ENSMUSG00000002578	Ikzf4	1	Shared_early	8.46012	10.8673	10.0166	8.99762	4.00144	4.59984	7.4789	8.17386	5.6364	4.10055	2.03233	2.50334
ENSMUSG00000002731	Prkra	1	Shared_early	60.4525	59.9387	59.6111	50.7245	8.81933	13.5495	58.5581	66.9944	69.3683	68.1201	12.2584	13.5874
ENSMUSG00000002741	Ykt6	1	Shared_early	94.9476	132.673	112.123	89.8418	50.7138	41.6767	81.9365	100.195	99.5484	98.3541	54.9446	48.4972
ENSMUSG00000002825	Qtrt1	1	Shared_early	22.8819	23.3197	20.5903	18.887	15.4435	11.7032	24.3955	27.8071	26.9589	25.0515	10.9827	9.79626
ENSMUSG00000002900	Lamb1	1	Shared_early	10.4261	11.5903	11.8596	8.02068	1.42491	0.763914	4.48646	3.24578	3.44572	2.53795	0.718425	0.521614
ENSMUSG00000002997	Prkar2b	1	Shared_early	142.152	151.564	164.352	118.237	38.0475	32.0687	386.235	319.752	305.302	208.594	83.6485	65.8528
ENSMUSG00000003033	Ap1m1	1	Shared_early	130.971	142.164	126.677	115.203	76.1686	58.2184	133.849	175.111	164.987	163.067	78.8109	64.8862
ENSMUSG00000003070	Efna2	1	Shared_early	21.2758	17.8872	16.0786	11.8895	4.85659	3.56843	16.4617	15.2167	16.1575	13.5729	6.50963	4.30143
ENSMUSG00000003233	Dvl3	1	Shared_early	38.3768	35.5545	30.572	26.1357	25.2108	15.5824	22.6271	28.5352	28.1074	25.2665	16.1066	12.0255
ENSMUSG00000003348	Mob3a	1	Shared_early	25.6095	27.4269	25.9109	17.8805	3.07791	4.49277	25.573	28.9309	33.2867	35.456	5.70584	8.7782
ENSMUSG00000003352	Cacnb3	1	Shared_early	104.236	108.465	96.5563	63.2325	97.3601	73.8867	110.179	110.566	110.261	82.2899	36.29	50.4779
ENSMUSG00000003429	Rps11	1	Shared_early	709.042	671.004	531.113	361.126	248.913	260.038	511.413	469.787	515.258	484.403	253.983	274.907
ENSMUSG00000003528	Slc25a1	1	Shared_early	84.6705	84.4012	77.6705	73.531	19.3839	18.5372	61.5609	72.1119	91.8517	113.686	22.7446	26.4469
ENSMUSG00000003644	Rps6ka1	1	Shared_early	6.6172	8.702	9.12624	6.05217	3.04616	3.39691	4.85325	8.69051	8.89424	10.3957	3.82029	3.10365
ENSMUSG00000003680	Taf6l	1	Shared_early	12.5608	12.2306	12.4867	10.313	7.67995	5.99444	15.92	17.8325	22.3327	20.7864	8.88491	11.0754
ENSMUSG00000003824	Syce2	1	Shared_early	22.1746	28.3647	31.4198	27.5362	1.08438	1.97327	25.8034	33.8651	38.154	38.2851	4.60629	3.86272
ENSMUSG00000003868	Ruvbl2	1	Shared_early	69.7612	55.6661	42.1681	31.1721	23.752	21.4881	44.4436	44.752	49.5831	44.7714	23.2203	22.4134
ENSMUSG00000003934	Efnb3	1	Shared_early	29.0584	29.1924	32.2419	30.5236	1.6373	1.81606	22.0258	26.3027	28.6743	28.2498	14.2429	8.90139
ENSMUSG00000004446	Bid	1	Shared_early	15.7679	17.9783	16.4242	17.1864	9.32802	8.36006	23.4733	17.6936	15.8556	15.4688	6.45476	7.35272
ENSMUSG00000004500	Zfp324	1	Shared_early	11.2418	10.6892	8.41736	6.81983	4.86242	3.34805	8.474	8.23521	7.78189	7.92384	3.83748	3.1833
ENSMUSG00000004508	Gab2	1	Shared_early	15.4722	13.5947	11.8869	7.60782	2.17021	1.43772	13.3957	13.6293	10.241	8.91416	3.92721	4.25649
ENSMUSG00000004530	Coro1c	1	Shared_early	131.587	159.385	123.137	103.476	43.591	32.1553	107.125	134.337	129.409	114.145	53.0991	57.7347
ENSMUSG00000004626	Stxbp2	1	Shared_early	46.3658	61.9753	58.9209	44.5381	21.1464	32.7233	31.8924	62.9324	48.4442	50.0599	42.4079	59.8539
ENSMUSG00000004846	Plod3	1	Shared_early	14.8411	16.3004	14.082	13.4883	8.47575	8.20699	12.5626	15.452	13.7698	11.2495	7.67441	5.66955
ENSMUSG00000004980	Hnrnpa2b1	1	Shared_early	413.859	320.998	314.073	233.207	151.434	142.601	231.915	205.544	212.209	189.195	124.661	135.37
ENSMUSG00000005057	Sh2b2	1	Shared_early	40.0173	34.3736	24.0973	14.3569	3.9625	2.67295	22.225	20.3259	17.7782	13.2677	1.93724	1.40324
ENSMUSG00000005125	Ndrg1	1	Shared_early	96.5085	80.9864	46.4336	21.8392	0.410668	3.10493	45.2231	38.8666	36.8036	37.6169	3.63855	3.96313
ENSMUSG00000005447	Pafah1b3	1	Shared_early	233.283	188.937	146.147	88.0741	13.4618	12.395	236.529	212.839	247.609	161.166	6.3491	6.1332
ENSMUSG00000005481	Ddx39	1	Shared_early	46.3108	53.0023	54.1587	37.2738	24.8895	17.2202	41.1534	47.457	54.9922	44.5557	17.0531	15.8448
ENSMUSG00000005566	Trim28	1	Shared_early	163.547	139.84	112.644	87.9783	68.8777	64.9407	110.495	125.07	113.955	96.9242	51.8259	60.3268
ENSMUSG00000005610	Eif4g2	1	Shared_early	859.417	665.05	618.57	506.682	221.507	184.793	526.719	460.793	391.235	349.344	206.733	168.78
ENSMUSG00000005615	Pcyt1a	1	Shared_early	15.8774	18.4268	16.2641	12.8251	5.93152	7.54257	15.5076	16.0292	12.0122	9.88763	7.46667	8.07087
ENSMUSG00000005667	Mthfd2	1	Shared_early	7.14887	10.4288	14.5217	10.093	3.12496	3.26183	3.67533	6.54123	7.45486	7.86281	3.15711	3.58218
ENSMUSG00000005672	Kit	1	Shared_early	7.26947	8.31404	12.0233	11.7258	1.542	1.55483	26.4237	38.3295	29.1883	33.2195	7.74793	2.45954
ENSMUSG00000005871	Apc	1	Shared_early	73.9956	40.2313	64.3481	65.9686	14.6339	16.2251	100.479	66.3171	49.6453	72.355	36.5462	16.1467
ENSMUSG00000006218	Fam131c	1	Shared_early	14.3124	19.7775	17.8895	12.45	0.785793	1.13116	17.0498	21.0982	27.1	24.1464	1.76123	1.14767
ENSMUSG00000006356	Crip2	1	Shared_early	299.315	348.246	283.339	266.956	176.189	146.626	288.065	343.832	444.397	461.353	209.376	234.316
ENSMUSG00000006360	Crip1	1	Shared_early	23.4797	25.4932	19.3431	3.75522	2.21506	2.97868	12.9336	13.6703	23.633	14.4314	2.96555	13.3639
ENSMUSG00000007029	Vars	1	Shared_early	53.4086	52.6722	43.5622	27.8349	19.9788	16.6428	39.8337	48.1248	41.5943	42.0531	18.2864	19.312
ENSMUSG00000007039	Ddah2	1	Shared_early	240.808	144.601	82.8861	32.6152	1.21706	1.45485	221.801	177.148	219.5	118.881	7.61037	6.66635
ENSMUSG00000007850	Hnrnph1	1	Shared_early	291.065	249.046	270.23	182.802	90.0663	115.894	223.979	209.243	176.692	129.617	83.4687	88.022
ENSMUSG00000007888	Crlf1	1	Shared_early	42.31	64.5524	49.3774	20.1013	3.31151	0.935728	20.4558	14.7275	13.2586	4.77512	1.02814	0.743288
ENSMUSG00000008167	Fbxw9	1	Shared_early	33.3213	50.938	44.3421	46.9205	19.7646	16.9292	43.8309	53.9489	61.2518	64.3354	19.3709	15.0856
ENSMUSG00000008393	Carhsp1	1	Shared_early	73.2574	57.6607	41.0573	8.84738	0.932345	1.49149	53.8554	40.7284	40.7768	26.9907	2.60062	1.49241
ENSMUSG00000008435	Rdh13	1	Shared_early	10.2037	11.5978	10.496	8.55144	4.70266	4.4697	8.8808	13.7189	12.2458	12.0825	5.09157	6.10263
ENSMUSG00000008475	Arpc5	1	Shared_early	159.541	204.742	236.619	270.621	79.6414	54.9971	115.61	145.729	143.762	137.632	89.8251	83.4645
ENSMUSG00000008668	Rps18	1	Shared_early	455.345	434.556	365.238	274.325	185.409	187.314	327.446	312.537	322.666	338.841	147.499	134.234
ENSMUSG00000008682	Rpl10	1	Shared_early	497.011	510.63	451.536	309.629	219.117	208.356	317.866	271.371	330.896	304.888	140.045	159.601
ENSMUSG00000008683	Rps15a	1	Shared_early	253.26	197.648	156.355	118.047	71.8163	70.3728	210.893	169.493	183.59	184.03	79.7611	82.1363
ENSMUSG00000008859	Rala	1	Shared_early	67.6591	76.4647	76.6379	85.5483	30.2065	28.9492	68.6029	71.6093	69.1461	60.092	43.9347	39.039
ENSMUSG00000009073	Nf2	1	Shared_early	48.1733	52.3178	44.2236	35.0915	23.0882	14.7264	33.809	41.6232	35.6018	33.1518	16.7488	16.6152
ENSMUSG00000009418	Nav1	1	Shared_early	22.3483	22.6148	30.5431	44.2399	12.497	5.26747	23.3573	23.3733	24.2957	21.4597	7.76492	2.98703
ENSMUSG00000009566	Fpgs	1	Shared_early	9.52331	13.3673	13.6564	9.41072	2.04459	2.21768	10.0792	18.8659	15.6053	14.5894	3.46072	4.40713
ENSMUSG00000009621	Vav2	1	Shared_early	19.8919	16.647	12.0311	6.15752	0.341438	0.300959	13.8123	16.4202	14.0551	12.5799	2.35551	1.71083
ENSMUSG00000009828	Ick	1	Shared_early	29.783	30.0328	21.6653	10.7271	4.87717	5.10111	24.2883	25.73	18.931	12.4413	4.82992	3.97197
ENSMUSG00000010047	Hyal2	1	Shared_early	27.5884	22.2294	15.8918	14.2117	5.99249	6.47455	26.6108	20.1639	25.8908	20.8878	6.80745	7.3309
ENSMUSG00000010936	Vac14	1	Shared_early	38.8382	42.249	34.2776	26.6418	11.1287	9.6025	21.4897	32.0514	33.2495	31.734	14.517	16.3169
ENSMUSG00000011256	Adam19	1	Shared_early	9.56754	12.9371	11.3189	9.76463	6.55169	2.6616	7.71698	7.12925	8.22472	10.2162	4.36214	3.63676
ENSMUSG00000011257	Pabpc4	1	Shared_early	10.0691	9.23871	8.70938	6.27935	3.34327	2.64425	4.99527	5.41665	5.65567	4.1818	1.79475	2.55304
ENSMUSG00000012405	Rpl15	1	Shared_early	235.196	206.275	193.459	159.378	88.3063	89.641	131.695	124.235	131.019	141.167	65.3208	56.497
ENSMUSG00000012429	2810021B07Rik	1	Shared_early	28.7927	28.2145	26.7682	16.8021	10.0395	12.4271	24.7531	24.2379	21.3731	17.1929	11.1914	8.20922
ENSMUSG00000012848	Rps5	1	Shared_early	341.502	325.836	251.301	167.512	101.223	112.918	259.834	239.799	241.887	226.372	94.0519	95.0621
ENSMUSG00000013787	Ehmt2	1	Shared_early	48.3548	49.5212	39.5434	28.8701	20.9771	18.4982	40.1961	44.1542	42.0713	33.4023	14.3504	15.7429
ENSMUSG00000014837	4931428F04Rik	1	Shared_early	90.8237	98.0838	86.9782	64.7121	13.8274	10.3414	57.4371	65.2074	60.1235	52.5977	11.3182	11.0539
ENSMUSG00000015165	Hnrnpl	1	Shared_early	268.992	282.97	233.251	194.885	123.811	130.749	175.387	211.376	191.738	177.792	94.6158	96.9685
ENSMUSG00000015217	Hmgb3	1	Shared_early	370.846	306.07	230.811	130.816	44.7812	44.8675	172.54	242.059	212.297	174.595	34.8715	35.2189
ENSMUSG00000015247	Nipsnap3b	1	Shared_early	61.7467	61.6786	58.983	41.4338	8.27887	11.8273	57.4842	59.85	63.1657	52.9764	8.5876	9.19086
ENSMUSG00000015568	Lpl	1	Shared_early	28.4557	117.145	152.942	116.057	2.58029	0.929057	14.7994	14.7721	16.3258	26.8317	2.66104	0.908617
ENSMUSG00000015697	Setdb1	1	Shared_early	34.4751	27.8343	26.0834	21.9749	14.7652	12.1	24.957	22.6816	19.2975	18.3175	12.374	11.6953
ENSMUSG00000015711	Prune	1	Shared_early	22.3635	31.4905	33.6609	35.7326	14.0296	10.8438	22.6705	27.9362	34.0137	39.2772	14.2097	13.2537
ENSMUSG00000015714	Lass2	1	Shared_early	52.4156	52.9057	45.0653	35.9186	14.9953	17.3096	38.0954	48.1982	40.9653	35.7062	22.559	22.2932
ENSMUSG00000015766	Eps8	1	Shared_early	16.1565	21.4812	19.7617	24.3483	2.25396	0.896044	17.5542	14.3076	14.6586	17.2623	15.6562	8.67662
ENSMUSG00000016179	Camk1g	1	Shared_early	31.0724	30.3829	24.5202	20.0707	61.1525	28.1171	42.5485	45.034	45.3687	35.2206	13.6335	5.9468
ENSMUSG00000016262	Sertad4	1	Shared_early	47.0165	46.6362	38.3666	24.357	16.7983	10.7316	26.4209	30.5166	26.5425	20.2015	13.9059	9.35958
ENSMUSG00000016503	Gtf3a	1	Shared_early	53.8817	63.2221	53.3555	39.528	25.7888	24.3077	40.7016	40.7803	49.94	45.0567	22.4882	20.8518
ENSMUSG00000016559	H3f3b	1	Shared_early	719.303	617.867	494.05	275.497	170.043	191.941	519.933	640.77	463.79	345.798	159.11	153.452
ENSMUSG00000016757	Ttll12	1	Shared_early	27.8166	23.4868	18.7695	15.4041	8.7351	6.29253	22.1084	20.6295	20.2787	20.806	8.23593	6.1663
ENSMUSG00000016921	Srsf6	1	Shared_early	105.292	75.4145	68.1512	51.3703	27.305	25.521	83.1576	74.3746	66.8653	58.7338	25.1771	22.114
ENSMUSG00000016946	Kctd5	1	Shared_early	49.1112	50.4348	38.3761	33.6778	12.6818	10.0578	36.3593	36.9111	32.1813	27.6811	12.2491	11.1661
ENSMUSG00000017144	Rnd3	1	Shared_early	20.5307	24.6814	32.79	22.3115	18.7711	8.69166	24.7091	24.8031	21.2214	15.6443	15.8526	13.2232
ENSMUSG00000017386	Traf4	1	Shared_early	82.6353	68.4864	49.9316	26.8277	1.50421	0.613557	70.0099	61.3447	57.3976	41.7871	7.12716	4.37789
ENSMUSG00000017466	Timp2	1	Shared_early	72.391	120.997	119.489	151.523	67.3948	42.9538	94.2485	183.821	197.479	249.695	99.0289	76.5698
ENSMUSG00000017774	Myo1c	1	Shared_early	6.89514	9.69142	12.2572	8.21571	4.97875	4.23707	6.15532	6.95733	9.03236	11.5164	5.28155	4.96265
ENSMUSG00000017837	Nkiras2	1	Shared_early	18.8585	19.3849	16.0233	10.3344	4.0652	3.36765	18.9541	14.6161	12.7548	11.1826	3.82866	2.26234
ENSMUSG00000017929	B4galt5	1	Shared_early	42.5334	61.2356	36.3004	45.7832	25.0769	25.7487	28.5933	52.0232	42.2432	60.7886	23.4628	21.275
ENSMUSG00000018001	Cyth3	1	Shared_early	58.9951	82.1079	68.2392	54.4859	17.8066	9.92609	84.9421	83.1046	85.5503	72.1326	14.5759	13.0941
ENSMUSG00000018012	Rac3	1	Shared_early	256.105	374.298	420.273	475.847	36.2672	23.5055	247.696	347.974	449.617	588.43	29.7687	20.0951
ENSMUSG00000018378	Cuedc1	1	Shared_early	22.0482	21.8602	19.4977	16.9682	4.77339	6.253	20.308	19.8793	19.1739	17.066	8.19687	7.54768
ENSMUSG00000018411	Mapt	1	Shared_early	935.128	1058.06	993.324	749.188	226.573	216.293	634.248	620.716	677.716	535.41	177.96	205.143
ENSMUSG00000018428	Akap1	1	Shared_early	30.6197	26.773	23.1002	18.2018	13.3249	11.2052	24.4158	25.2259	22.7342	20.5964	11.5655	10.6403
ENSMUSG00000018474	Chd3	1	Shared_early	52.1704	41.4326	37.8402	33.4818	25.2196	14.9486	45.9672	38.4863	42.1331	36.0786	37.469	33.2709
ENSMUSG00000018507	Trpv2	1	Shared_early	18.207	29.4278	32.6162	36.9083	26.0112	22.4744	28.5792	39.1925	42.2029	51.8197	13.1812	15.5289
ENSMUSG00000018669	Cdk5rap3	1	Shared_early	50.1238	61.3906	57.3165	42.8815	22.2109	18.2208	40.0463	49.3938	52.6302	53.0131	26.8844	25.4522
ENSMUSG00000018900	Slc22a5	1	Shared_early	12.48	9.81707	7.99317	6.27313	2.54126	3.27549	6.2179	7.8258	6.41421	7.63611	3.20143	3.21172
ENSMUSG00000019066	Rab3d	1	Shared_early	18.3194	16.6336	14.4985	13.2022	5.82335	5.06001	12.9422	14.5125	13.8793	15.4205	4.10836	3.70226
ENSMUSG00000019188	H13	1	Shared_early	84.6631	81.5647	82.0293	84.6717	49.8988	42.0002	93.4925	96.7154	102.388	122.279	49.8861	47.4751
ENSMUSG00000019297	2610027L16Rik	1	Shared_early	17.0777	16.4888	13.348	11.4213	7.35125	6.13907	14.8923	16.0969	16.1953	15.8573	6.94737	6.01248
ENSMUSG00000019461	Plscr3	1	Shared_early	20.6033	17.4038	14.5056	13.5054	8.60732	9.1841	14.7418	16.4852	15.8763	14.2148	6.20886	5.7011
ENSMUSG00000019647	Sema6a	1	Shared_early	12.4295	12.5176	19.8188	37.5006	10.1281	8.8253	25.4781	19.3985	18.9328	27.546	11.91	4.23765
ENSMUSG00000019777	Hdac2	1	Shared_early	448.65	341.254	328.09	256.337	129.243	133.186	398.889	322.5	299.996	233.621	136.326	143.244
ENSMUSG00000019823	Mical1	1	Shared_early	13.9523	19.9642	20.1383	12.6983	3.05493	1.94106	16.8451	23.7934	19.8597	16.691	1.52445	1.65078
ENSMUSG00000019849	Prep	1	Shared_early	39.8363	50.5661	55.1451	64.6134	22.7803	15.229	44.621	51.7253	57.9309	64.9422	28.2001	21.1081
ENSMUSG00000019874	Fabp7	1	Shared_early	78.2594	52.5431	39.1645	24.1098	4.18751	7.19981	185.795	118.05	111.409	55.9995	15.1598	6.66753
ENSMUSG00000019894	Slc6a15	1	Shared_early	29.4589	42.1065	53.0301	55.3913	21.9732	26.6134	50.1125	58.3644	52.7261	61.5439	21.6284	22.5623
ENSMUSG00000019927	Ube2d1	1	Shared_early	141.482	127.294	136.628	115.033	59.9123	57.1643	104.823	93.3989	98.485	72.885	32.0612	30.7492
ENSMUSG00000020038	Cry1	1	Shared_early	23.4185	24.9582	17.8638	14.3321	14.9269	10.8629	18.6328	20.5333	19.7688	15.9779	10.7135	7.76899
ENSMUSG00000020075	Ddx21	1	Shared_early	10.4615	11.3912	8.89846	5.86364	3.14966	2.94375	7.18433	7.70514	6.50053	4.28105	3.15897	2.921
ENSMUSG00000020086	H2afy2	1	Shared_early	224.541	208.011	163.82	102.24	36.2852	22.7764	174.681	181.164	176.968	123.165	23.713	19.9179
ENSMUSG00000020108	Ddit4	1	Shared_early	14.458	7.61219	7.36543	9.53192	4.23233	4.11361	10.4795	9.08754	12.8488	18.5423	8.81281	8.74547
ENSMUSG00000020121	Srgap1	1	Shared_early	37.7116	23.3371	21.556	10.5834	0.567045	0.472681	45.0117	37.5449	28.0491	17.4932	3.04971	2.22926
ENSMUSG00000020135	Apc2	1	Shared_early	204.335	167.591	111.627	62.5229	21.1108	14.8567	121.578	126.043	97.3706	75.1522	21.9036	21.5661
ENSMUSG00000020142	Slc1a4	1	Shared_early	27.6505	34.3086	37.9583	36.4281	15.5263	13.3306	29.9215	41.7375	51.0152	54.4987	23.4938	21.0561
ENSMUSG00000020186	Csrp2	1	Shared_early	67.699	78.083	62.147	35.8933	0.991041	1.63592	166.825	133.91	177.799	180.95	4.23806	1.82355
ENSMUSG00000020190	Mknk2	1	Shared_early	23.048	23.2794	21.3304	14.8102	7.41344	6.70879	16.2643	19.5512	19.5667	19.4076	8.97592	11.2728
ENSMUSG00000020230	Prmt2	1	Shared_early	145.256	118.32	114.211	107.353	41.3281	38.5142	133.672	115.355	148.384	140.803	56.4928	59.9721
ENSMUSG00000020256	Aldh1l2	1	Shared_early	30.2782	22.3133	17.7697	5.82437	0.171548	0.238046	11.7039	7.89195	5.90343	2.30691	0.105518	0.0600267
ENSMUSG00000020358	Hnrnpab	1	Shared_early	451.127	370.272	312.224	183.229	90.8873	81.0618	297.374	306.053	243.79	186.623	96.1363	92.3804
ENSMUSG00000020389	Cdkl3	1	Shared_early	13.3027	19.2483	17.0685	10.5171	4.95416	5.04545	14.2323	18.6377	11.0978	9.97643	4.5747	6.25671
ENSMUSG00000020532	Acaca	1	Shared_early	33.6404	32.7647	23.3415	22.9046	6.47771	6.34621	23.7159	24.5993	16.7635	17.1753	6.75771	8.08759
ENSMUSG00000020547	Bzw2	1	Shared_early	451.387	384.459	299.977	170.244	40.7139	32.66	183.06	137.789	145.865	104.248	34.3194	29.9374
ENSMUSG00000020589	Fam49a	1	Shared_early	180.401	173.461	143.388	158.922	70.9931	51.1366	253.581	219.734	167.018	169.817	109.436	94.4541
ENSMUSG00000020592	Sdc1	1	Shared_early	13.4951	15.4634	15.3601	8.70456	0.445782	0.318831	12.577	14.8971	16.6165	14.0181	3.66034	2.16379
ENSMUSG00000020649	Rrm2	1	Shared_early	20.3202	18.0248	15.6828	10.911	2.0162	0.870566	68.8851	58.8584	54.2739	35.7466	4.2333	2.40005
ENSMUSG00000020653	Klf11	1	Shared_early	11.7283	14.7012	13.9531	7.88327	2.7707	3.41473	20.2405	20.6307	16.0076	11.4477	2.77135	3.31103
ENSMUSG00000020669	Sh3yl1	1	Shared_early	23.1389	28.5908	31.2731	28.6948	11.8859	12.9019	23.6125	25.0251	29.1312	26.1152	9.89247	8.25589
ENSMUSG00000020692	Nle1	1	Shared_early	13.5958	13.7316	14.1417	7.27124	6.89206	4.92149	9.39678	13.8087	11.3721	11.5405	4.0673	4.96215
ENSMUSG00000020723	Cacng4	1	Shared_early	79.3017	64.222	52.5734	29.3583	2.26653	2.93284	46.4985	45.184	38.581	20.0906	1.9406	1.73624
ENSMUSG00000020737	Hn1	1	Shared_early	1336.93	1286.27	1012.64	694.449	217.259	173.145	1168.27	1144.13	1109.06	750.88	166.646	163.521
ENSMUSG00000020766	Galk1	1	Shared_early	27.4879	34.9444	30.2857	27.5985	19.4399	19.1316	27.2237	31.0489	44.4202	55.6045	16.5426	12.0426
ENSMUSG00000020781	Tsen54	1	Shared_early	12.6753	15.5785	9.86798	9.12513	5.81291	6.89762	13.3743	13.7418	12.1147	11.1759	5.11756	5.61336
ENSMUSG00000020790	Ankfy1	1	Shared_early	28.897	22.3726	19.4176	15.2696	6.94153	6.79897	21.1865	19.3332	15.3241	13.0492	7.98166	7.04824
ENSMUSG00000020812	1810032O08Rik	1	Shared_early	17.7935	21.1413	17.8367	12.261	5.10049	4.11748	9.93445	15.7842	10.6302	10.4681	2.87272	2.85497
ENSMUSG00000020828	Pld2	1	Shared_early	2.08875	5.19454	8.21397	11.4759	0.645103	0.841959	5.81664	9.52215	10.34	11.8954	3.32303	3.74392
ENSMUSG00000020834	Dhrs13	1	Shared_early	21.0997	27.0923	27.062	32.3223	3.64515	0.732049	26.0604	37.7849	43.2335	47.7397	12.1364	7.27694
ENSMUSG00000020857	Nme2	1	Shared_early	208.329	351.794	339.91	305.45	81.3885	93.3446	210.902	290.653	378.814	347.162	84.7229	93.4506
ENSMUSG00000020898	1500010J02Rik	1	Shared_early	50.8439	45.0474	33.0066	31.8167	19.8842	15.7369	41.5031	41.7595	42.8094	37.0799	16.8007	23.944
ENSMUSG00000020905	Usp43	1	Shared_early	19.4382	31.1644	28.5968	32.2154	8.25622	4.47829	13.4194	19.4404	22.548	37.3003	5.57822	4.07239
ENSMUSG00000020917	Acly	1	Shared_early	110.411	105.081	101.278	85.3503	41.1622	33.7323	77.6364	93.0621	89.3087	107.691	50.3256	54.9496
ENSMUSG00000021131	Erh	1	Shared_early	398.821	332.269	265.571	203.376	109.487	106.94	311.545	314.426	312.579	296.219	122.821	124.489
ENSMUSG00000021140	Pcnx	1	Shared_early	14.5474	15.1408	11.3651	12.0758	9.13314	5.792	22.0967	18.5177	15.4503	14.8474	9.14399	7.49865
ENSMUSG00000021143	Pacs2	1	Shared_early	32.8612	36.751	32.2012	27.5642	5.30837	4.3622	21.3874	25.0412	25.4259	30.2995	8.2999	6.23694
ENSMUSG00000021219	Rgs6	1	Shared_early	11.0535	25.0334	21.465	23.8558	13.3072	8.53199	31.0969	26.641	24.3018	28.3337	22.5894	21.7269
ENSMUSG00000021242	Npc2	1	Shared_early	23.9611	19.5933	15.624	8.59497	5.32354	4.88944	22.8044	20.9157	19.9711	15.2762	5.68303	4.78587
ENSMUSG00000021256	Vash1	1	Shared_early	9.59549	10.2627	9.01432	6.86541	3.59311	3.45633	10.8088	10.8428	11.6233	9.83479	2.86186	3.55658
ENSMUSG00000021262	Evl	1	Shared_early	109.735	103.731	96.6676	73.5721	37.0253	32.9913	87.9084	83.4684	91.3338	92.2034	42.8726	35.226
ENSMUSG00000021273	Fdft1	1	Shared_early	171.253	170.185	146.806	124.905	58.8699	52.9019	154.404	201.007	180.305	186.606	87.5644	101.972
ENSMUSG00000021338	Lrrc16a	1	Shared_early	14.3026	19.3717	20.3074	17.715	7.19064	6.7877	37.4261	32.7891	22.6028	23.2174	12.8108	9.75668
ENSMUSG00000021364	Elovl2	1	Shared_early	33.0652	23.8135	20.4374	16.0009	2.80351	1.26744	25.9545	21.8443	17.3286	15.2574	5.53133	3.03281
ENSMUSG00000021417	Eci2	1	Shared_early	40.3609	38.9094	29.9882	20.2773	6.92847	11.128	46.0671	38.0605	40.1646	31.9656	21.5779	20.0105
ENSMUSG00000021448	Shc3	1	Shared_early	13.4517	18.9617	14.7468	10.3554	10.1278	6.06269	11.1682	15.8004	13.6769	14.9903	10.982	9.60594
ENSMUSG00000021567	Nkd2	1	Shared_early	8.76545	13.7205	11.5292	6.80629	0.407219	0.483655	12.361	15.7515	14.5574	12.4311	0.919359	1.4918
ENSMUSG00000021598	Med10	1	Shared_early	42.3843	40.2303	37.5848	26.8764	17.0925	14.2424	26.026	32.9969	35.2733	35.4491	34.3287	32.7848
ENSMUSG00000021608	Lpcat1	1	Shared_early	42.1987	58.5807	38.6296	38.1101	26.3265	21.3698	38.4972	64.5864	54.1148	53.998	23.5941	22.1877
ENSMUSG00000021614	Vcan	1	Shared_early	5.96204	4.70397	6.27143	2.37857	0.208401	0.275975	44.0904	26.5698	15.033	16.7415	0.749465	0.163985
ENSMUSG00000021643	Serf1	1	Shared_early	415.667	347.609	273.731	183.709	74.9668	73.0023	305.514	211.336	253.134	152.119	32.8296	42.5921
ENSMUSG00000021646	Mccc2	1	Shared_early	8.8621	12.4303	11.7908	16.841	5.80919	9.17864	11.4999	15.052	16.1983	20.7722	11.6186	10.7541
ENSMUSG00000021670	Hmgcr	1	Shared_early	172.762	187.858	167.535	128.101	69.2317	50.8953	94.1876	116.587	100.213	118.79	76.8393	87.6826
ENSMUSG00000021694	Ercc8	1	Shared_early	25.2707	29.5708	28.1163	21.4159	11.7843	11.3041	16.9836	21.199	18.2182	17.9485	10.1816	9.10059
ENSMUSG00000021710	Nln	1	Shared_early	24.9758	30.512	32.4469	33.0172	10.9682	8.64318	22.5202	22.215	21.0513	21.5967	11.5363	11.8671
ENSMUSG00000021720	Rnf180	1	Shared_early	17.6175	19.0372	17.2108	18.0372	8.38489	5.40002	18.0512	19.1782	15.2942	13.2871	10.9113	12.6996
ENSMUSG00000021725	Parp8	1	Shared_early	9.6535	10.1831	13.8601	11.0818	7.31555	5.23112	12.0132	11.2293	9.17035	10.1898	4.86294	4.00878
ENSMUSG00000021733	Slc4a7	1	Shared_early	13.4046	12.1324	11.2809	9.15344	3.61562	2.32585	13.9141	11.1638	9.18135	6.35808	3.20317	1.8169
ENSMUSG00000021782	Dlg5	1	Shared_early	18.5127	17.4677	15.5773	10.0035	2.91763	3.38224	17.1143	19.3821	17.3073	13.8334	5.8986	5.81775
ENSMUSG00000021840	Mapk1ip1l	1	Shared_early	20.758	15.0805	13.3827	11.6733	9.41774	6.02434	13.8362	14.0207	13.071	11.8268	8.93407	7.29693
ENSMUSG00000021877	Arf4	1	Shared_early	439.805	463.194	473.161	368.78	209.308	196.429	413.817	402.548	404.581	346.795	175.358	157.924
ENSMUSG00000021943	Gdf10	1	Shared_early	1.25749	2.44439	3.70781	4.1446	0.34656	0.396186	14.7556	10.6954	14.8636	13.0794	2.08352	1.38817
ENSMUSG00000021948	Prkcd	1	Shared_early	11.628	14.0511	9.86829	12.0003	0.279838	0.411603	14.8501	16.0388	11.3867	6.24292	2.08845	0.794251
ENSMUSG00000021957	Tkt	1	Shared_early	132.73	155.679	124.35	104.61	50.0621	45.8819	103.71	130.196	139.561	157.973	57.6502	62.1832
ENSMUSG00000021958	Pinx1	1	Shared_early	10.3345	11.6152	10.2801	7.58827	3.894	4.94669	6.70884	8.78176	5.96356	4.88769	3.9003	4.81645
ENSMUSG00000021973	Efha1	1	Shared_early	24.7014	24.7164	29.02	28.3172	11.6535	10.7663	21.6153	20.4698	20.1699	15.3544	5.77042	5.6388
ENSMUSG00000022043	Trim35	1	Shared_early	154.054	150.799	134.638	129.642	77.8053	50.1703	145.777	177.179	163.455	174.216	81.7096	75.9615
ENSMUSG00000022048	Dpysl2	1	Shared_early	242.078	230.507	223.971	187.931	86.5655	99.1558	198.214	225.846	220.841	192.407	65.5625	74.3964
ENSMUSG00000022076	Klhl1	1	Shared_early	2.17268	15.9214	22.6702	16.7385	1.36599	0.835613	9.52792	13.3023	11.23	6.06791	0.977096	1.43185
ENSMUSG00000022105	Rb1	1	Shared_early	18.3366	14.8368	17.5481	17.442	6.62588	7.61508	20.554	14.1659	12.3087	10.135	7.34439	5.75474
ENSMUSG00000022111	Uchl3	1	Shared_early	180.447	162.331	160.042	143.167	63.4091	63.1878	145.397	147.177	171.275	157.523	111.377	97.2007
ENSMUSG00000022175	Lrp10	1	Shared_early	10.6702	11.2986	9.21315	7.52655	4.00393	3.36694	9.35405	13.8213	12.774	14.3477	6.11738	4.67629
ENSMUSG00000022211	Lrrc16b	1	Shared_early	13.049	8.34461	7.77303	7.63092	2.65841	1.49385	3.95723	4.72339	4.5737	6.47039	2.63274	1.94399
ENSMUSG00000022216	Psme1	1	Shared_early	114.024	106.031	94.4834	92.2828	41.2565	54.1883	81.2483	89.9886	109.097	104.752	36.2505	38.4398
ENSMUSG00000022340	Sybu	1	Shared_early	131.434	246.399	225.481	181.31	77.6731	63.8803	455.402	384.319	363.039	283.891	92.403	80.0641
ENSMUSG00000022346	Myc	1	Shared_early	31.5396	65.9174	47.1481	15.5519	1.13796	0.592401	11.937	21.9462	33.1949	48.8058	6.41657	4.45816
ENSMUSG00000022351	Sqle	1	Shared_early	184.052	199.32	195.989	174.754	63.5578	42.3463	147.696	209.807	202.94	236.71	89.9791	86.0892
ENSMUSG00000022353	Mtss1	1	Shared_early	41.6389	37.1619	35.3947	26.2431	1.83455	1.98456	45.033	40.3481	36.4244	27.2896	4.6611	3.02118
ENSMUSG00000022372	Sla	1	Shared_early	121.639	180.547	165.931	128.474	0.5712	0.485126	210.585	226.081	181.277	143.53	52.0118	41.5243
ENSMUSG00000022404	Slc25a17	1	Shared_early	85.1892	89.9438	98.7526	103.368	53.7624	49.6433	87.7164	89.14	89.287	82.1283	41.7858	35.4566
ENSMUSG00000022519	Srl	1	Shared_early	27.3922	20.7476	16.2802	19.8157	13.7268	3.27911	28.7038	25.8433	33.247	34.6224	12.5153	12.1733
ENSMUSG00000022537	Tmem44	1	Shared_early	119.784	116.976	89.6063	52.7675	34.2115	22.7377	83.4691	89.525	81.8762	64.5316	10.9156	7.40855
ENSMUSG00000022577	Ly6h	1	Shared_early	159.103	194.452	198.295	238.275	91.1659	84.0209	210.413	275.854	305.192	343.918	143.805	165.574
ENSMUSG00000022621	Rabl2	1	Shared_early	49.7547	52.5971	68.807	69.3335	44.654	43.3825	45.3809	48.1329	53.7818	48.0167	22.0371	24.157
ENSMUSG00000022661	Cd200	1	Shared_early	228.289	320.329	370.441	456.459	126.052	137.945	326.643	395.61	438.892	429.876	157.923	157.117
ENSMUSG00000022686	B3gnt5	1	Shared_early	32.2613	16.4888	20.2761	6.72888	0.622486	0.0235029	30.7448	19.9571	14.3224	9.05538	0.0879466	0.0123294
ENSMUSG00000022702	Hira	1	Shared_early	21.0507	22.9541	17.0267	14.338	9.13116	8.50738	14.3097	15.579	13.4866	13.6002	7.64425	8.40247
ENSMUSG00000022773	Ypel1	1	Shared_early	113.733	92.2831	70.8068	54.3562	34.6361	28.5966	88.1168	65.5255	74.7503	64.4524	22.6845	23.681
ENSMUSG00000022807	Osbpl11	1	Shared_early	13.6277	15.8703	13.4892	11.9099	6.58362	5.82617	10.6748	9.94757	9.63861	7.80129	5.86825	5.41813
ENSMUSG00000022858	Tra2b	1	Shared_early	146.049	140.398	135.823	97.4142	46.3697	56.6537	95.0294	105.337	83.0676	76	44.6761	43.2196
ENSMUSG00000022865	Cxadr	1	Shared_early	106.955	102.783	101.761	126.037	10.7485	6.25052	105.338	102.437	91.4484	89.2518	8.10064	3.38599
ENSMUSG00000022965	Ifngr2	1	Shared_early	68.0436	82.6823	85.9844	95.124	30.5407	26.737	74.1333	72.8136	75.9873	61.3773	37.4872	33.4305
ENSMUSG00000023009	Nckap5l	1	Shared_early	10.4725	6.99242	6.70238	6.10146	2.68902	1.84472	8.66828	8.42626	8.63749	8.09749	5.04484	3.19876
ENSMUSG00000023017	Accn2	1	Shared_early	23.3006	22.1372	21.4949	26.3856	21.439	15.2521	24.4631	28.7102	30.9043	28.9082	11.279	10.1377
ENSMUSG00000023051	Tarbp2	1	Shared_early	61.4982	61.3008	39.4593	31.0144	17.4189	19.9865	28.3258	43.4788	34.1879	33.3183	17.3615	19.9328
ENSMUSG00000023150	Ivns1abp	1	Shared_early	224.85	198.274	173.822	108.614	71.9418	59.5298	201.986	186.501	168.367	126.069	66.3214	63.2227
ENSMUSG00000023191	Leprel2	1	Shared_early	26.1182	20.5173	24.6461	19.9293	8.04989	5.1643	13.7432	14.8154	13.8862	12.1338	5.06944	6.6939
ENSMUSG00000023262	Acy1	1	Shared_early	10.0552	10.1328	8.36486	6.09919	5.03896	7.93991	7.39945	6.60687	7.39953	8.55644	3.4053	4.16275
ENSMUSG00000023473	Celsr3	1	Shared_early	11.6624	10.1668	7.90883	5.69617	3.27642	3.53966	6.66667	6.31465	6.22905	4.64593	1.89496	2.50515
ENSMUSG00000023495	Pcbp4	1	Shared_early	142.638	155.259	132.09	91.4578	32.1544	32.4176	81.6998	93.0856	98.5159	94.6792	30.845	31.0152
ENSMUSG00000023755	Rhebl1	1	Shared_early	32.9265	26.0398	22.6328	20.946	11.4834	15.5801	39.6597	42.6557	37.382	34.453	10.1411	13.9669
ENSMUSG00000023791	Pigx	1	Shared_early	78.5414	74.937	67.1602	49.4629	28.7826	30.4175	75.3889	84.0071	77.9712	63.0352	33.248	30.4203
ENSMUSG00000023832	Acat2	1	Shared_early	174.77	193.24	164.001	103.716	27.3792	30.0442	86.8824	111.175	109.776	116.026	40.558	39.1931
ENSMUSG00000023942	Slc29a1	1	Shared_early	72.6326	76.1543	64.5248	31.9162	5.03448	5.22708	52.4994	51.4851	61.2789	65.3999	13.1583	24.8513
ENSMUSG00000023966	Rsph9	1	Shared_early	36.9325	43.9666	48.9998	43.5618	28.0575	26.5438	65.5506	69.0194	95.6286	94.9471	36.2196	37.3092
ENSMUSG00000024007	Ppil1	1	Shared_early	66.2812	66.2766	56.0638	39.2893	27.2876	28.2534	49.3101	45.2862	50.3206	42.9646	24.8105	20.093
ENSMUSG00000024050	Wiz	1	Shared_early	44.8531	41.9042	34.8341	26.9525	13.3084	9.31544	32.2408	39.4452	35.4872	28.1356	10.8291	8.41631
ENSMUSG00000024068	Spast	1	Shared_early	38.221	31.491	31.5616	23.0944	12.9433	11.4262	37.0235	28.5883	25.2027	18.1555	12.0743	9.89869
ENSMUSG00000024112	Cacna1h	1	Shared_early	10.0286	8.00444	6.76443	4.24336	0.945115	0.786316	8.24908	7.86923	7.70841	5.482	1.85431	1.21977
ENSMUSG00000024165	Hn1l	1	Shared_early	29.3187	26.8172	23.3319	15.2502	0.854322	0.768541	18.6779	16.5488	16.8084	14.4428	1.3296	1.00839
ENSMUSG00000024169	Ift140	1	Shared_early	12.8902	13.7469	11.5141	11.0073	7.43319	5.03973	9.52218	9.24806	9.19682	10.5436	6.32501	4.84674
ENSMUSG00000024170	Telo2	1	Shared_early	28.7607	36.6752	31.0861	19.5501	14.3002	10.7815	34.2295	39.6021	34.4624	35.2619	7.92817	10.1817
ENSMUSG00000024187	Itfg3	1	Shared_early	8.38609	10.008	8.9456	12.7167	3.14303	3.24542	10.1627	11.1342	13.9009	17.8421	4.8607	4.2049
ENSMUSG00000024201	Kdm4b	1	Shared_early	69.8267	55.8622	46.0027	37.3642	36.597	23.9137	58.9977	54.6874	53.4402	51.5967	28.5441	24.2275
ENSMUSG00000024212	Mllt1	1	Shared_early	54.1474	47.417	40.9605	30.2634	15.9451	11.7981	35.4194	35.543	38.1462	33.1165	12.3684	11.1019
ENSMUSG00000024222	Fkbp5	1	Shared_early	25.1148	24.8746	19.3518	9.9373	5.89659	3.34831	22.1918	25.6768	24.3367	18.8617	9.56988	8.88623
ENSMUSG00000024258	Polr2d	1	Shared_early	109.438	104.65	85.8647	84.1693	56.9143	36.9318	94.8192	97.0268	105.561	99.8942	58.0402	47.6304
ENSMUSG00000024270	Slc39a6	1	Shared_early	86.7968	83.4756	68.6954	49.5165	21.286	14.5692	69.1084	70.2035	53.7759	39.9738	22.6134	24.6117
ENSMUSG00000024277	Mapre2	1	Shared_early	254.684	315.568	283.113	305.844	172.804	127.253	213.355	251.881	213.867	230.763	125.012	105.512
ENSMUSG00000024312	Wdr46	1	Shared_early	22.1865	22.9967	19.0591	10.6124	5.70566	5.14688	14.9815	17.9961	18.0407	15.2814	4.54141	5.32691
ENSMUSG00000024347	Psd2	1	Shared_early	28.0404	31.3473	31.1817	25.6907	10.537	12.7136	34.0023	42.5435	45.0463	33.4569	5.58365	6.06933
ENSMUSG00000024392	Bag6	1	Shared_early	94.1066	82.311	65.3271	48.1357	43.272	34.4765	68.7391	75.1766	67.5247	58.8554	35.604	30.0156
ENSMUSG00000024426	Atat1	1	Shared_early	291.823	219.692	189.792	123.095	28.3433	29.2411	313.537	303.018	291.326	206.051	40.6235	43.2509
ENSMUSG00000024486	Hbegf	1	Shared_early	7.64665	10.5953	13.0616	10.967	4.5694	8.28644	5.20964	6.91757	7.88781	6.91443	2.0437	1.57004
ENSMUSG00000024501	Dpysl3	1	Shared_early	938.475	1055.39	912.05	788.433	15.7852	13.7259	649.409	654.374	655.31	580.578	24.9228	21.3737
ENSMUSG00000024524	Gnal	1	Shared_early	38.2978	62.7497	69.9547	61.1862	12.9042	10.9299	39.2692	44.2034	37.1876	30.3845	18.3385	23.814
ENSMUSG00000024590	Lmnb1	1	Shared_early	74.0522	57.1967	39.7405	13.0775	3.9121	2.84768	57.1066	56.6634	35.9797	19.2912	3.51396	2.7786
ENSMUSG00000024594	Prrc1	1	Shared_early	9.01793	10.0454	7.78753	7.52784	4.12793	3.89463	6.24256	7.2583	7.28517	7.51427	3.14728	3.6324
ENSMUSG00000024601	Isoc1	1	Shared_early	14.8938	20.8813	23.0176	22.6535	12.5846	12.7592	17.4929	19.5884	19.9411	15.8193	7.05662	8.14034
ENSMUSG00000024640	Psat1	1	Shared_early	9.22578	18.7725	19.6083	13.0452	8.29108	9.07294	19.5381	20.5418	19.1851	24.3616	16.0782	15.1151
ENSMUSG00000024665	Fads2	1	Shared_early	126.587	131.205	112.828	91.7535	45.3668	28.1192	81.0682	94.1717	91.4241	82.6688	53.7882	81.9609
ENSMUSG00000024772	Ehd1	1	Shared_early	53.3518	44.9149	39.3347	30.7703	11.3118	9.25259	44.2697	41.9432	47.1039	43.492	15.5246	17.4117
ENSMUSG00000024785	Rcl1	1	Shared_early	25.6292	27.9859	22.3999	22.0639	12.6014	16.724	23.1789	31.5394	34.5904	48.392	27.2737	28.077
ENSMUSG00000024833	Pola2	1	Shared_early	8.86722	8.15296	7.14704	5.18659	2.95297	3.28653	10.4559	10.2165	11.6529	8.69048	3.92157	4.52963
ENSMUSG00000024844	Banf1	1	Shared_early	319.558	358.512	310.836	221.492	133.096	138.432	230.478	257.238	271.175	240.219	113.298	114.853
ENSMUSG00000024873	Cnih2	1	Shared_early	299.478	363.04	318.293	325.694	139.366	101.106	281.701	335.519	371.408	376.732	203.452	168.023
ENSMUSG00000024891	Slc29a2	1	Shared_early	10.5353	12.8107	13.6408	15.5569	6.6207	4.90603	12.9278	15.3921	17.0159	21.7331	9.28137	7.66969
ENSMUSG00000024909	Efemp2	1	Shared_early	9.84027	11.1873	9.86046	8.23747	3.82313	5.44313	7.07677	10.0523	8.6915	9.45582	3.94274	4.08382
ENSMUSG00000024939	Fam89b	1	Shared_early	78.3345	70.4619	50.1978	35.3059	14.8641	11.1836	94.7702	96.6317	101.905	74.8605	18.9856	21.374
ENSMUSG00000024978	Gpam	1	Shared_early	19.4794	20.0706	14.8791	10.667	5.74087	4.10009	13.9207	14.4682	12.756	10.4183	9.21201	7.08411
ENSMUSG00000025068	Gsto1	1	Shared_early	121.655	152.306	137.115	117.667	50.0096	52.3305	83.7816	112.29	124.573	137.501	56.3824	48.6909
ENSMUSG00000025085	Ablim1	1	Shared_early	84.7809	113.027	99.2019	75.2405	32.8342	28.9481	95.2076	96.3639	76.2292	61.7713	36.8289	34.235
ENSMUSG00000025140	Pycr1	1	Shared_early	18.9329	14.7969	12.1064	2.58787	2.11944	0.946973	14.1127	13.3129	11.1576	8.28259	1.13222	0.835385
ENSMUSG00000025153	Fasn	1	Shared_early	104.09	146.024	85.3448	57.8511	25.2211	19.9088	62.3593	116.364	89.9487	98.6137	37.8369	37.8866
ENSMUSG00000025203	Scd2	1	Shared_early	283.28	224.556	197.938	143.241	64.4844	59.8558	163.312	180.09	155.53	169.118	93.0461	97.7065
ENSMUSG00000025228	Actr1a	1	Shared_early	220.477	237.104	190.272	196.887	115.663	96.4257	226.331	275.307	256.676	249.815	123.005	121.129
ENSMUSG00000025265	Fgd1	1	Shared_early	13.4888	15.9084	13.9904	13.5458	6.67961	4.05337	13.4088	13.5929	13.2517	11.2258	3.56397	3.009
ENSMUSG00000025268	Maged2	1	Shared_early	138.426	145.516	124.618	128.193	21.2029	23.931	132.639	151.125	160.778	143.355	30.4512	29.5316
ENSMUSG00000025362	Rps26	1	Shared_early	405.085	440.047	360.831	237.91	138.037	135.931	267.176	241.796	250.442	234.363	105.907	109.97
ENSMUSG00000025384	2310003H01Rik	1	Shared_early	39.7315	43.105	41.3638	44.8267	4.66612	3.05945	32.5617	41.5546	52.8076	66.9145	4.59194	4.751
ENSMUSG00000025395	Prim1	1	Shared_early	22.1523	19.7923	18.8409	13.1635	5.71788	8.79513	20.507	19.004	21.1555	17.6688	3.56125	4.70755
ENSMUSG00000025403	Shmt2	1	Shared_early	27.8911	27.3705	23.1813	13.6889	12.4831	8.81379	22.3293	26.8898	26.3905	25.2255	12.56	11.2236
ENSMUSG00000025469	Msx3	1	Shared_early	4.07733	14.3008	11.6422	2.24226	0.0224702	0.0228983	2.6378	3.36416	4.76	2.05782	0.0207361	0.0377052
ENSMUSG00000025478	Dpysl4	1	Shared_early	31.3295	52.1104	61.2315	87.2364	42.1538	24.4793	67.3694	93.5141	89.2376	87.2051	41.1849	26.3365
ENSMUSG00000025555	Farp1	1	Shared_early	63.7769	85.7539	77.0149	59.4671	33.3248	24.1633	51.1679	57.8031	60.8583	53.3367	28.2479	20.0681
ENSMUSG00000025648	Pfkfb4	1	Shared_early	11.5897	10.9915	8.21271	6.28578	3.82367	3.25823	7.75407	9.62155	9.97046	6.75539	2.65612	3.12254
ENSMUSG00000025702	Mar 08	1	Shared_early	51.9402	45.2711	39.5674	29.3054	14.3456	12.5211	22.2133	24.5531	23.1862	21.5389	9.85516	7.23286
ENSMUSG00000025743	Sdc3	1	Shared_early	100.686	127.15	134.193	163.712	63.3822	37.1703	98.8034	157.261	165.124	200.113	32.5827	22.9862
ENSMUSG00000025747	Tyms	1	Shared_early	13.4244	10.8869	8.09244	5.06501	2.10853	2.6679	10.3777	12.0699	10.1789	6.0883	1.04939	1.5099
ENSMUSG00000025789	St8sia2	1	Shared_early	117.026	92.0091	74.2389	31.8947	0.297288	0.235254	56.9762	44.0319	34.2019	14.7729	0.022809	0.0483927
ENSMUSG00000025794	Rpl14	1	Shared_early	485.869	548.624	462.978	327.324	249.774	252.934	295.864	320.766	343.888	322.931	180.598	200.027
ENSMUSG00000025821	Zfp282	1	Shared_early	23.4163	21.2473	17.4142	16.2927	14.5215	7.02751	22.8152	20.5327	19.2344	18.0254	11.6693	6.53791
ENSMUSG00000025854	Fam20c	1	Shared_early	76.4858	60.5204	54.8603	36.9778	14.2459	11.4633	54.7989	49.4882	57.0621	41.7868	14.1214	11.3583
ENSMUSG00000025870	Arl10	1	Shared_early	51.2518	46.5344	38.1714	29.7674	6.65736	7.39433	35.912	28.7777	31.1058	25.9803	6.75542	9.80259
ENSMUSG00000025885	Myo5b	1	Shared_early	6.23436	25.1694	27.611	38.8418	3.68453	3.27751	21.7076	51.4139	73.44	107.236	22.6797	31.7074
ENSMUSG00000025938	Slco5a1	1	Shared_early	25.3111	20.3371	16.8202	8.89873	0.526534	0.238807	12.9071	9.23074	6.55508	3.7254	0.16155	0.26981
ENSMUSG00000025950	Idh1	1	Shared_early	289.45	299.648	259.958	162.332	15.0401	11.0804	261.677	306.747	281.227	234.232	29.195	28.1822
ENSMUSG00000025959	Klf7	1	Shared_early	75.4026	89.7003	96.6644	86.5389	18.1619	18.4581	60.2778	63.1026	56.0604	45.4106	19.7979	23.741
ENSMUSG00000026074	Map4k4	1	Shared_early	23.7248	18.9171	14.9725	8.57916	3.76719	2.1122	16.5673	14.3732	10.5337	9.67999	4.73261	2.93328
ENSMUSG00000026078	Pdcl3	1	Shared_early	42.1747	43.9666	38.082	26.9501	15.6623	17.7661	45.0521	44.5564	48.1066	34.4494	16.825	17.7148
ENSMUSG00000026121	Sema4c	1	Shared_early	37.1824	31.8938	19.8989	9.03446	5.11737	4.6945	30.4681	33.0444	26.0438	17.1092	4.5073	5.10776
ENSMUSG00000026134	Prim2	1	Shared_early	19.0011	18.278	19.2283	12.3608	6.23198	5.8603	18.2298	18.1828	18.5999	11.4968	5.1705	5.7137
ENSMUSG00000026192	Atic	1	Shared_early	23.3047	21.5274	19.2053	13.8954	6.76286	6.11253	16.1711	15.1404	18.8254	17.1119	7.66388	7.29896
ENSMUSG00000026198	Abcb6	1	Shared_early	25.9024	36.0841	38.0112	36.5952	18.5844	10.2593	20.0522	27.5277	35.4521	44.9383	16.7998	14.0489
ENSMUSG00000026209	Dnpep	1	Shared_early	70.5264	79.4456	73.0586	63.7957	38.0804	30.5808	70.644	88.7561	89.1601	98.2011	39.5559	40.0447
ENSMUSG00000026278	Bok	1	Shared_early	67.3596	84.7218	78.6992	46.8574	32.2677	63.7174	49.3997	61.919	82.0588	71.6094	5.3678	8.9984
ENSMUSG00000026355	Mcm6	1	Shared_early	21.4776	19.097	16.3239	15.9935	2.83274	3.82189	21.5362	18.954	22.2219	28.1886	3.18625	3.64376
ENSMUSG00000026425	Srgap2	1	Shared_early	42.9296	42.6384	36.8719	30.3937	12.3491	9.91112	24.5034	24.5035	21.5933	19.805	14.1621	11.9411
ENSMUSG00000026447	Pik3c2b	1	Shared_early	11.4937	13.4568	10.3469	7.71248	1.66003	1.29214	7.36951	10.7231	9.31779	8.21117	2.0488	1.91646
ENSMUSG00000026458	Ppfia4	1	Shared_early	2.47797	4.07485	6.16919	9.84174	6.19795	4.67199	9.53834	13.6721	12.7947	9.91659	3.36824	2.75579
ENSMUSG00000026484	Rnf2	1	Shared_early	58.9984	53.306	51.7812	37.9515	15.4729	14.2359	43.7072	34.6586	30.9907	20.9447	10.7097	10.0086
ENSMUSG00000026509	Capn2	1	Shared_early	30.6205	38.9366	41.5628	44.3712	14.3435	18.8357	38.7169	48.3763	42.211	41.1244	15.7904	13.7535
ENSMUSG00000026556	Vangl2	1	Shared_early	21.4105	16.8554	10.9008	9.1304	1.47785	1.52158	17.6346	20.1818	14.6756	13.9667	9.89665	8.21618
ENSMUSG00000026558	Uck2	1	Shared_early	49.1434	42.6333	33.7275	26.0183	25.6281	15.0699	27.8104	29.3225	27.8874	29.0596	19.445	14.0949
ENSMUSG00000026566	Mpzl1	1	Shared_early	43.3291	40.2369	32.351	35.2736	7.53492	5.04809	59.4371	63.866	69.9297	59.7606	12.0668	6.0057
ENSMUSG00000026627	Tmem206	1	Shared_early	31.0174	27.3962	20.0331	12.1182	6.6921	7.5765	24.6295	26.0326	22.0377	19.9275	6.88465	8.35012
ENSMUSG00000026662	Sephs1	1	Shared_early	31.6731	25.014	18.8834	16.289	9.85205	7.19167	21.1766	20.1517	17.044	13.3922	8.03841	7.22851
ENSMUSG00000026687	Aldh9a1	1	Shared_early	4.77517	6.74255	10.5338	11.815	4.66073	5.48075	7.59805	10.941	10.8186	11.1498	3.79536	5.31483
ENSMUSG00000026796	Fam129b	1	Shared_early	20.7479	22.3031	19.0763	15.6077	12.0929	7.75612	22.8079	31.0514	31.9227	27.7305	6.06612	7.18083
ENSMUSG00000026821	Ralgds	1	Shared_early	84.8497	82.8521	67.7734	74.5111	42.406	28.6561	72.8024	86.9033	89.7988	98.9342	46.5596	43.8277
ENSMUSG00000026888	Grb14	1	Shared_early	5.49461	6.65737	9.81218	22.655	6.26537	6.41793	19.7463	17.6375	23.6766	23.3379	6.19255	5.42823
ENSMUSG00000026930	Gpsm1	1	Shared_early	85.6061	89.9564	85.5772	74.4267	17.8171	14.8146	59.2463	74.7925	77.0993	75.2521	18.2667	16.1665
ENSMUSG00000026972	Arrdc1	1	Shared_early	16.287	25.8771	25.394	27.0196	10.1395	10.9991	20.2251	28.3495	29.3702	32.2172	6.70282	7.71128
ENSMUSG00000027012	Dync1i2	1	Shared_early	112.895	94.0445	107.291	91.9325	43.2342	47.1515	107.987	91.5257	89.1495	62.5604	36.8835	38.1629
ENSMUSG00000027162	Lin7c	1	Shared_early	49.658	46.1436	50.5418	51.6142	15.4357	16.5418	45.0234	36.5439	34.6287	30.3929	12.5602	11.4661
ENSMUSG00000027175	Tcp11l1	1	Shared_early	54.7038	63.8607	57.0146	39.2666	13.8152	14.7636	36.7049	53.6258	50.2366	42.4288	12.7135	15.1822
ENSMUSG00000027187	Cat	1	Shared_early	53.4902	72.4624	64.0747	55.1882	17.3485	17.474	57.4131	66.4964	65.8817	56.7697	20.1143	19.5989
ENSMUSG00000027201	Myef2	1	Shared_early	57.9803	46.753	50.0418	41.6925	19.4166	20.7721	37.7125	32.2667	26.8957	24.2782	15.1875	16.9785
ENSMUSG00000027395	Polr1b	1	Shared_early	19.9002	19.583	17.7794	13.1102	8.73722	6.93845	12.8832	11.7809	12.7964	12.9581	8.43682	9.12657
ENSMUSG00000027472	Pdrg1	1	Shared_early	105.289	106.173	109.762	93.013	52.0773	53.5402	134.55	124.623	145.75	108.599	44.2348	54.2836
ENSMUSG00000027499	Pkia	1	Shared_early	149.892	196.247	239.751	239.8	79.0293	70.4693	176.314	175.524	170.737	159.133	82.0778	72.0088
ENSMUSG00000027500	Stmn2	1	Shared_early	1041.6	1354.28	1525.64	1836.2	508.105	386.207	1047.99	1064	1271.03	1240.24	390.777	345.291
ENSMUSG00000027525	Phactr3	1	Shared_early	35.7617	92.1733	124.045	94.4016	19.1561	16.9015	66.6642	127.023	116.635	91.3465	13.781	10.7011
ENSMUSG00000027533	Fabp5	1	Shared_early	1080.46	1259.9	1128.32	1028.12	250.717	230.312	766.601	816.987	908.391	851.332	250.781	204.169
ENSMUSG00000027540	Ptpn1	1	Shared_early	39.0633	36.9833	29.3197	22.8912	23.2031	17.6675	23.0867	25.1396	24.3247	26.9576	15.6024	13.7327
ENSMUSG00000027560	Dok5	1	Shared_early	282.698	310.76	235.893	141.679	37.2361	17.6941	88.9803	89.3971	88.2552	114.226	57.6177	52.0031
ENSMUSG00000027568	Ntsr1	1	Shared_early	19.7885	28.604	23.0604	17.4549	2.85964	3.11515	49.1915	44.0372	43.1265	34.6958	5.60446	6.49976
ENSMUSG00000027612	Mmp24	1	Shared_early	56.0861	59.3779	55.2656	44.5698	18.6787	10.5743	50.9663	50.7259	49.7886	48.5568	15.644	13.9027
ENSMUSG00000027669	Gnb4	1	Shared_early	26.9493	47.1559	63.0963	87.8783	15.7947	6.63193	29.84	55.3665	52.2484	64.9141	30.4037	19.1913
ENSMUSG00000027752	Exosc8	1	Shared_early	47.6906	50.7752	42.7432	38.8269	21.4396	26.9707	31.6859	35.693	33.4294	29.3448	15.8683	18.6924
ENSMUSG00000027852	Nras	1	Shared_early	38.338	34.4327	35.642	31.05	14.2628	12.0151	31.7195	29.6123	27.9312	27.0405	12.9805	10.7893
ENSMUSG00000027907	S100a11	1	Shared_early	4.6481	9.92456	13.3685	21.9878	4.46362	1.92355	11.4027	13.2617	31.6719	31.6018	2.34386	3.05982
ENSMUSG00000027932	Slc27a3	1	Shared_early	12.4832	15.1	15.3718	13.0232	3.09029	2.25626	13.1605	15.3801	20.8639	26.0723	0.869361	0.859142
ENSMUSG00000028032	Papss1	1	Shared_early	62.4748	69.6004	54.9901	45.1983	28.2845	24.3651	52.1471	55.1989	58.5889	61.3826	42.2898	35.5624
ENSMUSG00000028044	Cks1b	1	Shared_early	23.6674	29.5217	23.6429	16.0647	1.66552	1.81557	15.7014	14.0618	15.1472	13.3181	1.81748	1.33717
ENSMUSG00000028051	Hcn3	1	Shared_early	24.5227	22.8625	22.6845	29.8056	5.96301	5.30736	23.916	23.1446	31.3211	46.7288	3.44945	3.08537
ENSMUSG00000028069	Gpatch4	1	Shared_early	23.1841	30.8851	27.394	22.5183	13.7389	11.251	12.96	17.4061	17.7123	16.2955	9.47412	11.1861
ENSMUSG00000028078	Dclk2	1	Shared_early	79.1607	64.8948	54.0898	41.6857	11.0924	9.12283	59.4159	66.3584	53.5205	44.792	17.5952	16.4726
ENSMUSG00000028138	Adh5	1	Shared_early	182.643	188.136	162.856	123.653	55.6449	49.7696	168.199	189.165	187.767	142.423	66.5595	54.2095
ENSMUSG00000028334	Nans	1	Shared_early	42.3199	36.3267	35.7486	32.849	11.8554	10.7163	52.3198	44.7688	52.4386	48.8396	17.3286	16.4846
ENSMUSG00000028347	Tmeff1	1	Shared_early	173.097	144.503	133.392	123.088	32.7685	26.9038	144.26	135.168	136.514	122.084	64.5529	54.4665
ENSMUSG00000028393	Alad	1	Shared_early	39.0732	39.9736	36.9401	32.168	30.819	30.2057	39.5664	48.5525	59.182	53.9825	20.1003	28.0393
ENSMUSG00000028405	Aco1	1	Shared_early	31.1308	33.5954	31.0994	29.7037	17.2682	14.0364	28.7165	34.062	26.9601	30.0363	13.1708	11.1677
ENSMUSG00000028433	Ubap2	1	Shared_early	42.1442	34.1019	32.4064	27.8514	16.4522	11.2341	26.371	24.3879	25.0978	23.4548	11.5354	13.7473
ENSMUSG00000028443	Nudt2	1	Shared_early	47.3301	54.407	62.7135	57.1881	27.3781	30.7093	28.5507	32.4799	44.3936	47.3651	23.4501	21.2217
ENSMUSG00000028445	Enho	1	Shared_early	53.9771	67.5116	61.4892	50.2151	20.5936	17.885	54.5441	72.0364	85.1791	79.6205	30.6759	28.9991
ENSMUSG00000028480	Glipr2	1	Shared_early	10.9455	16.9541	15.6454	7.41037	0.175416	0.0886632	16.9224	31.2343	30.5109	20.441	0.667269	0.534229
ENSMUSG00000028494	Plin2	1	Shared_early	18.9211	22.021	21.2963	18.8066	0.68683	1.29538	23.9468	20.8266	25.5385	20.0166	1.65988	1.29788
ENSMUSG00000028541	B4galt2	1	Shared_early	74.5068	94.1084	83.9534	99.3183	82.4598	58.7766	53.5784	69.0263	71.0755	82.8164	33.6496	26.9817
ENSMUSG00000028597	Gpx7	1	Shared_early	9.3723	16.4931	17.4249	18.2673	7.261	5.4351	18.7615	22.8734	28.0675	26.0446	8.02324	6.9261
ENSMUSG00000028613	Lrp8	1	Shared_early	72.9476	50.3103	43.2752	35.8393	19.9485	13.0819	34.6724	38.35	32.3519	28.4893	13.1708	10.7952
ENSMUSG00000028630	Dyrk2	1	Shared_early	30.1005	42.6201	38.8991	32.6852	13.8661	8.78815	29.2045	26.5878	24.475	21.3166	17.4105	15.9369
ENSMUSG00000028639	Ybx1	1	Shared_early	547.753	579.12	521.374	370.755	102.863	80.5459	369.768	365.066	341.079	242.998	67.8572	52.707
ENSMUSG00000028643	Ccdc23	1	Shared_early	190.585	199.865	153.735	82.695	13.5229	16.7403	187.44	156.44	155.604	83.1546	19.6671	18.6391
ENSMUSG00000028654	Mycl1	1	Shared_early	115.014	91.804	51.889	30.4276	4.09894	2.82761	65.1908	60.3366	52.1234	36.0322	6.11177	2.91331
ENSMUSG00000028664	Ephb2	1	Shared_early	32.5123	32.4137	27.9237	19.7828	9.25133	5.87567	9.84762	22.9748	19.3139	20.3089	9.95493	7.20065
ENSMUSG00000028673	Fuca1	1	Shared_early	19.7444	26.0728	21.8921	21.9178	9.64222	12.2344	23.3594	29.1205	29.2333	26.0763	13.6479	12.9502
ENSMUSG00000028693	Nasp	1	Shared_early	79.6041	71.1834	75.0842	62.0731	29.6668	25.4874	68.3837	83.9591	68.1284	54.6038	19.5785	15.4827
ENSMUSG00000028795	Ccdc28b	1	Shared_early	67.3948	80.8704	89.6177	108.238	51.8017	49.3438	84.9558	101.813	139.104	154.567	69.0324	47.7518
ENSMUSG00000028799	Zfp362	1	Shared_early	16.3229	15.5281	13.9881	11.3674	8.21696	7.65385	11.7909	10.7563	10.818	9.7073	4.89187	3.96938
ENSMUSG00000028832	Stmn1	1	Shared_early	5584.71	5214.37	4661.66	3958.93	1902.76	2398.85	3978.05	3480.21	3917.2	3485.04	1746.15	1839.67
ENSMUSG00000028898	Trnau1ap	1	Shared_early	51.4048	51.1683	46.4846	35.9571	27.3049	34.6738	50.5214	45.0634	58.0997	49.5629	19.1149	23.4961
ENSMUSG00000028936	Rpl22	1	Shared_early	87.416	82.6773	82.9711	52.047	25.233	30.2508	53.9608	52.4043	48.8088	52.7229	21.5309	19.5885
ENSMUSG00000028988	Ctnnbip1	1	Shared_early	32.6871	40.0102	34.5231	24.4675	13.123	8.82837	26.7152	29.0044	29.4731	29.0452	14.2563	11.2598
ENSMUSG00000028990	Lzic	1	Shared_early	52.9809	46.9773	43.6006	32.0554	18.4434	11.3093	39.8755	37.4667	39.8915	30.9254	12.3937	10.298
ENSMUSG00000028995	Fam126a	1	Shared_early	37.809	24.9657	25.6186	18.3244	0.962508	0.437212	9.83098	9.06158	5.43033	6.11629	1.27329	1.02671
ENSMUSG00000029003	Mad2l2	1	Shared_early	51.4539	46.379	33.704	15.8329	7.45693	10.1312	43.1863	48.3576	45.8441	34.7272	9.63432	10.0847
ENSMUSG00000029005	2610109H07Rik	1	Shared_early	24.4582	17.8856	14.9734	3.07012	0.0101498	0	20.4414	16.4366	13.6231	4.54102	0.00346353	0.0100216
ENSMUSG00000029090	Gpr125	1	Shared_early	24.8527	22.6307	22.1093	20.3376	3.65862	2.72989	19.7454	14.2611	13.1042	8.01729	2.3541	1.78847
ENSMUSG00000029101	Rgs12	1	Shared_early	37.4344	30.0293	17.2988	13.486	4.59762	3.13811	26.2126	22.6596	17.8594	9.78832	3.9864	3.2774
ENSMUSG00000029121	Crmp1	1	Shared_early	1171.35	1449.28	1191.97	1065	178.974	116.675	825.113	972.297	977.352	1046.08	166.102	126.732
ENSMUSG00000029123	Stk32b	1	Shared_early	20.2489	19.2162	13.9118	5.60188	0.241126	0.545518	20.003	24.9484	22.4661	9.48861	0.0840331	0.233098
ENSMUSG00000029126	Nsg1	1	Shared_early	438.56	525.118	504.303	499.348	171.089	155.728	458.501	502.532	467.04	389.497	153.953	128.387
ENSMUSG00000029165	Agbl5	1	Shared_early	23.9083	20.8559	15.0071	10.7583	5.59803	4.79451	21.4402	19.6171	17.4102	11.8437	3.80282	4.85806
ENSMUSG00000029168	Dpysl5	1	Shared_early	355.314	331.023	259.204	202.733	1.94623	1.40874	240.126	295.503	291.661	271.126	19.7912	14.7915
ENSMUSG00000029171	Pgm1	1	Shared_early	15.1469	9.58452	9.20608	6.22061	2.64846	2.84621	6.86107	12.3348	11.3464	12.5421	8.79369	7.60206
ENSMUSG00000029361	Nos1	1	Shared_early	15.8313	10.3867	6.06242	4.44528	0.899763	0.600486	10.1613	8.11881	8.23983	5.90159	0.304731	0.581177
ENSMUSG00000029475	Kdm2b	1	Shared_early	101.706	90.6077	69.5436	44.2471	10.5878	7.52719	86.9979	78.5949	72.222	55.6881	7.88636	7.00802
ENSMUSG00000029482	Aacs	1	Shared_early	56.4822	69.1962	69.8267	78.0464	37.6355	23.7841	46.5953	70.599	75.8115	113.816	41.7847	33.3512
ENSMUSG00000029503	P2rx2	1	Shared_early	3.59549	6.07719	6.08679	2.78576	0	0	8.44555	9.60642	10.7147	11.3229	0.0510465	0.0188768
ENSMUSG00000029552	Tes	1	Shared_early	11.4703	15.6343	16.274	5.54481	0.218079	0.260434	18.5219	21.2879	21.2538	10.338	0.609113	0.343369
ENSMUSG00000029554	Mad1l1	1	Shared_early	15.6084	16.6391	13.6688	14.6474	11.4004	7.55061	14.705	20.855	19.6341	21.5419	13.9858	15.248
ENSMUSG00000029580	Actb	1	Shared_early	2121.39	2354.13	1967.7	1665.3	910.565	617.653	1899.17	2309.85	2534.81	2230.84	947.026	1111.48
ENSMUSG00000029603	Dtx1	1	Shared_early	63.3968	65.2671	53.1966	39.5213	25.0601	22.5777	52.0018	54.8537	56.0919	53.1678	25.0952	26.8393
ENSMUSG00000029629	Phf14	1	Shared_early	24.3081	28.6201	34.179	25.2668	13.063	17.0511	39.6239	36.4206	33.0325	31.214	20.9861	19.4077
ENSMUSG00000029633	Gm5578	1	Shared_early	84.7503	78.4817	69.4375	57.1626	27.5306	20.1364	69.4525	65.6857	55.9364	44.9654	30.0843	25.1804
ENSMUSG00000029675	Eln	1	Shared_early	0.731549	1.87256	2.30784	2.07652	0.198812	0.057778	3.05957	8.89179	7.95638	13.7746	1.87923	1.23963
ENSMUSG00000029725	Ppp1r35	1	Shared_early	15.6926	10.6412	12.569	10.5535	7.31661	10.1968	15.8946	16.007	23.3721	21.2265	9.04625	7.86899
ENSMUSG00000029819	Npy	1	Shared_early	233.251	415.485	333.473	101.773	144.965	222.454	1333.88	816.042	613.873	147.903	73.3639	3.96642
ENSMUSG00000030077	Chl1	1	Shared_early	89.0054	73.2742	112.772	98.359	11.408	11.8482	178.132	127.28	96.0535	89.311	40.3927	37.6532
ENSMUSG00000030084	Plxna1	1	Shared_early	34.3835	57.6417	61.6733	78.5164	19.9185	13.3136	32.4959	31.127	35.6618	48.0702	13.9844	13.012
ENSMUSG00000030096	Slc6a6	1	Shared_early	20.7951	30.4879	27.7822	27.077	14.685	10.5613	13.8884	21.3835	19.5778	19.1242	10.327	9.85631
ENSMUSG00000030098	Grip2	1	Shared_early	10.5853	14.9968	15.5125	9.21439	1.27716	1.67257	22.2655	23.8185	23.1798	18.1693	7.11777	6.64997
ENSMUSG00000030104	Edem1	1	Shared_early	7.54819	10.2301	10.9458	10.9569	3.58945	3.7989	4.93799	6.96595	7.19837	7.23598	2.87754	2.85796
ENSMUSG00000030172	Erc1	1	Shared_early	40.7612	40.2497	39.0094	47.9934	21.6231	13.534	46.8474	41.8655	38.9657	36.4537	24.7873	18.7617
ENSMUSG00000030189	Csda	1	Shared_early	85.0675	124.32	113.101	83.9103	27.3333	24.3627	33.4051	34.9703	42.3054	45.9274	13.3411	10.0202
ENSMUSG00000030222	Rerg	1	Shared_early	2.63302	12.5181	6.02366	1.30205	0.683833	1.04443	1.23458	1.3751	2.57614	2.139	0.197865	0.284066
ENSMUSG00000030223	Ptpro	1	Shared_early	104.067	103.442	76.5532	39.2506	1.74967	0.852457	80.38	62.8966	54.4101	30.7442	3.01879	3.45821
ENSMUSG00000030268	Bcat1	1	Shared_early	70.12	61.177	52.1606	38.7091	21.9154	21.6192	42.5938	37.6909	47.6519	54.0069	58.6745	48.6539
ENSMUSG00000030357	Fkbp4	1	Shared_early	275.28	250.472	211.866	185.229	92.0038	90.5567	161.231	180.009	187.025	207.89	125.007	126.118
ENSMUSG00000030397	Mark4	1	Shared_early	30.0986	37.3094	36.9899	37.5082	21.0853	16.3972	29.0196	37.1019	37.4419	46.6853	28.5906	23.0344
ENSMUSG00000030400	Ercc2	1	Shared_early	10.8893	7.35266	7.49412	6.06655	3.51818	2.61472	6.99176	7.3533	5.26909	7.3946	2.03963	2.59553
ENSMUSG00000030411	Nova2	1	Shared_early	22.478	20.2444	16.9457	12.3019	7.13802	6.26619	14.0911	11.6209	11.3427	10.1963	6.23947	6.10286
ENSMUSG00000030493	C230052I12Rik	1	Shared_early	13.903	14.3481	13.6885	15.9784	8.40236	7.07544	12.1641	10.8638	12.8418	10.1428	7.60395	4.3219
ENSMUSG00000030512	Snrpa1	1	Shared_early	92.1998	103.468	86.7611	66.0521	42.2596	43.6933	73.4711	91.1739	77.3629	67.1354	36.469	37.7504
ENSMUSG00000030527	Crtc3	1	Shared_early	13.116	15.3276	14.7235	8.92699	2.93512	2.3092	8.60391	7.82889	6.61227	3.85955	3.15985	4.81235
ENSMUSG00000030584	Dpf1	1	Shared_early	203.321	191.663	155.035	105.22	78.5177	63.1723	191.655	156.865	144.045	118.605	64.3013	61.4262
ENSMUSG00000030609	Aen	1	Shared_early	29.0948	44.6181	47.7939	44.4235	15.3566	11.541	23.7272	32.171	32.5165	34.1254	12.1459	12.5714
ENSMUSG00000030638	Sh3gl3	1	Shared_early	32.6159	42.9267	38.9646	31.9539	19.1969	15.1303	28.0613	32.4908	32.5511	36.3575	32.9844	35.1006
ENSMUSG00000030678	Maz	1	Shared_early	77.9841	70.9539	57.1098	42.0438	31.7576	23.9111	42.2901	41.2543	43.1959	39.7163	22.4362	19.98
ENSMUSG00000030691	Fchsd2	1	Shared_early	39.0585	30.9958	31.2755	17.436	7.23372	7.23554	32.7421	26.9303	21.2561	19.4765	8.29807	6.68813
ENSMUSG00000030750	Nsmce1	1	Shared_early	73.0883	68.2786	53.9082	44.6912	23.6336	22.6691	58.5623	58.7154	64.889	64.0761	28.0747	28.7504
ENSMUSG00000030761	Myo7a	1	Shared_early	14.0311	14.692	10.5169	7.21863	6.14989	5.23651	8.02967	10.7627	6.56176	8.95623	4.88287	5.10822
ENSMUSG00000030814	Bcl7c	1	Shared_early	43.4131	43.8129	36.9709	25.4415	14.96	15.7953	19.1677	22.2815	21.0973	21.5722	9.99451	12.4815
ENSMUSG00000031099	Smarca1	1	Shared_early	24.1079	16.5941	25.8222	23.7041	10.039	13.6524	29.0162	22.8547	17.7847	16.8726	12.1815	10.9174
ENSMUSG00000031137	Fgf13	1	Shared_early	132.964	230.395	301.65	260.942	102.363	90.2289	108.679	117.715	175.69	166.511	61.5225	59.7944
ENSMUSG00000031146	Plp2	1	Shared_early	16.1404	22.1256	20.4331	19.5859	4.54517	5.99887	17.383	18.0919	24.5324	25.3809	7.76622	10.5101
ENSMUSG00000031150	Ccdc120	1	Shared_early	41.2591	41.4059	31.2195	18.8473	11.5398	9.87423	38.836	41.937	40.9383	32.6518	9.57034	12.4629
ENSMUSG00000031224	Magee2	1	Shared_early	14.9392	20.0675	19.9427	18.6256	4.33719	3.28476	30.732	29.63	27.5595	19.3793	8.16881	6.88045
ENSMUSG00000031285	Dcx	1	Shared_early	286.54	242.42	227.86	140.6	9.59664	13.3936	175.037	113.417	71.0274	56.4895	8.75235	3.97496
ENSMUSG00000031310	Zmym3	1	Shared_early	37.0046	38.3978	41.8646	45.124	22.206	19.5364	32.1611	52.6755	51.4007	46.3589	19.6534	18.3132
ENSMUSG00000031320	Rps4x	1	Shared_early	383.314	362.159	292.171	220.133	131.026	145.089	292.366	275.673	290.696	256.239	132.834	145.379
ENSMUSG00000031328	Flna	1	Shared_early	53.9172	84.1006	85.2496	72.1031	10.2111	8.76768	28.9289	52.7544	41.7061	42.9812	18.7451	19.6648
ENSMUSG00000031349	Nsdhl	1	Shared_early	32.8272	38.9394	39.9144	37.9913	17.9668	16.4645	31.7778	39.9916	43.7393	54.2367	19.6489	23.9516
ENSMUSG00000031371	Haus7	1	Shared_early	31.2635	37.5134	33.5592	21.1338	5.89665	7.42346	21.8963	29.2511	30.1721	26.5333	6.25934	6.51122
ENSMUSG00000031391	L1cam	1	Shared_early	133.455	141.047	154.62	181.216	47.3426	32.44	104.284	107.547	108.974	116.741	33.9102	34.709
ENSMUSG00000031398	Plxna3	1	Shared_early	59.2308	43.1918	38.3534	26.4248	5.03561	4.89172	34.8443	35.1888	26.6881	22.5779	2.45286	2.09405
ENSMUSG00000031400	G6pdx	1	Shared_early	44.733	43.0068	32.4319	25.9091	10.0955	11.505	39.8675	37.2372	34.2013	27.0549	7.69063	8.2066
ENSMUSG00000031483	Erlin2	1	Shared_early	26.8699	26.8103	27.3927	24.4664	11.9263	10.4222	24.0236	23.5677	22.0503	20.5688	9.61366	11.2169
ENSMUSG00000031511	Arhgef7	1	Shared_early	64.4663	58.4084	52.033	44.8899	31.8024	19.962	45.7596	46.6536	46.6669	45.0402	32.4923	26.6175
ENSMUSG00000031562	Dctd	1	Shared_early	18.3984	18.2922	18.4716	9.02018	2.67148	2.18176	10.9058	12.5139	12.724	11.4905	1.62954	1.32224
ENSMUSG00000031575	Ash2l	1	Shared_early	53.7796	46.3145	39.647	32.5239	12.8778	13.0109	39.9654	40.4283	37.6106	29.1839	15.3619	14.8994
ENSMUSG00000031576	Kcnu1	1	Shared_early	7.97254	8.75927	8.57537	5.37716	2.79121	1.74392	12.0372	9.25481	10.6508	6.78984	3.70852	4.10049
ENSMUSG00000031622	Sin3b	1	Shared_early	130.344	185.365	142.729	122.033	68.7824	54.3394	106.734	181.856	156.003	161.184	65.0632	62.5345
ENSMUSG00000031628	Casp3	1	Shared_early	133.35	160.611	151.027	88.3658	7.2527	5.37447	117.917	109.393	94.052	65.4897	4.36112	2.20815
ENSMUSG00000031681	Smad1	1	Shared_early	56.8625	50.8859	44.9074	34.4175	13.4281	10.5751	60.2453	58.7586	54.7222	40.5781	17.6339	18.4622
ENSMUSG00000031728	Zfp821	1	Shared_early	75.3999	67.4672	51.726	41.8181	32.1889	24.8799	71.4197	67.3726	61.3059	53.8592	24.0981	20.6761
ENSMUSG00000031785	Gpr56	1	Shared_early	22.1901	17.2316	15.3504	11.5695	1.48537	1.51335	11.8491	15.472	13.3086	14.0654	16.787	11.0049
ENSMUSG00000031788	Kifc3	1	Shared_early	11.1385	16.1183	14.6779	14.7437	8.73555	5.78802	12.4224	15.9502	16.5224	19.7035	13.9542	13.0988
ENSMUSG00000031799	Tpm4	1	Shared_early	53.661	52.2281	47.2019	22.3491	10.2715	10.2509	41.7995	46.62	43.9219	36.2521	10.8855	8.85959
ENSMUSG00000031807	Pgls	1	Shared_early	109.907	151.298	114.06	88.6997	50.7922	38.0432	86.4474	132.219	151.545	156.222	51.2562	37.309
ENSMUSG00000031827	Cotl1	1	Shared_early	42.348	47.5329	43.3392	26.9363	11.7953	11.099	78.1404	58.4326	78.1252	62.0531	12.8829	13.808
ENSMUSG00000031841	Cdh13	1	Shared_early	69.3909	88.6493	80.9099	85.6001	20.7465	17.6493	173.54	186.387	154.31	112.354	35.313	62.0532
ENSMUSG00000031887	Tradd	1	Shared_early	22.4253	27.6267	20.8618	7.66438	3.01278	2.55581	20.5052	17.0365	20.9027	15.2713	7.87782	5.78356
ENSMUSG00000031906	Smpd3	1	Shared_early	62.4515	71.2477	73.3975	71.7415	31.106	18.8822	42.1671	52.3089	55.2497	62.861	24.1408	22.4978
ENSMUSG00000031907	Zfp90	1	Shared_early	26.8445	23.9455	18.8357	13.9157	5.60715	5.07794	21.1697	17.6774	14.6287	10.6866	5.3618	5.55786
ENSMUSG00000031934	Panx1	1	Shared_early	62.5889	60.7773	49.5632	35.4611	18.3265	14.9673	50.0397	54.4464	53.3251	45.1382	11.5066	12.2355
ENSMUSG00000031983	2310022B05Rik	1	Shared_early	35.1756	36.7564	27.9026	12.35	5.6745	4.39065	18.1824	22.6112	20.7972	17.0234	5.03957	4.10658
ENSMUSG00000032024	9030425E11Rik	1	Shared_early	92.7677	88.6177	81.4443	45.4643	8.2874	6.72284	63.4108	52.9454	35.9574	26.784	3.01506	2.41592
ENSMUSG00000032040	Dcps	1	Shared_early	38.1794	40.3142	35.912	32.6638	22.6663	20.8498	41.8735	31.6631	34.2616	29.9494	12.8847	12.9009
ENSMUSG00000032047	Acat1	1	Shared_early	73.7812	98.2383	102.069	115.862	44.3763	33.9405	98.068	127.7	134.883	129.689	62.6302	55.0174
ENSMUSG00000032059	Alg9	1	Shared_early	27.3447	27.9246	28.5442	25.7406	13.7727	11.564	20.9871	20.3371	21.5544	21.862	8.66632	11.1888
ENSMUSG00000032067	Pts	1	Shared_early	25.5227	23.2588	31.2442	33.3371	14.2277	11.2478	18.6052	25.1169	26.5207	26.8247	23.5215	27.5679
ENSMUSG00000032258	Lca5	1	Shared_early	11.4668	7.89884	8.3459	7.44742	2.4773	2.29385	7.23843	5.5133	5.53713	3.80699	1.75293	2.47462
ENSMUSG00000032297	Celf6	1	Shared_early	12.2165	12.0704	15.6465	23.8164	8.63362	7.10877	14.5656	17.506	20.3644	18.7242	9.56213	11.5276
ENSMUSG00000032312	Csk	1	Shared_early	20.528	20.1135	17.8912	12.8889	2.42058	2.20004	16.4221	17.2488	22.9679	21.1447	2.25235	1.94883
ENSMUSG00000032349	Elovl5	1	Shared_early	27.7964	25.0518	22.4883	23.3763	5.86966	7.24943	29.4077	29.1245	29.4462	26.7113	19.0123	17.8045
ENSMUSG00000032424	Snhg5	1	Shared_early	69.7257	50.5109	41.7927	21.9851	9.45274	11.3443	45.8456	35.4669	29.7203	21.724	6.49914	7.35581
ENSMUSG00000032478	Nme6	1	Shared_early	28.2228	25.7327	24.671	19.8698	7.28268	7.59336	29.5092	24.4434	32.1298	22.5248	10.2904	10.1247
ENSMUSG00000032492	Pth1r	1	Shared_early	17.2344	18.2367	13.7587	3.92984	0.722868	0.914167	3.79102	4.15109	4.16388	5.11274	2.94989	3.35171
ENSMUSG00000032518	Rpsa	1	Shared_early	242.976	267.453	223.468	159.443	71.6045	74.9919	147.067	149.329	155.768	169.937	51.1767	48.3847
ENSMUSG00000032540	Abhd5	1	Shared_early	16.2518	15.0485	16.6656	22.4359	9.17874	5.21827	12.1326	13.4779	18.2991	16.647	9.70965	9.43517
ENSMUSG00000032590	Apeh	1	Shared_early	10.6398	9.39725	11.3117	13.2805	2.94329	4.02533	11.4618	10.617	11.0961	13.2301	8.14492	6.9606
ENSMUSG00000032599	Ip6k2	1	Shared_early	77.9945	69.8438	52.9754	35.3756	12.266	12.7681	51.4948	68.7792	46.9211	44.2078	20.3855	22.543
ENSMUSG00000032601	Prkar2a	1	Shared_early	35.9579	38.2508	39.5402	29.9104	17.2024	13.092	24.9616	26.2959	22.2171	21.108	16.8136	19.7184
ENSMUSG00000032602	Slc25a20	1	Shared_early	14.4247	15.8679	11.6621	7.48462	4.09404	4.20236	15.9729	13.9311	14.6486	11.9386	7.64815	6.71929
ENSMUSG00000032609	Klhdc8b	1	Shared_early	11.4872	6.11378	6.03134	10.4948	21.1537	15.3999	11.2461	16.8545	14.9157	16.7948	3.09332	3.17059
ENSMUSG00000032735	Ablim3	1	Shared_early	14.8446	17.2057	16.2566	15.9412	8.54371	11.3141	31.6047	26.7843	29.8669	25.4498	6.65002	7.3807
ENSMUSG00000032740	Ccdc88a	1	Shared_early	8.04948	6.81685	10.0512	9.93617	2.88131	7.90388	9.95846	11.0813	5.66808	7.73491	5.59326	2.45081
ENSMUSG00000032898	Fbxo21	1	Shared_early	131.924	107.429	84.9067	68.0929	44.0886	35.1185	108.513	103.921	95.696	83.1756	49.3815	51.5654
ENSMUSG00000032968	Inha	1	Shared_early	19.1516	24.1404	25.4362	24.5374	14.6607	12.6101	14.2024	22.7651	19.3661	19.2261	8.12081	6.60108
ENSMUSG00000033022	Cdo1	1	Shared_early	20.4901	26.9592	32.4744	39.9012	11.6595	11.9415	33.2358	34.2607	49.4379	39.3837	20.3915	19.5087
ENSMUSG00000033039	Micall1	1	Shared_early	13.9641	16.5867	12.0982	7.64076	1.91348	1.71761	7.2325	8.0057	7.21014	6.54712	1.745	1.382
ENSMUSG00000033088	Triobp	1	Shared_early	25.1768	20.429	17.3083	11.5491	2.36367	0.691037	17.7606	16.5461	16.5128	11.9941	1.00334	0.685657
ENSMUSG00000033152	Podxl2	1	Shared_early	312.636	325.681	288.421	219.585	120.732	127.758	373.514	413.811	404.136	417.713	166.355	167.686
ENSMUSG00000033166	Dis3	1	Shared_early	21.544	21.2861	19.3419	13.3534	5.90974	7.24462	13.9991	17.6364	12.0615	8.51534	5.12715	4.59123
ENSMUSG00000033276	Stk36	1	Shared_early	10.1397	8.85149	6.69491	5.6815	1.72805	1.67378	13.5705	8.43962	8.6324	5.83439	0.891718	0.882324
ENSMUSG00000033295	Ptprf	1	Shared_early	38.4545	39.8124	38.9254	41.6073	22.498	9.234	36.4066	36.5469	37.8511	40.4325	15.8373	11.5441
ENSMUSG00000033326	Kdm4a	1	Shared_early	40.673	37.2909	26.8517	20.5632	11.1871	8.52149	32.4973	30.4728	23.8462	22.1459	9.84009	8.96392
ENSMUSG00000033335	Dnm2	1	Shared_early	38.4898	36.4469	34.9085	25.9566	11.3422	9.70941	34.6996	43.2812	36.0089	29.3489	17.4441	14.8318
ENSMUSG00000033545	Znrf1	1	Shared_early	145.547	139.559	120.423	79.9132	71.858	50.5575	88.1188	89.2347	81.6157	73.3518	51.7857	50.4706
ENSMUSG00000033569	Bai3	1	Shared_early	37.1651	62.9064	71.0214	92.7574	54.8075	49.5412	150.431	129.242	111.795	96.1072	52.4588	51.008
ENSMUSG00000033578	Tmem35	1	Shared_early	122.653	114.924	108.376	109.339	44.8626	38.645	134.49	124.929	131.424	120.394	37.3473	37.1205
ENSMUSG00000033623	Pcgf3	1	Shared_early	17.4739	14.8648	13.0107	13.5014	7.84707	7.04039	14.1113	11.7269	10.1779	9.62955	7.01459	6.14981
ENSMUSG00000033763	Mtss1l	1	Shared_early	74.0186	74.3369	59.7304	42.8387	6.05543	5.55713	29.0651	39.8473	45.0494	43.3018	10.9071	12.19
ENSMUSG00000033852	Pla2g4b	1	Shared_early	16.2434	13.7777	12.7597	6.54372	0.806712	2.26156	12.9229	16.4912	12.4901	11.4724	6.32682	7.70906
ENSMUSG00000033854	Kcnk10	1	Shared_early	24.5363	29.3902	33.5291	36.2425	5.23064	5.28969	49.6315	44.8499	45.2835	32.8576	4.27167	3.35286
ENSMUSG00000033902	Mapkbp1	1	Shared_early	11.8336	17.2436	14.8415	16.1124	10.2272	6.66135	8.33878	12.8666	11.1562	14.2749	8.56806	5.522
ENSMUSG00000033970	Rfc3	1	Shared_early	34.4332	29.0451	22.6192	13.4645	5.56657	8.64899	29.0995	31.3242	25.1559	16.0416	5.54067	7.20377
ENSMUSG00000034189	Hsdl1	1	Shared_early	80.5349	71.5629	57.6049	43.0006	23.0721	23.7383	60.9876	66.5722	73.3915	63.4159	27.8786	31.5367
ENSMUSG00000034220	Gpc1	1	Shared_early	34.6907	34.0968	29.9992	26.923	10.132	6.5422	34.757	46.7626	43.7913	42.5958	28.4603	36.8628
ENSMUSG00000034226	Rhov	1	Shared_early	12.1169	12.9806	13.3756	18.7131	7.37236	10.7932	20.5603	19.7882	27.6871	25.2437	7.29866	10.4005
ENSMUSG00000034295	Fhod3	1	Shared_early	12.7971	16.7709	15.2399	14.6063	23.2554	19.3262	19.8708	22.6168	18.1677	14.0426	4.77442	5.19838
ENSMUSG00000034324	Tmem132c	1	Shared_early	1.53839	1.89165	2.95806	2.63845	0.377039	0.335293	11.6331	7.00183	6.42284	3.21699	0.12745	0.0302159
ENSMUSG00000034520	Gjc1	1	Shared_early	47.1944	74.0401	63.4577	46.669	4.56816	2.37958	41.9339	36.9045	35.7029	23.4942	3.62992	2.51151
ENSMUSG00000034574	Daam1	1	Shared_early	27.1937	28.0197	29.1771	21.0242	6.04022	5.31297	14.0867	13.3144	10.2271	8.35948	4.98603	4.31551
ENSMUSG00000034595	Ppp1r18	1	Shared_early	23.2228	19.7999	17.0041	14.8696	0.496008	0.27729	12.5672	13.8446	15.6437	14.1796	0.848968	0.472244
ENSMUSG00000034675	Dbn1	1	Shared_early	485.989	429.706	362.989	273.044	171.375	114.824	452.265	459.459	451.161	338.585	107.344	89.7193
ENSMUSG00000034684	Sema3f	1	Shared_early	13.9326	11.12	10.4299	5.26955	3.86655	3.1778	15.4066	15.5274	14.5426	11.7102	5.12701	4.48217
ENSMUSG00000034685	Fam171a2	1	Shared_early	79.4938	85.1685	75.8718	53.1838	36.2959	26.297	96.5482	114.979	120.051	94.9289	45.1664	39.5737
ENSMUSG00000034813	Grip1	1	Shared_early	14.58	14.9074	16.6256	14.2496	3.11804	3.75504	18.0276	11.979	8.60182	7.30626	4.82559	4.16472
ENSMUSG00000034863	Ano8	1	Shared_early	40.0704	30.6334	27.7019	20.5222	17.9364	12.5094	29.5719	27.1463	28.8735	27.6771	16.9485	14.1989
ENSMUSG00000034994	Eef2	1	Shared_early	297.922	289.904	227.782	168.063	122.591	102.107	226.228	206.706	209.872	229.81	117.646	117.021
ENSMUSG00000035051	Dhx57	1	Shared_early	43.7499	34.8228	34.7519	34.6088	17.5512	14.0689	37.1418	31.4327	26.9184	25.5637	16.1663	14.9417
ENSMUSG00000035064	Eef2k	1	Shared_early	18.8648	28.5183	32.4109	26.0956	13.4336	9.38725	27.5923	41.5985	37.8554	39.6434	10.7921	9.55993
ENSMUSG00000035184	Fam124a	1	Shared_early	45.5967	64.6873	69.2469	77.0719	16.2499	9.77595	45.814	48.8123	53.4559	41.8353	15.7382	16.3939
ENSMUSG00000035212	Leprot	1	Shared_early	36.5065	35.4875	36.6635	28.5515	16.4647	17.7255	50.1391	45.406	46.2187	40.1655	16.6366	15.2572
ENSMUSG00000035235	Trim13	1	Shared_early	46.4775	37.0369	32.6734	30.3104	12.2283	13.9773	55.9203	39.5498	38.5602	28.523	13.2549	13.3036
ENSMUSG00000035439	Haus8	1	Shared_early	23.5522	18.3377	17.4572	16.0502	7.46954	9.25889	27.125	19.5206	28.415	23.5635	7.04127	7.6029
ENSMUSG00000035561	Aldh1b1	1	Shared_early	17.5261	23.6726	25.041	31.1616	4.51073	2.20501	41.8767	47.8327	68.7045	77.4365	21.596	25.1401
ENSMUSG00000035585	Tsen34	1	Shared_early	106.087	113.033	114.273	105.779	63.9027	73.4407	121.215	137.662	166.798	176.9	50.9734	72.074
ENSMUSG00000035615	Frmpd1	1	Shared_early	1.1561	3.69425	5.91888	7.14657	0.528913	0.567182	3.62133	8.46595	9.50639	11.5981	3.87125	2.37984
ENSMUSG00000035835	BC005764	1	Shared_early	301.071	270.311	227.209	179.723	26.8145	17.9484	223.577	230.887	238.262	198.832	9.33541	8.65572
ENSMUSG00000035863	Palm	1	Shared_early	175.464	193.545	160.7	132.424	68.643	49.6372	150.949	161.329	174.684	181.132	76.0678	62.1739
ENSMUSG00000035914	Cd276	1	Shared_early	25.8688	23.6098	20.451	16.1681	7.7571	6.01779	20.5836	23.9852	21.4341	19.607	6.56565	5.35217
ENSMUSG00000036036	Zfp57	1	Shared_early	107.767	73.1976	66.725	37.5923	11.708	11.2804	65.3986	58.9325	39.347	24.4946	0.868364	0.680999
ENSMUSG00000036046	5031439G07Rik	1	Shared_early	50.534	53.1968	42.285	34.91	16.9716	16.2951	44.3737	49.6741	44.5179	44.1769	13.3134	14.0791
ENSMUSG00000036087	Slain2	1	Shared_early	30.9566	30.2325	27.4826	18.7792	7.16653	5.94166	16.4971	14.488	13.8735	10.1813	5.97653	5.99636
ENSMUSG00000036111	Lmo1	1	Shared_early	30.704	23.4464	21.6649	15.0889	11.4404	8.84479	13.8398	15.0305	17.3496	16.1046	14.3464	11.8486
ENSMUSG00000036246	Gmip	1	Shared_early	45.6225	41.2933	39.3569	13.384	2.03069	1.3352	35.9377	36.7447	27.2861	21.3737	3.46949	1.5127
ENSMUSG00000036377	C530008M17Rik	1	Shared_early	62.1783	59.1517	62.655	43.8518	17.7778	10.2999	35.4744	29.2488	29.0595	25.4047	6.60304	5.10669
ENSMUSG00000036459	Wtip	1	Shared_early	11.5398	8.78247	10.0938	7.75449	3.05421	3.30556	9.40411	10.5489	12.7639	10.4883	5.24122	5.67972
ENSMUSG00000036565	Ttyh3	1	Shared_early	62.5438	62.1157	53.7045	39.9689	40.137	22.8737	43.7953	49.5776	52.3926	48.6572	29.083	17.5019
ENSMUSG00000036606	Plxnb2	1	Shared_early	42.9774	32.5356	23.4882	11.7875	8.17729	7.19356	40.2616	36.3939	33.6516	24.159	6.57239	7.18939
ENSMUSG00000036620	Mgat4b	1	Shared_early	81.7086	107.143	102.644	87.5748	44.0555	33.8589	66.9283	83.7865	97.3125	99.4788	34.1596	29.6192
ENSMUSG00000036672	Cenpt	1	Shared_early	24.9362	26.2018	20.418	17.1622	10.2749	8.86945	19.6547	23.2748	21.3184	22.4055	7.92361	10.7138
ENSMUSG00000036766	Dner	1	Shared_early	52.1664	91.5165	121.758	181.98	33.2499	21.168	64.4324	79.3263	129.643	147.479	57.5031	51.2997
ENSMUSG00000036781	Rps27l	1	Shared_early	127.581	112.409	97.7489	72.2323	45.1752	58.3682	93.0092	92.8251	96.7179	95.4714	40.5262	39.304
ENSMUSG00000036782	Klhl13	1	Shared_early	9.3056	9.19712	11.407	12.1523	1.47564	1.1958	7.44166	8.76926	10.5068	11.7216	5.24459	5.44481
ENSMUSG00000036862	Dchs1	1	Shared_early	24.2874	16.9574	11.2789	6.67921	0.436095	0.463477	14.5367	12.7007	10.1702	7.2045	0.942482	0.573705
ENSMUSG00000036880	Acaa2	1	Shared_early	13.9421	14.9803	11.6032	11.9514	0.807901	2.12173	26.98	18.0139	25.9044	27.7598	5.35988	6.36333
ENSMUSG00000036882	Arhgap33	1	Shared_early	96.04	103.079	88.833	59.8131	29.0624	17.14	66.2433	78.209	72.2985	65.0645	19.3826	19.2054
ENSMUSG00000036885	Arhgef26	1	Shared_early	15.7907	24.6562	19.1376	10.8146	1.10282	1.13826	29.4404	20.1146	15.4682	10.2641	2.31873	1.68138
ENSMUSG00000036913	Trim67	1	Shared_early	81.8951	84.9962	57.3057	19.652	0.0287028	0.109806	48.7875	49.2184	39.4905	21.961	0.0638697	0.170628
ENSMUSG00000036940	Kdm1a	1	Shared_early	182.524	154.495	134.795	112.134	75.4857	65.6067	177.655	176.797	148.981	110.696	62.072	56.093
ENSMUSG00000036948	BC037034	1	Shared_early	8.93491	13.7144	12.116	8.39778	6.7862	3.29608	10.8147	11.6457	11.3726	12.3852	3.69792	3.95426
ENSMUSG00000036985	Zdhhc9	1	Shared_early	49.1782	47.8378	54.8399	61.2063	38.0667	27.6415	80.9088	85.1071	99.2848	106.099	58.6113	56.7739
ENSMUSG00000037062	Sh3glb1	1	Shared_early	39.9761	43.8949	56.0831	48.9434	19.072	19.3157	36.9663	36.8998	36.0317	34.8256	21.7922	15.6764
ENSMUSG00000037103	Dcaf15	1	Shared_early	11.4504	10.9114	11.6669	10.6567	4.46337	3.66166	8.59175	10.4264	10.3643	10.2985	3.02469	2.73262
ENSMUSG00000037169	Mycn	1	Shared_early	57.9448	51.2528	36.0078	23.5142	8.64881	3.93819	30.3982	18.1099	10.5993	6.11131	1.99001	0.859653
ENSMUSG00000037221	Mospd3	1	Shared_early	51.6744	47.2413	40.0337	27.6309	12.2171	14.5117	29.4191	28.1412	34.3839	29.9865	14.0815	12.0291
ENSMUSG00000037364	Srrt	1	Shared_early	43.9517	38.4741	32.3946	25.471	19.7033	15.3054	26.8454	31.5669	30.4897	24.8446	20.5899	18.083
ENSMUSG00000037493	Cib2	1	Shared_early	53.7351	71.414	72.4293	61.3621	20.2118	31.4273	61.4007	74.0713	89.1615	64.7891	23.7269	30.805
ENSMUSG00000037568	Vash2	1	Shared_early	90.2584	88.9645	64.8749	26.9801	0.270749	0.491473	63.2809	58.6651	43.5637	25.977	0.617504	1.51098
ENSMUSG00000037610	Kcnmb2	1	Shared_early	11.0252	16.2571	18.7275	18.0855	0.420686	1.77889	4.31129	4.74709	4.669	5.34846	0.596155	0.350188
ENSMUSG00000037653	Kctd8	1	Shared_early	1.19561	1.55124	2.32149	2.76947	1.38254	1.20019	4.24367	6.59854	9.86859	14.2236	2.84853	0.64094
ENSMUSG00000037742	Eef1a1	1	Shared_early	1732.47	1639.43	1364.64	897.853	412.725	415.827	1216.77	886.084	827.374	657.59	357.606	412.318
ENSMUSG00000037805	Rpl10a	1	Shared_early	163.539	176.614	151.354	92.4749	75.9293	78.1501	84.664	98.5017	98.9816	116.144	61.7197	63.4229
ENSMUSG00000037816	Fbxw17	1	Shared_early	17.4152	21.7344	17.5219	20.021	6.90999	9.35314	20.7381	26.6452	20.5407	22.0951	9.9184	7.4424
ENSMUSG00000037907	Ankrd13b	1	Shared_early	55.2245	58.8822	58.7266	47.1018	22.9496	12.2318	36.8842	41.3723	46.7839	50.6018	18.3032	15.1457
ENSMUSG00000037926	Ssh2	1	Shared_early	21.3241	15.6115	15.2275	13.9398	7.19948	4.25677	15.9116	13.6739	10.8103	10.6763	8.8334	6.1504
ENSMUSG00000037995	Igsf9	1	Shared_early	37.7015	26.876	24.3494	22.21	12.427	10.659	21.7038	21.4382	15.0572	10.3265	0.592259	0.762456
ENSMUSG00000038065	2410066E13Rik	1	Shared_early	96.1458	104.33	82.3095	68.4151	9.3598	12.6381	97.2714	82.6656	63.459	47.2648	9.79864	13.0524
ENSMUSG00000038080	Kdm1b	1	Shared_early	12.2582	10.9366	11.7815	10.966	2.39551	1.82507	11.3062	11.7925	9.80572	8.42815	1.88306	1.69034
ENSMUSG00000038256	Bcl9	1	Shared_early	35.9772	26.8714	18.2957	19.1641	10.8135	10.8565	20.7402	21.7207	16.6737	15.2549	7.69953	8.23961
ENSMUSG00000038342	Mlxip	1	Shared_early	20.1753	16.894	14.6218	14.045	11.2289	8.54118	15.5088	14.919	15.5014	12.6015	7.72169	6.67299
ENSMUSG00000038372	Gmds	1	Shared_early	19.8613	25.3376	27.7166	30.5689	10.8368	9.07535	33.1629	38.4795	44.1542	40.8038	15.7371	16.0195
ENSMUSG00000038393	Txnip	1	Shared_early	8.27538	9.70624	12.9936	22.6494	0.438942	0.579408	30.1815	23.6357	21.9244	11.0201	3.05011	1.42188
ENSMUSG00000038459	Fam108c	1	Shared_early	118.366	113.127	89.7463	63.3411	23.0249	18.6171	66.5303	70.8225	64.7175	53.0333	19.0525	18.8158
ENSMUSG00000038587	Akap12	1	Shared_early	7.22571	12.1138	12.7914	8.15955	2.15686	3.81447	10.2648	9.86096	9.7308	7.84808	2.34684	3.63129
ENSMUSG00000038607	Gng10	1	Shared_early	65.3172	92.1613	99.3103	86.5355	41.9128	28.5284	87.2282	103.774	124.935	117.038	50.3216	37.7753
ENSMUSG00000038685	Rtel1	1	Shared_early	17.3523	19.6664	17.8036	14.318	5.59429	8.67413	9.14247	16.4598	10.95	10.0479	3.68812	6.63652
ENSMUSG00000038712	Fam63a	1	Shared_early	33.3895	36.9699	28.9566	18.814	10.1817	8.81936	39.545	46.1716	47.765	42.5164	14.6788	14.7329
ENSMUSG00000038740	Fam125b	1	Shared_early	62.1018	51.1987	42.6905	36.9769	23.87	19.5663	34.9706	34.5989	32.5628	32.2877	21.1535	17.1154
ENSMUSG00000038777	Sema6c	1	Shared_early	104.486	95.4781	87.3713	66.774	9.40238	6.51551	55.5578	69.1918	63.9392	66.2443	10.6767	7.48827
ENSMUSG00000038831	Ralgps1	1	Shared_early	60.2713	55.9688	46.2511	34.8119	18.8942	19.5023	41.0572	38.8612	31.07	29.2741	15.8586	16.2328
ENSMUSG00000038888	Ctu1	1	Shared_early	17.2336	13.3347	9.36281	6.11318	3.3739	3.05403	11.2717	9.792	9.55041	8.21847	2.84792	3.60618
ENSMUSG00000039108	Lsm14b	1	Shared_early	62.7988	63.675	57.2426	42.7928	30.0697	21.672	57.3022	62.6638	54.824	51.4139	30.0178	31.4533
ENSMUSG00000039154	Shd	1	Shared_early	47.2104	48.4279	43.401	39.9947	19.1297	24.2921	28.7976	32.4628	32.2317	27.9182	8.96417	8.32292
ENSMUSG00000039166	Akap7	1	Shared_early	34.7164	58.1285	81.2389	103.471	24.4979	25.1765	175.52	207.009	240.777	212.914	55.6441	48.7887
ENSMUSG00000039230	Tbcd	1	Shared_early	25.2827	28.6793	24.9756	21.6944	14.8109	11.8733	21.3289	34.1929	24.6327	28.8484	14.1704	14.5926
ENSMUSG00000039294	BC017643	1	Shared_early	22.9288	18.0648	16.042	13.9852	10.835	7.3662	24.9273	19.2813	19.3737	19.5972	12.824	10.4197
ENSMUSG00000039372	Mar 04	1	Shared_early	17.9309	20.4652	17.1981	16.5519	4.41988	2.39785	32.2409	21.8957	17.4543	11.9674	2.22475	1.43956
ENSMUSG00000039477	Tnrc18	1	Shared_early	47.1433	32.0687	23.4805	18.1731	9.27802	6.23415	19.3171	18.1024	15.5801	8.18252	4.49126	3.43148
ENSMUSG00000039542	Ncam1	1	Shared_early	397.032	398.348	395.069	334.127	68.0896	49.1288	345.236	311.773	272.514	255.221	128.384	122.024
ENSMUSG00000039693	5730528L13Rik	1	Shared_early	30.44	23.097	26.5147	20.521	12.8386	11.8971	25.0976	23.1219	22.3826	19.5485	12.6323	9.2543
ENSMUSG00000039735	Fnbp1l	1	Shared_early	103.301	78.2296	92.064	62.7909	18.1751	26.2352	110.337	84.0291	69.1227	62.1402	22.6796	20.8286
ENSMUSG00000039787	Cercam	1	Shared_early	1.97985	3.83579	6.65728	10.4286	0.496719	1.82408	4.17253	6.71504	6.75902	11.7155	1.37932	1.21699
ENSMUSG00000039804	Ncoa5	1	Shared_early	81.5169	60.7546	62.1172	48.1702	30.6908	24.7079	54.7371	52.4796	48.3549	44.9212	25.7017	23.0391
ENSMUSG00000039831	Arhgap29	1	Shared_early	39.3408	48.7191	38.358	21.414	4.87508	4.65604	40.0727	21.3387	16.7686	13.8864	5.18731	5.90166
ENSMUSG00000039886	Tmem120a	1	Shared_early	60.7884	79.8063	64.701	49.8911	27.4305	23.048	57.178	67.8095	69.4497	55.1313	16.6919	19.2737
ENSMUSG00000039936	Pik3cd	1	Shared_early	14.3576	16.9633	14.0308	12.0829	6.2437	5.87954	19.7746	19.8259	17.8073	18.2813	7.64715	8.5541
ENSMUSG00000039959	Hip1	1	Shared_early	7.55738	7.26189	7.69953	7.0328	2.08707	1.59856	12.0916	16.8222	16.5101	18.7576	5.8403	4.66647
ENSMUSG00000039976	Tbc1d16	1	Shared_early	15.9967	17.5937	14.3131	7.494	0.37698	0.178787	7.61258	8.21081	7.12275	5.55279	1.005	0.924275
ENSMUSG00000040158	Tax1bp3	1	Shared_early	29.6038	24.4885	19.384	9.27677	1.40392	1.54621	22.2435	19.732	20.4254	11.731	2.43478	1.29719
ENSMUSG00000040282	BC052040	1	Shared_early	8.93092	7.41035	8.23221	8.21975	3.86848	3.27165	11.4569	8.74163	9.20082	8.00712	3.96213	4.7883
ENSMUSG00000040339	Fam102b	1	Shared_early	8.48041	12.0785	12.5858	14.2666	3.9347	3.70904	11.9367	12.9227	10.0286	10.6178	6.75967	5.35646
ENSMUSG00000040387	Klhl32	1	Shared_early	15.7694	17.0664	18.4919	22.8679	7.66824	7.22883	21.9149	20.1575	17.9738	22.9436	23.395	15.1175
ENSMUSG00000040502	Mar 09	1	Shared_early	10.2415	11.0271	8.68202	7.09728	2.33778	2.47246	10.1073	9.77464	9.98494	6.84598	1.92768	1.6785
ENSMUSG00000040631	Dok4	1	Shared_early	59.3946	123.841	121.776	68.7901	4.34821	2.65605	42.6217	43.5628	46.0396	41.9608	15.0482	9.05398
ENSMUSG00000040649	Rimklb	1	Shared_early	52.856	49.0698	52.5631	48.5198	8.19097	7.19825	38.1471	35.7788	34.0812	30.5154	3.95536	3.71773
ENSMUSG00000040836	Gpr161	1	Shared_early	13.6161	10.6753	7.90623	4.09995	0.153979	0.239294	7.87089	7.36774	5.01658	3.39637	0.193684	0.123955
ENSMUSG00000040952	Rps19	1	Shared_early	745.487	726.29	570.884	314.3	156.305	171.617	455.086	422.127	391.893	360.817	124.665	141.899
ENSMUSG00000040990	Sh3kbp1	1	Shared_early	47.0967	46.1037	42.1004	52.1078	22.1585	14.867	38.2901	29.7692	30.6889	24.3898	16.5264	9.04321
ENSMUSG00000041073	Nacad	1	Shared_early	40.1259	41.526	37.0788	40.0886	12.8658	11.9596	42.2389	39.2265	39.3993	44.4537	20.0527	22.2238
ENSMUSG00000041225	Arhgap12	1	Shared_early	9.84328	7.1448	12.4987	10.0188	2.25305	3.1456	13.5823	10.2887	8.45131	8.65967	8.11331	6.5045
ENSMUSG00000041360	D19Bwg1357e	1	Shared_early	41.5204	49.1368	56.6837	61.9142	23.3287	19.0588	27.3687	29.6431	28.6807	28.4506	16.0135	15.0812
ENSMUSG00000041362	4930506M07Rik	1	Shared_early	60.6676	49.9481	50.115	47.6532	4.4951	4.83051	64.2728	52.0722	47.3951	35.2701	6.89018	6.02049
ENSMUSG00000041468	Gpr12	1	Shared_early	21.3712	25.6425	25.2742	39.1463	24.8332	19.2232	29.2206	24.5607	27.8802	20.3934	5.58955	5.51007
ENSMUSG00000041594	Tmtc4	1	Shared_early	38.1818	56.2792	74.8082	60.5672	5.23254	5.23573	25.0969	24.7124	26.9285	26.4245	5.97798	5.8303
ENSMUSG00000041623	D11Wsu47e	1	Shared_early	18.0204	15.2956	11.9303	10.1556	9.86421	5.58097	15.4469	13.8966	14.3005	12.1439	7.20897	5.43077
ENSMUSG00000041642	Kif21b	1	Shared_early	78.3079	64.0473	52.3445	63.4897	12.3289	6.5954	36.9521	34.2793	30.6579	31.135	5.44946	3.25297
ENSMUSG00000041649	Klf8	1	Shared_early	28.0125	15.7037	15.9127	17.2259	4.67036	1.72389	10.8819	13.8497	11.333	12.9073	1.32314	1.97375
ENSMUSG00000041708	Mpped1	1	Shared_early	988.461	942.315	629	308.272	71.1277	57.0619	629.914	492.231	412.758	273.198	78.9826	94.5876
ENSMUSG00000041936	Agrn	1	Shared_early	50.5608	49.8538	51.0236	58.1	27.9183	22.1307	29.8167	34.5366	32.3558	34.747	13.0591	11.7458
ENSMUSG00000041939	Mvk	1	Shared_early	19.9355	36.7372	34.6669	32.1565	12.3325	8.89823	16.0672	32.0154	35.0132	52.894	15.1583	15.3366
ENSMUSG00000041959	S100a10	1	Shared_early	113.2	182.65	156.688	212.222	124.441	180.367	167.279	187.061	282.525	300.214	28.8162	43.3913
ENSMUSG00000042035	Igsf3	1	Shared_early	39.7324	26.2786	20.8044	11.3893	2.99818	1.5264	16.3256	15.0481	16.0554	12.7231	1.3596	0.885582
ENSMUSG00000042105	Inpp5f	1	Shared_early	96.2952	83.4261	74.7423	79.6954	27.0884	29.3203	107.883	93.302	75.6822	67.1145	28.6569	23.0181
ENSMUSG00000042121	Ssh1	1	Shared_early	10.4643	9.33647	7.98977	4.87429	3.40511	3.40236	6.30927	6.92576	5.83442	6.33474	2.90239	2.54036
ENSMUSG00000042138	BC024479	1	Shared_early	19.7562	19.3169	17.4002	10.8063	4.13758	5.62236	14.657	13.1466	10.756	8.6353	3.15067	3.02798
ENSMUSG00000042155	Klhl23	1	Shared_early	59.4886	70.6986	81.2381	92.448	30.6879	23.8017	48.801	49.7627	54.5288	57.448	18.3982	18.6104
ENSMUSG00000042195	Slc35f2	1	Shared_early	4.36565	7.87841	7.43865	5.25211	0.879975	1.09016	9.5966	12.1876	13.9717	12.5224	2.2363	1.94221
ENSMUSG00000042208	0610010F05Rik	1	Shared_early	90.2996	85.9077	87.7138	74.6144	25.9458	27.8435	85.6451	67.8201	58.9565	58.1927	38.6802	29.8459
ENSMUSG00000042210	Abhd14a	1	Shared_early	50.3799	60.945	65.4907	72.2048	43.5381	31.0407	59.3458	56.4026	82.65	103.302	59.691	43.5487
ENSMUSG00000042215	Bag2	1	Shared_early	9.66542	14.0002	15.8007	21.9159	11.0279	8.35364	18.8051	13.7669	13.8875	11.4946	4.26276	4.30651
ENSMUSG00000042272	Sestd1	1	Shared_early	44.2079	36.4621	31.3219	30.6468	23.7426	17.8283	38.2075	35.0844	24.7579	20.942	13.5611	10.942
ENSMUSG00000042302	Ehbp1	1	Shared_early	23.9747	20.5116	24.6188	20.4853	13.861	11.3426	33.9379	26.2296	21.4531	19.4869	21.8446	12.7009
ENSMUSG00000042506	Usp22	1	Shared_early	411.266	383.985	304.682	273.056	88.325	78.4218	385.665	403.271	374.434	373.735	122.181	127.932
ENSMUSG00000042659	Arrdc4	1	Shared_early	23.7727	28.0916	29.1414	35.0394	6.29128	6.10419	38.5469	45.8693	38.6499	33.7494	6.95204	6.64817
ENSMUSG00000042757	Tmem108	1	Shared_early	19.1949	12.957	12.3353	12.9199	5.98461	2.90375	69.2474	52.6287	42.5723	22.1104	4.7222	2.92365
ENSMUSG00000042834	D0H4S114	1	Shared_early	1618.92	1616.05	1567.81	1345.73	360.48	331.712	1013.93	958.93	834.78	461.448	55.2158	47.662
ENSMUSG00000042978	Sbk1	1	Shared_early	356.916	298.995	192.816	74.0229	9.34834	6.37006	199.413	187.973	145.113	87.4782	25.3895	24.4664
ENSMUSG00000043004	Gng2	1	Shared_early	413.083	363.616	345.7	234.665	80.9007	71.2645	388.343	273.569	239.264	205.692	131.581	106.451
ENSMUSG00000043091	Tuba1c	1	Shared_early	15.1342	48.5645	11.0926	3.50295	0.27633	0.445333	2.00043	1.63336	43.6138	25.4029	0.682008	1.08248
ENSMUSG00000043372	Hexim2	1	Shared_early	15.1408	19.5859	14.3367	16.9547	7.41799	11.7229	11.5164	22.769	16.1779	16.2811	10.9233	8.76454
ENSMUSG00000043421	Hilpda	1	Shared_early	31.0938	30.7625	26.121	22.1479	13.3124	17.2054	32.6227	30.5378	34.4538	29.129	9.72273	13.7627
ENSMUSG00000043518	Rai2	1	Shared_early	12.8602	10.3117	7.22529	6.17184	11.157	10.7799	12.854	12.5272	14.6763	14.7259	2.65746	3.4531
ENSMUSG00000043557	Mdga1	1	Shared_early	40.0948	59.0032	48.2285	45.7007	1.27082	0.454651	4.82392	9.46136	7.56757	6.57362	2.69535	3.18175
ENSMUSG00000043635	Adamts3	1	Shared_early	12.8315	16.3816	14.4169	11.448	2.69246	1.49836	13.2182	10.4928	6.3828	3.58638	0.531409	0.274278
ENSMUSG00000043857	Mgat5b	1	Shared_early	54.0103	53.1124	45.7197	38.4376	32.4104	25.0284	31.3797	35.3983	31.7881	34.7216	10.2022	7.07714
ENSMUSG00000043909	Trp53bp1	1	Shared_early	124.806	101.503	88.7845	59.7904	45.1014	29.9949	96.1997	93.0248	74.3337	61.1219	36.3284	31.4482
ENSMUSG00000044134	Fam109a	1	Shared_early	35.7668	29.6062	21.3876	15.1195	7.84673	7.07868	24.0342	20.6035	23.6932	18.4571	10.2586	8.41442
ENSMUSG00000044364	5430405G05Rik	1	Shared_early	10.6029	11.339	9.30309	8.23162	5.57516	5.40894	13.8529	12.2511	13.9287	12.4787	3.50825	3.55205
ENSMUSG00000044408	1110002B05Rik	1	Shared_early	31.4025	39.73	53.2383	50.6796	12.8564	13.8565	33.1871	42.1855	44.728	43.0574	12.3726	12.9216
ENSMUSG00000044433	Camsap3	1	Shared_early	33.0342	30.618	26.6615	19.3716	8.60734	6.92074	27.507	30.0739	29.6313	30.0712	10.0883	8.87416
ENSMUSG00000044461	Shisa2	1	Shared_early	11.3475	9.52657	3.52513	0.857627	0.155936	0.107127	5.46884	5.36767	5.98549	6.19742	0.407672	1.05593
ENSMUSG00000044533	Rps2	1	Shared_early	298.7	301.609	260.031	183.306	102.972	98.9666	180.258	176.747	184.996	212.429	79.7318	76.7615
ENSMUSG00000044562	Rasip1	1	Shared_early	9.35169	12.7781	16.3408	15.0321	2.2271	2.87647	10.6376	13.2701	20.9547	23.7296	3.63191	2.70675
ENSMUSG00000045136	Tubb2b	1	Shared_early	821.827	904.819	779.78	562.57	2.11283	2.44846	705.784	645.919	693.147	712.784	7.13407	4.8653
ENSMUSG00000045193	Cirbp	1	Shared_early	179.021	288.785	210.361	145.11	88.9944	115.216	102.317	252.309	168.422	128.661	68.256	68.7847
ENSMUSG00000045348	6430598A04Rik	1	Shared_early	29.834	29.2858	23.7439	22.383	9.50978	9.67693	37.5115	34.7616	37.289	34.0554	13.4895	12.2852
ENSMUSG00000045411	2410002F23Rik	1	Shared_early	96.2252	104.749	79.6607	72.3793	41.7824	30.3866	73.7947	105.565	68.4595	80.4945	39.2636	35.7117
ENSMUSG00000045664	Cdc42ep2	1	Shared_early	12.6341	17.6533	24.698	31.8854	13.1044	10.3173	25.6568	28.3623	42.2807	46.1068	6.68769	4.42236
ENSMUSG00000046079	Lrrc8d	1	Shared_early	47.9621	40.1526	39.4883	36.9709	21.472	18.3853	41.4941	41.9857	43.4529	31.0471	15.7305	17.0154
ENSMUSG00000046157	Tmem229b	1	Shared_early	57.3903	56.3083	53.6735	64.2811	34.9884	16.8508	41.6153	41.6417	37.5577	49.4518	27.41	14.0751
ENSMUSG00000046341	Gm11223	1	Shared_early	31.2084	38.5201	55.8008	29.9938	8.53706	13.3313	55.3055	45.0767	50.9882	43.5535	22.4955	24.7939
ENSMUSG00000046434	Hnrnpa1	1	Shared_early	342.697	282.772	225.092	134.281	48.7788	50.5837	181.359	154.801	149.434	108.859	44.7962	55.0445
ENSMUSG00000046449	C77370	1	Shared_early	18.0821	13.5749	19.882	16.7687	4.47273	7.0034	26.1074	14.7313	12.2822	13.8458	8.12459	6.19025
ENSMUSG00000046491	C1qtnf2	1	Shared_early	1.49196	4.79372	7.70868	12.0784	0.151116	0.301311	9.04967	10.8407	18.2683	20.0036	0.402533	0.176549
ENSMUSG00000046550	Spin2	1	Shared_early	14.7324	16.1218	15.1616	15.1406	16.4687	18.7709	24.107	26.6574	25.9116	25.9745	9.09026	9.90569
ENSMUSG00000046556	Zfp319	1	Shared_early	17.7491	17.0222	12.9118	9.29396	5.77667	4.68076	15.309	14.2109	12.0763	10.9037	6.05845	5.49681
ENSMUSG00000046598	Bdh1	1	Shared_early	124.968	148.841	138.285	176.551	90.227	58.5443	139.022	185.914	188.342	233.953	99.546	63.911
ENSMUSG00000046807	AI646023	1	Shared_early	9.76597	12.128	11.8455	8.47728	1.0431	1.67957	6.06661	7.66694	7.97308	8.51428	1.00878	1.21973
ENSMUSG00000046834	Krt1	1	Shared_early	3.8625	5.51396	6.58273	4.3325	0.693847	0.727574	6.06885	7.23717	10.3263	9.7626	1.28753	0.867537
ENSMUSG00000046841	Ckap4	1	Shared_early	35.376	36.9016	32.6024	27.5135	15.2692	10.4761	31.3539	37.285	41.6652	38.4054	16.8711	13.5631
ENSMUSG00000046865	Fbl	1	Shared_early	85.5227	84.4964	67.2117	53.523	32.3829	32.003	45.7725	51.6257	59.7902	60.7209	20.8055	21.8109
ENSMUSG00000046997	Spsb4	1	Shared_early	6.66928	14.6557	14.5041	8.8376	0.585582	0.573731	5.29443	8.44597	5.7262	5.94216	0.960341	0.475441
ENSMUSG00000047003	Zfp41	1	Shared_early	43.116	34.1309	23.419	15.8339	4.28144	2.36838	29.5665	28.4771	26.5786	23.3439	5.7029	2.82153
ENSMUSG00000047045	Tmem164	1	Shared_early	14.0171	18.3166	16.2867	16.6629	6.96613	4.2642	10.264	8.66574	10.9916	15.1892	5.22507	5.07253
ENSMUSG00000047139	Cd24a	1	Shared_early	1307.61	1090.46	773.849	357.481	4.69083	1.54649	769.044	747.326	681.103	549.885	96.8479	51.3785
ENSMUSG00000047166	Tigd5	1	Shared_early	7.96016	8.82351	7.30585	6.40404	5.99991	3.98574	9.2414	9.6888	11.3772	12.9177	6.16811	5.49177
ENSMUSG00000047181	Samd14	1	Shared_early	65.6279	67.6371	60.6112	46.161	2.86267	3.45416	40.0194	44.2795	46.1164	38.5136	5.4585	3.89771
ENSMUSG00000047261	Gap43	1	Shared_early	362.702	805.605	1160.51	1415.97	120.23	106.794	582.229	848.317	1055.98	1036.42	283.349	320.075
ENSMUSG00000047264	Zfp358	1	Shared_early	51.4303	40.6374	29.5907	20.4982	15.4189	14.0205	39.5903	41.5218	39.4803	32.786	13.1908	13.5113
ENSMUSG00000047604	Frat2	1	Shared_early	18.6895	16.8964	13.5732	10.4848	8.66527	8.49269	24.7296	27.1764	29.6201	27.4897	9.3994	7.33639
ENSMUSG00000047675	Rps8	1	Shared_early	207.221	200.356	176.436	130.412	90.0016	102.54	129.571	116.674	130.578	120.036	63.5055	74.0328
ENSMUSG00000047844	Bex4	1	Shared_early	107.169	124.993	126.526	107.482	31.2645	39.4658	106.982	121.293	139.352	129.428	35.39	36.1112
ENSMUSG00000047945	Marcksl1	1	Shared_early	1594.72	1636.55	1394.17	1133.77	215.897	43.6578	1177.82	1443.39	1397.04	1309.65	288.367	73.546
ENSMUSG00000048007	Timm8a1	1	Shared_early	19.5766	22.2842	25.9899	26.3099	9.05199	13.7148	16.2314	18.6585	22.814	25.805	13.9472	11.5979
ENSMUSG00000048058	Ldlrad3	1	Shared_early	12.3543	12.8319	9.78493	6.93619	5.93892	4.07786	17.6899	19.3935	15.8025	13.9063	3.3417	3.2617
ENSMUSG00000048216	Gpr85	1	Shared_early	168.158	147.728	110.762	70.899	30.0793	24.2888	82.895	74.4596	67.7321	52.5394	31.0172	26.9942
ENSMUSG00000048240	Gng7	1	Shared_early	20.6919	29.8265	37.2526	27.3547	4.40437	2.44334	10.9414	17.3469	14.7639	20.8263	8.4079	6.13645
ENSMUSG00000048281	Dleu7	1	Shared_early	6.38039	9.06517	11.815	14.3914	2.40871	3.50404	8.01582	6.56684	9.05988	8.01398	6.60232	9.04136
ENSMUSG00000048355	Arxes1	1	Shared_early	16.6355	27.0566	39.0801	64.6924	17.5285	17.8472	35.3482	49.671	61.6703	82.8253	28.0056	26.6403
ENSMUSG00000048537	Phldb1	1	Shared_early	19.7332	24.749	22.2197	18.7594	3.47451	4.91053	9.89917	14.2878	13.8462	12.7965	2.49031	2.04898
ENSMUSG00000048668	5930416I19Rik	1	Shared_early	54.7963	44.5033	40.7064	29.0704	18.9786	14.5038	46.9583	40.5779	41.2215	30.7055	16.6766	16.4884
ENSMUSG00000048696	Mex3d	1	Shared_early	33.8587	27.1242	21.542	13.4433	4.47729	4.69551	22.8033	20.4178	21.1607	16.3576	4.08919	4.43744
ENSMUSG00000048899	Rimkla	1	Shared_early	13.6089	12.7314	13.9479	13.3447	2.82605	2.01098	14.3017	18.5499	16.5511	17.4245	4.63085	3.47693
ENSMUSG00000048965	Mrgpre	1	Shared_early	7.70406	12.9771	11.6275	12.0604	3.41294	2.48781	9.56602	12.0423	13.7568	14.7685	5.79888	6.09489
ENSMUSG00000049122	Frmd3	1	Shared_early	19.7276	25.2314	35.5275	39.2141	14.5252	15.6118	28.9286	25.394	26.3689	22.239	11.0763	8.50763
ENSMUSG00000049281	Scn3b	1	Shared_early	62.6234	57.2136	62.0951	83.8106	23.6291	19.1925	174.789	170.484	144.823	108.807	45.5428	47.6735
ENSMUSG00000049401	Ogfr	1	Shared_early	53.1254	55.2848	41.7152	37.7588	24.1394	16.8925	39.1445	49.3222	49.9909	52.1939	30.0426	22.2136
ENSMUSG00000049439	Cyp20a1	1	Shared_early	15.2399	22.2614	21.6774	18.1285	5.10341	4.99662	11.8235	19.6061	22.9411	23.6415	6.91938	7.10672
ENSMUSG00000049517	Rps23	1	Shared_early	860.81	805.956	662.824	467.889	268.299	313.963	492.01	407.293	438.895	404.039	212.339	235.822
ENSMUSG00000049551	Fzd9	1	Shared_early	6.48422	10.2319	10.2544	8.73312	1.18752	0.593095	5.78656	8.5921	12.1002	16.4521	3.07446	2.21382
ENSMUSG00000049657	Zbtb5	1	Shared_early	25.5834	23.5397	18.3889	13.3237	4.98066	5.02282	21.8346	23.447	21.3091	17.6111	5.3486	4.67476
ENSMUSG00000049807	Arhgap23	1	Shared_early	12.8411	17.8644	18.6912	20.2295	13.026	8.55881	15.3195	20.687	25.4943	29.4268	13.4751	12.5623
ENSMUSG00000050071	Bex1	1	Shared_early	106.846	150.336	147.047	142.33	67.2989	98.5504	128.012	168.141	206.285	213.24	115.605	123.717
ENSMUSG00000050132	Sarm1	1	Shared_early	37.625	39.926	35.4999	29.4636	14.263	10.6442	32.7729	34.1113	32.8182	34.9481	13.5506	15.2451
ENSMUSG00000050188	Lsm10	1	Shared_early	38.9171	33.6448	28.7994	28.0175	15.1108	18.4186	45.2902	32.6986	47.2762	40.6409	15.1796	14.9068
ENSMUSG00000050332	Fam123b	1	Shared_early	8.857	9.34879	8.51508	7.10665	1.71055	1.68248	10.7532	9.52384	8.53438	7.40904	1.53016	1.29329
ENSMUSG00000050394	Armcx6	1	Shared_early	15.7272	14.5512	11.2631	10.085	1.02337	1.47198	15.5421	15.5882	12.5165	8.86608	0.867568	1.19961
ENSMUSG00000050640	Tmem150c	1	Shared_early	29.1703	37.3826	38.268	39.8172	4.487	4.47802	17.6001	15.6842	18.2456	17.7649	16.1364	11.3075
ENSMUSG00000050708	Ftl1	1	Shared_early	2066.13	1976.34	1603.38	947.929	260.384	258.957	1329.34	1191.44	1219.44	931.63	277.575	235.438
ENSMUSG00000050822	Slc29a4	1	Shared_early	72.8645	88.9792	85.6319	74.752	1.85701	0.335753	50.3282	46.4524	45.872	55.0011	1.33463	0.799038
ENSMUSG00000050846	Zfp623	1	Shared_early	24.8121	22.8029	17.7951	12.9942	9.21468	8.33998	21.1448	19.8421	20.545	15.711	9.36631	9.56596
ENSMUSG00000050910	Cdr2l	1	Shared_early	19.4709	20.5964	17.4491	10.9413	5.60206	6.00188	12.323	14.911	12.526	8.61376	3.12622	3.47588
ENSMUSG00000051351	Zfp46	1	Shared_early	60.1844	55.976	38.5707	39.2903	27.6374	16.8687	49.5614	51.3398	43.8303	40.1332	18.603	14.9714
ENSMUSG00000051550	Zfp579	1	Shared_early	28.7736	21.2132	18.8925	11.9741	7.17755	8.74008	17.9027	20.2332	18.4674	15.1632	6.9981	8.16989
ENSMUSG00000051652	Lrrc3	1	Shared_early	7.37228	11.8685	13.7268	18.0275	7.50339	5.21962	9.85151	13.5356	17.1605	22.3344	4.60926	4.16011
ENSMUSG00000051817	Sox12	1	Shared_early	40.7342	32.6105	24.177	13.7202	3.64524	3.38843	29.383	30.6912	28.9048	22.0083	2.17876	2.67875
ENSMUSG00000052151	Ppap2c	1	Shared_early	9.35885	8.0703	6.95998	3.45156	0.497022	0.20931	11.3119	11.6175	15.1825	10.4727	1.69127	1.15558
ENSMUSG00000052387	Trpm3	1	Shared_early	5.53484	12.6665	18.6865	30.1843	7.21918	6.54822	22.1165	13.925	12.7001	18.9091	2.05444	2.17118
ENSMUSG00000052429	Prmt1	1	Shared_early	429.196	410.775	334.89	228.749	83.8799	86.0135	290.579	317.843	325.562	266.139	76.9597	77.4173
ENSMUSG00000052516	Robo2	1	Shared_early	98.9197	56.3457	46.3132	49.2214	21.3444	17.0973	68.4801	50.6725	32.8264	34.9292	14.3196	9.29314
ENSMUSG00000052566	Hook2	1	Shared_early	15.0023	16.8646	17.6478	16.2003	6.30969	8.28594	15.172	18.0317	18.388	17.3494	6.12507	5.87508
ENSMUSG00000052572	Dlg2	1	Shared_early	65.5539	79.1201	83.6843	99.7832	38.2121	28.7864	65.1946	58.1598	40.7454	52.4728	49.219	29.8665
ENSMUSG00000052727	Mtap1b	1	Shared_early	1077.21	872.817	1037.85	823.428	225.564	262.939	727.252	546.466	548.396	552.874	405.225	455.545
ENSMUSG00000052752	Traf7	1	Shared_early	78.2536	80.2048	73.7824	43.8002	31.6849	30.3278	54.2405	61.8905	56.2372	53.035	25.2368	24.506
ENSMUSG00000052852	Reep1	1	Shared_early	153.277	170.007	158.507	155.1	73.3545	48.1346	143.448	164.544	165.201	175.369	90.2449	88.904
ENSMUSG00000053080	2700081O15Rik	1	Shared_early	51.0082	45.6064	38.3187	16.8147	4.04201	3.28011	27.6897	24.1306	20.1687	13.3488	1.96935	1.73296
ENSMUSG00000053091	Lins	1	Shared_early	16.8934	16.4064	13.8943	11.1353	6.64145	6.50071	13.9079	14.4544	11.3552	10.6476	5.22577	7.08511
ENSMUSG00000053693	Mast1	1	Shared_early	59.9356	63.8508	57.6431	62.2222	36.691	25.8475	44.9158	62.9451	62.6654	73.9135	36.7079	28.8525
ENSMUSG00000053898	Ech1	1	Shared_early	40.2081	42.2791	36.8957	31.571	16.583	22.0824	35.1243	36.2589	47.2028	41.5228	17.7549	22.0618
ENSMUSG00000054000	Tusc1	1	Shared_early	7.7735	12.4398	11.1257	8.86747	6.99459	6.56846	7.59225	15.1111	19.4499	20.0627	10.9329	7.50884
ENSMUSG00000054008	Ndst1	1	Shared_early	31.4603	39.5657	32.7086	25.4544	9.99521	5.20271	23.3873	31.7056	26.3684	30.8746	27.3666	24.5437
ENSMUSG00000054520	Sh3bp2	1	Shared_early	18.5181	14.6358	10.1686	5.45823	0.714395	0.118362	21.6056	19.2535	18.1966	11.3198	0.968758	0.713777
ENSMUSG00000054792	Klhl18	1	Shared_early	8.24776	9.37641	11.3474	15.4143	7.13698	4.64358	8.02413	9.79055	11.0462	12.9779	6.5887	5.73719
ENSMUSG00000054793	Cadm4	1	Shared_early	112.092	138.42	125.881	100.806	64.238	50.4884	122.351	192.295	192.454	174.389	96.9404	86.5921
ENSMUSG00000054920	Klhl5	1	Shared_early	23.5121	29.3517	38.0066	30.4082	8.41313	6.44463	43.2616	33.2475	30.0287	18.4602	5.30307	4.09505
ENSMUSG00000054967	Zfp647	1	Shared_early	26.0886	22.2802	16.8927	9.50049	1.65069	1.21765	25.9826	22.9408	18.1752	13.2295	2.46806	1.41063
ENSMUSG00000055013	Agap1	1	Shared_early	14.728	12.3091	9.51537	7.32854	2.84207	2.87938	20.8045	18.021	16.5973	13.2278	6.14638	6.88871
ENSMUSG00000055485	9830001H06Rik	1	Shared_early	18.2358	19.2747	14.0327	11.01	1.32625	0.552043	10.037	13.0445	10.863	9.16297	1.14999	0.782781
ENSMUSG00000055633	Zfp580	1	Shared_early	24.4557	32.3513	34.4742	35.9293	23.4448	15.212	25.2837	40.757	50.0528	66.197	23.7407	22.7624
ENSMUSG00000055717	Slain1	1	Shared_early	58.5522	54.1203	50.7293	37.4736	13.8047	13.2955	33.87	41.851	40.5264	36.955	23.7418	22.1902
ENSMUSG00000055723	Rras2	1	Shared_early	22.9799	33.1162	35.1987	46.9771	13.4375	12.7336	20.2665	29.6425	40.2946	44.1425	13.0917	9.46249
ENSMUSG00000055958	Gm9987	1	Shared_early	48.5851	41.841	46.5384	33.3289	6.26313	3.83989	10.596	12.5111	14.4175	18.1913	15.8197	11.5502
ENSMUSG00000056131	Pgm3	1	Shared_early	10.5319	11.7759	10.6328	8.38298	4.23504	4.48416	12.8839	13.613	12.3936	11.9307	5.03448	5.60834
ENSMUSG00000056214	Pard6g	1	Shared_early	28.9646	29.3079	22.9546	15.3935	2.05549	1.95661	18.5308	20.1269	22.364	17.3689	2.28617	2.32907
ENSMUSG00000056515	Rab31	1	Shared_early	37.2662	67.7999	70.2185	55.6161	23.5867	18.6132	33.483	45.6776	44.7511	36.227	11.0244	8.4403
ENSMUSG00000056612	Ppp1r14b	1	Shared_early	337.549	290.913	198.96	77.6445	6.2044	7.47787	200.201	174.004	180.062	108.943	9.29896	7.32537
ENSMUSG00000056679	Gpr173	1	Shared_early	11.6622	11.952	8.32473	9.45644	5.1845	2.80962	8.75801	8.90931	10.3204	8.38441	3.63987	3.12926
ENSMUSG00000057036	Gm7536	1	Shared_early	7.1395	9.97225	8.825	6.87212	4.00018	1.21594	11.6896	10.8942	13.6309	9.81899	5.75653	6.9741
ENSMUSG00000057841	Rpl32	1	Shared_early	882.265	832.084	628.364	401.195	269.321	279.06	639.519	506.89	506.164	455.921	225.352	245.027
ENSMUSG00000057963	Itpk1	1	Shared_early	45.2741	51.137	52.8909	54.6976	33.3012	20.7219	37.628	51.8777	51.3415	63.4358	19.8131	19.7197
ENSMUSG00000058192	Zfp846	1	Shared_early	24.0399	17.5965	17.9695	14.3536	7.28855	8.2339	19.8641	16.1228	14.5067	12.8213	8.06974	6.75914
ENSMUSG00000058258	Idi1	1	Shared_early	41.3514	55.5411	69.7509	54.7308	15.6106	22.3992	41.2694	56.1571	44.134	53.8021	28.7125	26.343
ENSMUSG00000058447	Zfp82	1	Shared_early	14.8457	12.0153	7.884	6.69932	3.66578	4.69287	16.798	12.3117	14.4185	11.0354	4.54136	4.23208
ENSMUSG00000058454	Dhcr7	1	Shared_early	44.5475	40.5933	47.7569	48.0329	20.8134	12.0453	30.6842	42.8529	43.2779	66.6342	33.0074	25.5965
ENSMUSG00000058600	Rpl30	1	Shared_early	305.911	283.003	243.203	174.208	112.156	126.191	232.199	219.323	213.246	218.656	104.833	107.001
ENSMUSG00000058625	Gm17383	1	Shared_early	1.88345	1.67785	1.51413	1.38872	0.37446	0.173367	2.37552	11.7818	6.68195	5.12065	1.04343	1.78752
ENSMUSG00000058672	Tubb2a	1	Shared_early	806.811	1230.55	1440.83	1993.04	542.709	307.931	969.391	1133.84	1506.37	1971.29	723.656	542.591
ENSMUSG00000058756	Thra	1	Shared_early	365.308	423.244	380.45	300.098	126.338	98.5694	358.563	358.606	354.712	363.587	173.852	185.935
ENSMUSG00000058886	Deaf1	1	Shared_early	74.0096	127.123	106.241	112.265	45.0267	29.4664	61.6079	111.537	96.076	114.201	38.17	29.74
ENSMUSG00000059070	Rpl18	1	Shared_early	328.028	305.865	257.639	188.925	136.939	135.266	228.4	210.009	247.138	260.125	121.687	115.025
ENSMUSG00000059195	Gm12715	1	Shared_early	16.8202	20.6466	27.8056	17.7666	8.46984	6.49526	23.7862	33.4917	35.5055	28.7537	11.3004	11.6208
ENSMUSG00000059363	Fxn	1	Shared_early	15.5615	18.285	12.2502	10.0368	5.47352	6.01016	13.0743	16.2026	15.8155	17.1271	8.01412	8.6054
ENSMUSG00000059602	Syn3	1	Shared_early	23.0839	18.5653	21.7973	19.4589	8.24287	6.55567	21.7194	28.3212	24.1101	19.2008	5.08788	5.85024
ENSMUSG00000059743	Fdps	1	Shared_early	366.151	494.71	437.483	296.283	131.643	119.228	255.606	420.374	438.447	517.535	144.976	169.021
ENSMUSG00000059796	Eif4a1	1	Shared_early	537.766	443.251	398.009	324.269	202.782	181.584	359.458	406.279	394.427	392.45	187.419	188.978
ENSMUSG00000059851	Suv420h2	1	Shared_early	28.4369	28.0038	19.2745	15.0574	6.19696	5.06354	16.7164	21.0152	19.4281	13.4769	5.87055	4.12959
ENSMUSG00000060128	Gm10075	1	Shared_early	77.0163	83.461	82.1962	57.7678	34.4113	34.6087	116.979	140.949	135.37	80.3493	49.0637	49.5801
ENSMUSG00000060275	Nrg2	1	Shared_early	5.17639	9.15327	8.68435	5.36119	3.69389	3.66767	9.01258	10.9549	9.19929	7.73992	4.32242	4.45131
ENSMUSG00000060568	Fam78b	1	Shared_early	33.4899	33.0935	28.7234	25.0816	22.9913	15.1541	42	32.2057	34.8447	25.719	11.641	8.98539
ENSMUSG00000060572	Mfap2	1	Shared_early	60.1618	38.8721	35.3872	17.0912	8.92359	7.81536	61.1276	50.7061	52.3823	30.9019	2.98548	2.54717
ENSMUSG00000060591	Ifitm2	1	Shared_early	26.5489	42.3651	39.2238	16.6837	1.19077	2.04805	28.8037	38.2241	42.4661	29.0325	9.62274	8.37043
ENSMUSG00000061306	Slc38a10	1	Shared_early	53.8807	54.9698	52.8211	51.8475	36.0264	24.2414	36.3492	38.9802	34.356	39.5931	17.7289	15.0171
ENSMUSG00000061411	8430427H17Rik	1	Shared_early	36.3465	33.5339	26.1878	18.3587	8.58839	5.04482	23.1727	23.0105	22.5053	18.1585	6.5326	6.19304
ENSMUSG00000061536	Sec22c	1	Shared_early	14.7146	15.8305	11.5488	10.5237	7.144	5.17177	9.25849	9.52333	9.05035	9.45707	6.38745	6.7097
ENSMUSG00000061666	Gdpd1	1	Shared_early	74.5635	79.5995	75.7851	64.5803	34.1631	25.8035	92.2193	93.6415	83.6918	56.7175	37.5292	33.7928
ENSMUSG00000061689	Dlgap4	1	Shared_early	235.444	227.639	194.58	135.056	79.5673	55.0154	257.614	242.758	227.105	180.149	62.007	58.1597
ENSMUSG00000061950	Ppp4r1	1	Shared_early	35.1748	36.4424	34.6951	30.1358	17.7172	19.6717	28.332	34.5899	29.3292	24.4936	11.8121	10.6516
ENSMUSG00000062127	Cttnbp2nl	1	Shared_early	34.0945	24.8119	20.4634	15.1809	4.97897	5.61816	23.4832	17.609	13.2616	10.7612	4.87196	3.81945
ENSMUSG00000062300	Pvrl2	1	Shared_early	13.9735	13.3308	13.2011	13.1953	1.55569	1.37286	16.7769	17.1491	19.5642	20.2601	3.77934	2.66953
ENSMUSG00000062380	Tubb3	1	Shared_early	1388.72	1511.2	1292.53	1196.34	261.425	184.322	1274.7	1175.97	1457.83	1708.54	274.606	237.847
ENSMUSG00000062382	Gm10116	1	Shared_early	46.3387	35.9132	14.8058	8.90751	3.42924	2.98497	46.1989	26.4276	52.6799	31.1897	5.28724	4.30597
ENSMUSG00000062421	Arf2	1	Shared_early	88.2432	103.525	105.444	100.838	62.1715	54.619	111.83	136.124	127.959	112.079	38.968	35.4428
ENSMUSG00000062647	Rpl7a	1	Shared_early	249.44	232.775	182.325	128.771	83.7387	78.8911	156.861	156.019	151.919	132.634	70.9341	65.4023
ENSMUSG00000062661	Ncs1	1	Shared_early	70.6537	72.1474	61.7344	48.9813	29.0808	25.1662	40.9852	44.9953	43.4875	49.7161	40.0881	48.2581
ENSMUSG00000062825	Actg1	1	Shared_early	997.297	1070.19	1047.29	1076.17	496.247	462.962	768.978	802.412	909.179	859.043	349.871	358.572
ENSMUSG00000062861	Zfp28	1	Shared_early	19.5785	17.2115	11.8878	9.83341	3.17697	4.55605	16.4421	17.9908	11.9177	9.42872	3.52142	4.97501
ENSMUSG00000062906	Hdac10	1	Shared_early	28.6406	35.9593	31.8394	21.8592	8.98254	10.9586	19.1949	25.9611	22.6606	26.0853	7.94608	10.072
ENSMUSG00000062997	Rpl35	1	Shared_early	342.979	320.044	264.186	186.079	89.2761	104.305	237.486	198.891	200.787	182.773	74.2719	83.9698
ENSMUSG00000063001	Gm15450	1	Shared_early	34.6849	34.5505	28.8416	21.4121	10.4575	15.0841	23.7137	18.7637	18.4244	20.297	10.2704	11.3935
ENSMUSG00000063065	Mapk3	1	Shared_early	58.0047	72.0438	86.5065	129.012	29.8817	25.7774	57.3358	61.4825	87.594	122.72	34.971	30.6685
ENSMUSG00000063297	Luzp2	1	Shared_early	79.339	70.1894	63.203	32.0302	5.93671	7.50448	15.4751	20.3056	17.6653	24.7039	22.4775	17.1035
ENSMUSG00000063445	Nmral1	1	Shared_early	37.2276	32.9022	31.0021	16.8052	8.63819	8.91804	42.8023	32.7638	35.0836	28.4295	10.7943	10.2802
ENSMUSG00000063446	E130309F12Rik	1	Shared_early	30.8487	49.2658	71.8591	73.9713	4.22715	3.3642	73.3677	81.6588	89.1305	77.4977	2.74454	1.8509
ENSMUSG00000063659	Zfp238	1	Shared_early	788.301	764.91	577.481	369.176	97.5713	91.9637	574.145	473.218	347.637	194.228	55.207	43.3567
ENSMUSG00000064023	Klk8	1	Shared_early	0.809104	2.27592	2.10809	1.43567	0.215749	0	5.75782	6.43646	10.5681	8.7439	0.701839	0.642458
ENSMUSG00000064125	BC068157	1	Shared_early	42.8574	33.2164	28.5183	20.5771	15.3911	11.3277	20.4711	18.0963	19.0113	18.5731	8.39397	9.14089
ENSMUSG00000065870	Rnu3a	1	Shared_early	0	2.55942	4.71594	2.66782	0	0	1.76852	11.1316	5.47868	6.08308	0	0
ENSMUSG00000066315	Gm12918	1	Shared_early	28.7757	26.6312	22.661	13.5496	9.60445	9.28673	17.2601	18.2926	16.1402	12.6534	5.48953	6.96643
ENSMUSG00000066357	Wdr6	1	Shared_early	87.2534	99.9692	94.1185	108.796	39.8137	32.8743	79.3045	112.755	117.944	155.926	36.4438	32.8932
ENSMUSG00000066551	Hmgb1	1	Shared_early	923.632	917.896	859.723	547.642	369.047	414.753	639.706	717.341	656.908	418.48	213.876	231.04
ENSMUSG00000066652	Lefty2	1	Shared_early	0.63006	0.865482	2.98519	6.48891	0.0628888	0.242344	2.17466	5.60402	19.1478	34.0893	2.94297	0.85505
ENSMUSG00000066705	Fxyd6	1	Shared_early	195.655	227.345	207.499	227.872	81.1205	63.8518	374.606	431.618	485.217	466.389	170.143	249.597
ENSMUSG00000067071	Hes6	1	Shared_early	111.479	116.442	86.7295	46.3948	6.17762	4.14734	84.4264	97.3607	94.8748	77.079	23.3649	23.8042
ENSMUSG00000067274	Rplp0	1	Shared_early	453.19	471.633	350.686	209.872	132.798	125.116	324.127	258.291	223.605	252.053	106.236	115.43
ENSMUSG00000067288	Rps28	1	Shared_early	547.706	510.967	423.389	269.34	171.159	187.067	357.325	313.045	323.332	340.495	175.117	154.747
ENSMUSG00000067377	Tspan6	1	Shared_early	125.574	126.743	127.228	107.566	15.2802	15.7654	169.358	155.174	156.482	139.913	38.4543	24.8926
ENSMUSG00000067786	Nnat	1	Shared_early	603.63	409.89	334.584	137.852	1.49402	2.38755	282.932	235.491	229.857	115.393	5.51838	14.2533
ENSMUSG00000067995	Gtf2f2	1	Shared_early	32.8858	37.643	39.145	31.2667	18.2301	14.7916	28.9124	32.967	33.6701	31.969	16.7046	12.9443
ENSMUSG00000068615	Gjd2	1	Shared_early	3.06665	2.61745	6.81921	14.6379	0.463189	0.420404	1.28766	2.18568	2.20125	2.75797	0.137007	0.027887
ENSMUSG00000069132	Nxph2	1	Shared_early	11.04	7.67873	12.3297	6.53346	0.75832	0.577309	1.57783	2.23782	2.86259	3.32462	2.99044	0.778293
ENSMUSG00000069227	Gprin1	1	Shared_early	138.181	156.161	148.699	144.141	75.6273	49.9064	143.789	180.015	198.399	207.878	69.337	59.7052
ENSMUSG00000069565	Dazap1	1	Shared_early	86.1767	71.5089	54.4379	39.1405	21.8218	20.8832	47.0508	55.2993	47.2106	43.7482	22.9868	17.7642
ENSMUSG00000069662	Marcks	1	Shared_early	95.7499	113.559	133.934	102.777	50.8744	58.3629	108.081	96.3928	95.2159	70.1375	51.3016	46.6104
ENSMUSG00000069972	Gm10159	1	Shared_early	7.50241	9.05892	8.56393	5.78855	4.81257	3.00163	9.53872	10.4968	10.3919	11.9495	8.66062	7.03221
ENSMUSG00000070372	Capza1	1	Shared_early	72.8013	54.4111	50.8292	44.3012	20.5546	21.1821	55.986	49.2175	49.2446	37.2633	24.2357	26.2844
ENSMUSG00000070473	Cldn3	1	Shared_early	14.2001	13.0919	8.77353	1.52644	0.0893565	0.0453127	5.55822	4.43555	6.38292	5.57274	0	0.0491269
ENSMUSG00000070509	Rgma	1	Shared_early	9.95908	8.09938	10.449	7.06652	0.981608	0.911819	21.9219	22.4736	28.7296	33.0739	5.16584	2.7492
ENSMUSG00000070527	Mkrn3	1	Shared_early	9.44384	8.89459	9.34071	9.88682	3.99492	0.0780184	12.9131	12.416	13.5305	15.4032	1.28172	0.0963967
ENSMUSG00000070738	Dgkd	1	Shared_early	31.9016	35.8504	33.8252	37.6613	32.1954	19.1888	23.0789	30.3568	25.3879	26.351	14.879	10.758
ENSMUSG00000070858	Gm1673	1	Shared_early	339.391	340.017	292.294	234.683	151.956	137.498	331.938	357.3	447.056	377.678	162.214	163.273
ENSMUSG00000071172	Srsf3	1	Shared_early	306.382	232.011	219.986	153.327	89.6536	110.307	234.485	219.853	202.694	171.259	93.9093	96.0175
ENSMUSG00000071234	Tmem90a	1	Shared_early	9.30249	16.1401	13.2791	9.05531	0.383459	0.435231	22.0066	44.1802	56.451	38.6876	0.954562	0.834404
ENSMUSG00000071266	Zfp946	1	Shared_early	5.90757	3.64378	7.5887	5.56868	2.71159	4.56229	10.4431	5.83153	4.55559	4.55501	3.1803	1.88948
ENSMUSG00000071451	Psmg4	1	Shared_early	52.1303	68.3385	62.871	33.2681	20.4046	19.7791	47.412	58.5693	59.2735	54.9453	28.4937	26.6511
ENSMUSG00000071551	Akr1c19	1	Shared_early	8.23157	10.8176	10.3859	4.8358	0.105787	0	15.6555	14.5891	12.6621	5.49168	0	0
ENSMUSG00000071711	Mpst	1	Shared_early	7.94135	8.15125	10.9486	5.51954	4.10466	3.08579	15.198	13.2069	15.1805	16.0013	4.83451	5.18606
ENSMUSG00000072235	Tuba1a	1	Shared_early	12198.7	13005.2	10366.6	8098.99	1463.66	1032.84	7997.16	7276.88	9224.44	9039.24	959.472	796.512
ENSMUSG00000072875	Gpr27	1	Shared_early	46.4857	52.0269	45.5796	28.2323	20.0779	14.0805	40.7077	47.7591	77.0141	56.1328	22.7084	20.0639
ENSMUSG00000073158	9030624G23Rik	1	Shared_early	8.50946	7.60305	7.87704	4.79454	2.92212	2.86711	15.3527	15.1733	11.2778	10.7314	2.93212	2.34266
ENSMUSG00000073164	2410018L13Rik	1	Shared_early	14.5893	18.3315	18.2702	12.3641	3.99042	1.07456	24.386	27.7296	24.8156	25.2793	7.15086	6.66666
ENSMUSG00000073234	Gm8773	1	Shared_early	2.43886	4.43212	8.67198	7.69598	0.290177	0.262122	29.2717	30.0089	39.129	31.0596	0.572319	0.64948
ENSMUSG00000073987	Ggh	1	Shared_early	10.4437	15.3935	19.4027	19.9157	6.36922	7.97542	10.6917	13.9428	13.6285	11.7474	6.5342	6.07275
ENSMUSG00000074247	Dda1	1	Shared_early	99.2933	107.011	98.3605	84.6047	41.3146	34.583	72.4078	83.3021	89.4483	99.7668	42.6593	38.8458
ENSMUSG00000074480	Mex3a	1	Shared_early	22.048	17.2983	11.2147	3.59851	0.429137	0.334342	12.2453	11.0954	7.99026	2.87904	0.106701	0.177048
ENSMUSG00000074575	Kcng1	1	Shared_early	3.42996	5.13266	6.11449	13.6707	3.96981	0.752829	19.1706	19.2683	22.0625	20.9679	5.20826	4.10546
ENSMUSG00000074807	Gm10762	1	Shared_early	11.3624	17.951	16.1299	13.8383	3.45017	3.14518	6.60164	9.50155	8.63248	8.35302	2.78464	1.83296
ENSMUSG00000075040	Zfp408	1	Shared_early	9.64881	10.1765	9.27116	5.14023	3.80911	3.43583	8.27271	11.2509	8.94889	6.45584	4.13765	3.16321
ENSMUSG00000075736	U1	1	Shared_early	16.465	9.25718	46.1273	10.1906	0	18.0029	8.91107	12.8012	14.4133	15.4397	9.06146	27.7129
ENSMUSG00000076437	2700094K13Rik	1	Shared_early	109.596	115.756	101.389	83.2615	49.1729	52.1906	95.487	106.834	133.97	126.699	39.5337	34.5904
ENSMUSG00000078532	Nkain1	1	Shared_early	56.8077	63.7462	52.3927	25.0523	5.3111	5.41538	50.9066	53.1559	47.1503	43.1966	5.39843	4.74362
ENSMUSG00000078670	Fam174b	1	Shared_early	79.8793	82.0575	66.3384	58.1059	32.1576	24.2877	29.3722	34.4651	39.1323	42.8915	14.2199	12.5964
ENSMUSG00000079003	Samd1	1	Shared_early	32.0143	27.2337	21.2081	11.8939	6.42621	4.99414	14.8917	14.0297	16.4762	14.3962	4.51909	4.49719
ENSMUSG00000079197	Psme2	1	Shared_early	93.2012	91.8611	84.8371	74.8962	43.2586	46.582	59.4824	59.7968	65.0571	51.8769	20.531	26.4794
ENSMUSG00000079410	Gm2897	1	Shared_early	8.54412	8.73483	11.6261	7.55209	0.860346	0.723747	4.30767	6.05976	4.61607	3.94292	0.622714	0.606755
ENSMUSG00000079435	Rpl36a	1	Shared_early	247.197	214.95	177.156	126.983	95.9749	94.409	150.166	130.994	145.952	146.988	77.4704	89.6251
ENSMUSG00000079450	3110007F17Rik	1	Shared_early	12.1281	5.7108	5.12617	1.68955	0.951473	1.05093	8.64088	4.78278	8.98057	7.58717	0.764156	0.957109
ENSMUSG00000079523	Tmsb10	1	Shared_early	958.191	821.935	694.197	431.971	101.119	112.698	747.813	617.904	729.688	674.206	306.09	397.68
ENSMUSG00000081051	Gm15427	1	Shared_early	24.0967	19.3657	16.7816	11.3564	5.71674	7.71842	25.3045	21.3686	21.5743	20.5519	9.96554	13.3651
ENSMUSG00000082209	Eif4a-ps4	1	Shared_early	15.106	14.0414	12.2473	11.2742	7.1641	5.13568	21.3787	27.8174	25.1415	23.4106	12.1534	9.89784
ENSMUSG00000082691	Dynlt1-ps1	1	Shared_early	21.3677	29.4331	24.5703	18.337	2.68066	1.88855	10.3044	8.06645	10.5807	7.9766	1.66843	1.07253
ENSMUSG00000084877	5430416N02Rik	1	Shared_early	17.9783	14.0032	15.6651	12.5436	5.77328	7.05482	16.8541	16.7201	10.6696	10.176	4.80858	4.4037
ENSMUSG00000085385	9430008C03Rik	1	Shared_early	23.4143	20.7367	18.1834	8.43749	5.88588	4.37768	16.1084	17.0757	9.34913	11.6304	4.08187	4.9183
ENSMUSG00000086086	Gm16760	1	Shared_early	10.6332	17.3251	17.5185	19.7931	9.52358	4.95093	8.24557	12.289	15.9497	15.4933	3.8963	2.84292
ENSMUSG00000086363	A330102I10Rik	1	Shared_early	22.8578	29.073	50.6961	49.3892	6.17529	4.57649	37.3972	24.1056	41.814	48.5144	13.0981	10.1284
ENSMUSG00000086488	1600020E01Rik	1	Shared_early	60.1361	47.979	38.5513	32.2003	16.2601	16.8376	41.197	46.0177	34.4842	23.7131	14.7233	13.7564
ENSMUSG00000086949	Gm13066	1	Shared_early	37.2737	28.3562	20.761	16.8079	7.95377	4.82716	27.2978	27.625	27.7654	23.7965	11.0354	7.48212
ENSMUSG00000087006	Gm13889	1	Shared_early	22.9741	13.8642	16.7279	13.9137	7.58246	8.93136	3.49119	14.0575	25.3342	27.4097	7.63988	4.80313
ENSMUSG00000087109	4930474H06Rik	1	Shared_early	41.7066	36.7155	33.4896	9.87309	2.78997	3.90922	5.74481	6.68997	11.2093	14.0906	6.64888	4.10722
ENSMUSG00000087177	E130307A14Rik	1	Shared_early	57.5668	49.4576	44.6784	29.6146	14.6582	15.0231	40.2556	32.3349	30.1389	33.3869	18.9729	18.9862
ENSMUSG00000089832	Shkbp1	1	Shared_early	30.8785	18.9737	16.7881	7.97511	2.98429	2.0422	23.0018	25.2874	18.7247	9.42836	2.54683	2.46642
ENSMUSG00000089996	Tmsb15b2	1	Shared_early	85.2616	77.9368	74.1399	51.296	21.9731	32.5369	111.315	84.6771	96.7525	75.642	37.1915	31.9201
ENSMUSG00000090946	2010109K11Rik	1	Shared_early	14.4664	16.5435	15.6143	10.3823	5.68942	6.13134	18.7538	14.4175	15.9659	12.0909	5.68747	5.73758
ENSMUSG00000091228	Gm20390	1	Shared_early	126.436	139.272	127.359	101.467	47.5048	47.7419	118.284	128.908	159.213	180.894	81.6018	77.0874
ENSMUSG00000091399	Gm3164	1	Shared_early	5.81459	11.5465	12.4737	7.33198	0.367726	1.1611	5.69161	5.00164	4.86839	3.90175	0.237448	0.751871
ENSMUSG00000091454	Dynlt1b	1	Shared_early	66.6632	104.721	63.2701	91.9086	17.2411	9.74252	51.86	54.9791	56.7248	57.2659	11.2697	8.5845
ENSMUSG00000091461	2210008F06Rik	1	Shared_early	10.3249	11.4185	9.96709	7.6913	3.99742	2.03056	5.40402	8.80097	6.07523	5.8262	3.53103	4.43837
ENSMUSG00000091625	Lsm5	1	Shared_early	13.9131	23.4405	20.6467	16.6318	8.71822	13.901	14.7629	20.863	23.0177	24.8065	11.6328	14.2103
ENSMUSG00000091811	Prr24	1	Shared_early	22.6706	32.5391	33.9143	36.4825	15.3389	18.3804	22.3207	31.3208	37.5818	39.4672	15.6922	12.5135
ENSMUSG00000092074	Dynlt1a	1	Shared_early	20.4929	36.4134	25.7272	45.4655	10.9001	6.74104	17.272	20.6711	25.8263	26.8916	5.52174	3.54558
ENSMUSG00000093603	Srsf2.1	1	Shared_early	118.473	126.514	135.528	97.3654	48.3921	44.6567	73.0181	118.868	101.596	93.4163	41.395	34.7837
ENSMUSG00000000149	Gna12	2	Shared_early	62.1466	51.1569	34.9265	23.5442	16.0247	11.8971	43.6453	42.6431	36.9458	31.7474	19.0534	16.2399
ENSMUSG00000000305	Cdh4	2	Shared_early	64.5626	26.5387	13.0102	13.9132	4.83166	2.22952	15.8789	18.9678	10.2804	2.33329	2.99194	1.78014
ENSMUSG00000000579	Dynlt1c	2	Shared_early	61.9958	32.5703	27.8328	27.5094	23.683	28.6699	44.8291	33.7964	29.7648	25.6598	16.6789	16.2379
ENSMUSG00000000901	Mmp11	2	Shared_early	11.5697	9.7703	6.54145	2.28108	0.142489	0.0578859	3.85905	2.92686	2.21615	1.562	4.67409	3.54163
ENSMUSG00000000976	Heatr6	2	Shared_early	17.979	15.9336	11.3525	11.2689	8.62907	7.53077	17.1045	18.7993	12.1313	9.18494	5.31204	7.75831
ENSMUSG00000001864	Aif1l	2	Shared_early	13.5024	9.53671	4.05775	0.493317	0.0940173	0.326576	10.4075	7.00886	4.70773	0.943978	0.388754	0.543367
ENSMUSG00000001911	Nfix	2	Shared_early	671.608	681.165	415.35	238.233	268.462	228.138	690.566	690.772	618.643	406.88	211.472	186.043
ENSMUSG00000003031	Cdkn1b	2	Shared_early	13.3512	8.32091	5.06289	2.72077	2.12235	2.09268	10.8399	7.30555	5.21686	4.33555	3.90151	2.54563
ENSMUSG00000003199	Mpnd	2	Shared_early	131.687	95.245	71.3057	63.6211	46.2376	44.5267	74.1118	74.122	79.2247	94.3621	63.7411	60.1644
ENSMUSG00000003573	Homer3	2	Shared_early	16.5634	13.7362	5.00475	1.25914	0.206349	0.230313	6.91553	5.83364	4.93405	1.4109	2.48759	1.01081
ENSMUSG00000003778	Brd8	2	Shared_early	69.7237	52.85	33.9955	24.3855	28.57	35.8999	60.5356	49.9422	40.8377	30.038	33.6689	34.3225
ENSMUSG00000003810	Mast2	2	Shared_early	98.7981	88.0018	75.7023	50.194	37.8453	26.6922	77.0901	78.482	60.9845	52.8873	36.93	37.0952
ENSMUSG00000003929	Zfp81	2	Shared_early	14.7838	7.20534	7.16053	2.31542	1.21904	2.25661	17.7316	15.443	6.08425	5.60709	2.76232	3.77469
ENSMUSG00000004099	Dnmt1	2	Shared_early	42.1215	34.0232	26.1774	17.9047	15.134	12.3453	28.4765	29.9151	24.6886	20.5158	15.0216	13.085
ENSMUSG00000004360	9330159F19Rik	2	Shared_early	16.4942	9.75911	10.9102	6.53274	4.42748	6.39622	11.4715	6.92708	5.52493	4.18542	3.71755	3.63217
ENSMUSG00000005370	Msh6	2	Shared_early	25.7185	17.8846	13.6236	9.62688	10.4794	8.33234	18.9791	16.3064	10.8079	9.97171	7.87586	7.38939
ENSMUSG00000005533	Igf1r	2	Shared_early	20.6557	14.2474	14.037	8.15661	5.77356	3.73057	13.9695	13.6967	10.8924	6.17951	6.05244	6.93149
ENSMUSG00000005698	Ctcf	2	Shared_early	82.4811	64.6675	54.4664	36.8706	40.6964	39.282	55.7372	49.9115	37.7326	27.324	30.6327	32.9705
ENSMUSG00000006134	Crkl	2	Shared_early	27.5462	18.1591	12.0319	7.82791	9.16991	10.8032	17.3898	13.9959	11.645	9.43755	10.3874	12.6536
ENSMUSG00000006456	Rbm14	2	Shared_early	72.8466	57.0969	49.062	37.8265	33.04	25.0978	64.5048	55.0999	53.4937	51.8055	28.6959	31.3505
ENSMUSG00000006586	Runx1t1	2	Shared_early	43.5221	30.078	23.915	14.5603	8.90074	9.23232	35.7188	21.6471	17.2012	14.4108	18.2144	13.515
ENSMUSG00000006720	Zfp184	2	Shared_early	23.7415	14.5877	9.35091	4.66279	2.21749	2.66099	19.1776	14.9603	9.71939	4.75629	2.82499	2.3027
ENSMUSG00000006728	Cdk4	2	Shared_early	510.523	326.544	218.853	117.63	62.3208	67.0453	294.818	235.436	199.627	154.426	68.2432	55.9435
ENSMUSG00000007613	Tgfbr1	2	Shared_early	89.7798	60.5638	35.2647	11.8609	2.47392	1.80505	40.7153	31.4426	16.6868	7.5272	2.78876	0.980197
ENSMUSG00000007817	Zmiz1	2	Shared_early	73.3692	60.613	40.7804	25.0103	22.0029	18.9338	52.0434	59.1367	49.8262	38.5802	31.867	28.1532
ENSMUSG00000007836	Hnrnpa0	2	Shared_early	26.4503	22.6649	17.8201	9.64339	8.78487	10.0537	20.3442	20.5174	17.2019	10.9468	7.36052	7.74537
ENSMUSG00000007880	Arid1a	2	Shared_early	24.3702	19.2021	16.0384	8.43359	8.04119	7.97343	15.3484	14.6108	12.6692	9.20865	7.54984	7.24414
ENSMUSG00000008489	Elavl2	2	Shared_early	96.0057	61.3172	64.3321	58.1372	38.5969	36.8799	90.1339	65.2221	61.8278	60.8901	40.667	30.767
ENSMUSG00000008686	Zfp955a	2	Shared_early	17.0628	8.19861	10.0827	8.91116	4.16723	8.85396	15.0033	9.89335	5.85507	6.98601	7.07168	5.07409
ENSMUSG00000008958	Vps72	2	Shared_early	147.381	119.265	82.9798	49.9569	40.0253	43.4405	125.414	111.706	106.749	70.3044	39.1682	38.9227
ENSMUSG00000009030	Pdcl	2	Shared_early	34.5822	26.0726	23.3784	18.518	12.5271	17.2569	35.9755	26.4276	22.6186	14.5479	15.3037	15.9356
ENSMUSG00000009470	Tnpo1	2	Shared_early	19.1064	13.4304	12.4849	5.56727	2.72439	3.11279	11.595	10.3147	7.44266	5.58217	3.19596	2.91578
ENSMUSG00000010205	Raver1	2	Shared_early	16.6345	13.037	9.95946	8.22441	8.50235	5.80819	10.3346	10.5968	10.0995	9.57221	6.37572	6.41812
ENSMUSG00000010663	Fads1	2	Shared_early	95.6576	81.8653	67.6064	63.1304	35.3339	30.1763	50.5517	57.2845	43.3102	51.2806	41.015	48.5133
ENSMUSG00000011179	Odc1	2	Shared_early	199.278	191.145	134.201	62.5487	40.1035	38.0382	112.445	123.755	80.9757	69.4947	36.6972	47.8207
ENSMUSG00000011958	Bnip2	2	Shared_early	41.9789	31.6377	28.7556	17.7404	21.8696	22.7001	37.5972	32.2253	26.1934	13.4373	16.7684	14.3803
ENSMUSG00000015023	Ddx19a	2	Shared_early	15.161	15.4018	10.0093	6.07835	6.50018	5.5558	9.03955	10.7177	9.69948	7.26306	6.35882	3.40706
ENSMUSG00000015222	Mtap2	2	Shared_early	268.23	152.699	132.493	74.2326	70.6657	80.719	212.228	104.533	56.4335	61.468	83.8946	57.8086
ENSMUSG00000016344	Ppdpf	2	Shared_early	305.729	250.238	189.855	128.422	125.697	95.4398	136.655	135.839	164.305	144.991	126.179	109.782
ENSMUSG00000016386	Mpped2	2	Shared_early	162.483	107.508	104.065	87.6396	62.6573	60.3662	115.674	80.6729	66.4125	58.4037	49.1544	40.7942
ENSMUSG00000016495	5033414D02Rik	2	Shared_early	82.3961	66.4099	66.2349	42.3546	28.5946	32.0048	61.0403	59.3561	60.8894	40.2557	28.3189	26.9457
ENSMUSG00000016552	Foxred2	2	Shared_early	20.5576	16.9585	14.3858	7.45373	5.06804	3.49346	7.72476	9.06854	5.64196	5.41687	3.56525	4.04956
ENSMUSG00000016933	Plcg1	2	Shared_early	80.1052	67.7599	49.3169	35.2468	27.4289	23.4155	47.784	54.9765	37.6168	30.3747	20.8085	22.9313
ENSMUSG00000017485	Top2b	2	Shared_early	77.5219	51.5148	59.24	43.7337	23.8858	27.7481	65.5715	43.1855	27.0667	31.673	23.9889	18.9247
ENSMUSG00000017677	Wsb1	2	Shared_early	167.056	94.7614	79.6536	57.3061	31.345	47.6743	139.915	108.143	71.6721	50.886	42.648	47.2528
ENSMUSG00000018199	Trove2	2	Shared_early	13.8152	9.20708	12.5047	9.03327	6.6601	8.48384	14.2546	9.26584	7.18174	6.97187	6.20248	4.9652
ENSMUSG00000018363	Smurf2	2	Shared_early	22.2468	16.9484	14.9202	8.65387	6.48891	7.6028	12.9654	9.01813	8.62574	7.47643	5.47444	5.91894
ENSMUSG00000018377	Vezf1	2	Shared_early	18.391	13.1034	9.84118	5.88533	4.59771	5.44144	12.0284	7.81735	6.0663	4.07036	3.72917	3.83386
ENSMUSG00000018509	Cenpv	2	Shared_early	118.914	81.086	65.5442	35.8091	38.5341	31.9246	118.194	71.289	85.514	64.9764	39.9044	35.7471
ENSMUSG00000018583	G3bp1	2	Shared_early	126.117	97.2963	71.6222	48.877	37.3363	28.6547	71.37	64.2563	57.4517	50.2723	32.9308	31.8603
ENSMUSG00000018666	Cbx1	2	Shared_early	57.4209	37.3043	35.0453	20.9197	18.6405	18.9959	49.9093	36.3646	32.3338	24.9314	19.1676	20.6876
ENSMUSG00000018931	Gm16515	2	Shared_early	16.9936	12.0639	8.79392	5.42713	3.54258	3.94739	12.8912	11.8173	9.80817	6.31809	3.35407	2.93506
ENSMUSG00000019303	Psmc3ip	2	Shared_early	20.0656	14.7254	9.10242	6.89207	2.96125	2.88494	15.2955	12.1654	13.4016	9.24904	4.01022	4.02356
ENSMUSG00000019952	Poc1b	2	Shared_early	15.9849	10.6957	6.52533	5.31028	1.70145	1.5138	9.99363	7.55918	4.60837	3.04872	1.32801	1.82139
ENSMUSG00000019961	Tmpo	2	Shared_early	46.5463	24.793	20.6961	9.11135	11.6879	11.3093	23.1502	15.8587	11.8769	7.26738	10.4418	9.69269
ENSMUSG00000020069	Hnrnph3	2	Shared_early	93.9271	49.4389	40.4546	24.0013	18.8269	24.0381	58.5246	42.5321	38.992	23.0832	17.6513	24.0149
ENSMUSG00000020074	Ccar1	2	Shared_early	32.1942	19.2205	22.989	15.2219	9.88708	14.3091	22.826	16.0836	9.70024	10.094	9.81375	7.44735
ENSMUSG00000020097	Sgpl1	2	Shared_early	29.0962	19.27	13.6514	10.394	8.00192	6.08576	17.3	18.9374	15.763	13.326	9.82408	9.96324
ENSMUSG00000020134	Peli1	2	Shared_early	73.1299	50.8967	41.0151	26.1459	13.5282	10.2078	64.3046	45.6294	34.4599	16.8123	13.7192	13.6456
ENSMUSG00000020167	Tcf3	2	Shared_early	26.766	17.3632	11.6073	6.52997	6.62274	6.37193	17.8842	17.3988	15.589	12.0861	6.01335	6.55253
ENSMUSG00000020250	Txnrd1	2	Shared_early	100.668	76.1916	56.9382	33.1142	22.1162	17.8779	45.0964	38.7085	31.0021	20.398	18.5479	20.3746
ENSMUSG00000020288	Ahsa2	2	Shared_early	116.994	59.3813	51.5709	36.1725	17.7816	19.4805	84.8695	54.2021	59.9829	41.6154	18.5086	17.403
ENSMUSG00000020362	Cnot6	2	Shared_early	84.8351	56.3245	54.7348	31.5772	21.7042	28.1198	56.5608	42.5207	36.5934	21.278	21.4136	23.5376
ENSMUSG00000020453	Patz1	2	Shared_early	33.4643	24.3189	18.824	12.1893	8.5757	7.95746	24.5748	21.3628	17.0097	12.5911	5.95882	6.88216
ENSMUSG00000020460	Rps27a	2	Shared_early	469.684	372.889	314.192	220.543	155.459	196.391	282.318	248.534	265.793	271.582	149.144	175.44
ENSMUSG00000020492	Fam33a	2	Shared_early	25.4884	12.2969	12.1539	7.72123	4.15662	4.60516	18.2888	10.5821	11.5996	6.72276	6.55789	7.7264
ENSMUSG00000020536	Llgl1	2	Shared_early	30.0422	19.1012	12.5739	6.87953	8.49942	5.6228	17.9906	14.8849	11.7419	8.96034	8.52935	8.06373
ENSMUSG00000020594	Pum2	2	Shared_early	26.5708	16.8292	16.657	10.1788	7.95741	12.1981	17.3796	15.2408	10.2236	7.18699	7.47259	6.94082
ENSMUSG00000020623	Map2k6	2	Shared_early	61.5307	31.5278	18.582	10.8166	6.42449	7.90441	18.9073	11.5867	7.73178	5.19077	3.43158	3.63111
ENSMUSG00000020627	Klhl29	2	Shared_early	10.9607	8.75442	6.68649	3.97575	5.68696	4.37974	10.1024	8.58169	5.68611	2.89836	1.88728	2.27838
ENSMUSG00000020680	Taf15	2	Shared_early	11.0622	5.52998	6.1165	3.70232	4.68033	4.63311	7.28116	5.57971	6.73249	3.2683	3.12008	4.07054
ENSMUSG00000020697	Lig3	2	Shared_early	18.4718	15.381	14.3588	10.2882	9.32816	7.5062	14.28	15.9455	9.61143	9.83113	6.59919	5.30077
ENSMUSG00000020770	Unk	2	Shared_early	20.1193	18.7447	13.4145	8.24996	9.49851	7.78834	14.0023	16.0319	13.0754	10.1881	6.16353	6.62555
ENSMUSG00000020776	Fbf1	2	Shared_early	34.464	28.4131	22.8113	17.4823	14.6202	13.3256	19.9034	23.2016	16.43	17.2729	13.5212	11.7398
ENSMUSG00000020950	Foxg1	2	Shared_early	98.8612	71.8305	48.0283	22.7842	26.2486	20.128	79.2032	63.2574	55.3507	33.1325	20.2975	17.1464
ENSMUSG00000021108	Prkch	2	Shared_early	9.35715	10.7946	4.148	0.754434	0.221442	0.338444	2.64822	2.78023	3.08704	2.83023	0.437911	0.22549
ENSMUSG00000021115	Vrk1	2	Shared_early	8.34658	7.18764	6.77228	4.93915	3.15875	3.57486	9.07949	10.9503	7.79236	5.34335	3.74375	4.04774
ENSMUSG00000021379	Id4	2	Shared_early	15.788	10.3629	15.2213	9.17947	2.25674	3.7378	7.20788	6.44328	6.21757	2.76433	10.9247	10.2243
ENSMUSG00000021540	Smad5	2	Shared_early	16.864	10.8225	6.55645	1.82279	0.674084	1.23125	11.4821	9.98242	5.92041	2.7158	1.72133	1.80753
ENSMUSG00000021556	Golm1	2	Shared_early	15.9265	7.57637	6.91973	3.27248	4.49021	2.27468	9.36405	5.26237	4.32974	2.68841	3.18493	1.7987
ENSMUSG00000021559	Dapk1	2	Shared_early	45.5854	40.72	32.4236	30.0313	22.6938	15.851	35.6143	31.318	26.9396	22.6406	21.3626	25.8769
ENSMUSG00000021589	Rhobtb3	2	Shared_early	16.4833	9.27687	8.5527	4.50367	3.40702	4.27669	14.6963	9.4042	7.16283	4.02418	1.95734	2.2607
ENSMUSG00000021690	Jmy	2	Shared_early	12.365	12.6424	10.8734	7.79181	6.35716	6.34349	18.7293	11.9755	10.9061	7.51579	8.79683	6.22248
ENSMUSG00000021892	Sh3bp5	2	Shared_early	137.823	129.183	85.7829	56.199	40.6539	33.4279	79.6075	62.3754	60.038	34.2995	35.5807	38.9519
ENSMUSG00000021986	Fam123a	2	Shared_early	66.4099	59.7988	48.0804	28.695	21.9347	24.1773	60.4809	47.5672	43.3777	20.033	21.9938	27.1264
ENSMUSG00000022019	Tdrd3	2	Shared_early	39.4253	35.5468	28.539	19.9668	10.4936	13.8735	32.7592	28.7601	26.2849	20.3732	10.3485	12.2268
ENSMUSG00000022106	Rcbtb2	2	Shared_early	41.5739	28.6914	26.9892	15.878	11.5166	13.4833	33.4431	27.0735	24.308	23.4973	11.9137	11.6382
ENSMUSG00000022120	Rnf219	2	Shared_early	16.6533	11.4769	10.7618	8.61055	6.86511	7.63706	13.486	9.26515	7.42565	5.33762	5.59864	6.32362
ENSMUSG00000022203	Efs	2	Shared_early	10.6054	6.95202	4.36787	0.588396	0.302588	0.191116	4.17431	3.69139	2.4444	1.04993	0.705255	0.306596
ENSMUSG00000022433	Csnk1e	2	Shared_early	281.525	277.998	214.569	152.149	122.124	116.277	185.911	189.736	178.585	118.561	103.278	98.286
ENSMUSG00000022456	Sep 03	2	Shared_early	423.24	436.267	345.35	246.997	128.352	129.633	245.426	253.621	226.263	199.542	198.583	237.852
ENSMUSG00000022462	Slc38a2	2	Shared_early	86.9973	63.0459	49.0083	29.1328	25.5029	24.4579	51.1113	46.7534	37.2602	27.4359	37.1414	32.8254
ENSMUSG00000022637	Cblb	2	Shared_early	16.1252	11.9115	9.42281	9.41739	7.66005	7.82949	24.7164	16.9582	10.0841	5.49013	3.12591	4.00096
ENSMUSG00000022673	Mcm4	2	Shared_early	10.7043	8.18702	5.8835	4.76742	3.76205	4.78943	9.06042	6.32624	5.2667	4.12743	4.93	5.41339
ENSMUSG00000022781	Pak2	2	Shared_early	22.4913	17.991	16.3155	11.9369	6.44888	6.81865	18.3232	14.6118	13.0393	9.08927	8.25502	7.84908
ENSMUSG00000022788	Fgd4	2	Shared_early	18.1847	8.66392	10.2835	9.94121	4.38565	5.00958	20.1268	13.1183	7.77226	8.41885	8.11683	6.89954
ENSMUSG00000022801	Lrch3	2	Shared_early	33.7266	20.6396	19.7211	13.0941	10.8201	11.4898	21.2848	15.8718	15.0139	9.8476	10.1976	9.13124
ENSMUSG00000022812	Gsk3b	2	Shared_early	193.372	147.298	143.597	134.67	67.1898	63.4011	122.983	111.148	100.973	95.661	95.0309	76.2531
ENSMUSG00000022883	Robo1	2	Shared_early	33.9623	12.3364	7.65072	4.1671	1.24391	0.988901	12.9323	7.27436	3.86484	4.04166	1.48013	1.41581
ENSMUSG00000022887	Masp1	2	Shared_early	28.6919	19.7676	9.05365	3.66313	3.60997	5.17104	9.58687	8.17597	6.10994	4.75289	3.14866	2.31589
ENSMUSG00000022945	Chaf1b	2	Shared_early	17.9816	17.126	6.84235	0.735744	0.187893	0.165172	16.8175	18.5289	10.507	2.23117	0	0.253756
ENSMUSG00000022957	Itsn1	2	Shared_early	58.9785	46.3766	35.0984	26.6015	19.8617	15.3478	79.8986	67.0998	54.6014	34.6892	21.7131	18.4396
ENSMUSG00000022992	2310037I24Rik	2	Shared_early	98.5983	81.2191	55.5699	41.3293	42.9143	29.355	51.9008	57.4339	43.5376	36.0546	27.3174	24.7258
ENSMUSG00000022999	Lmbr1l	2	Shared_early	33.9274	21.8567	18.7555	10.4659	4.27959	5.93133	27.1352	22.4404	16.4259	11.0412	4.81747	4.92115
ENSMUSG00000023079	Gtf2ird1	2	Shared_early	21.6737	20.7947	14.3255	8.80506	5.38026	6.3614	15.6543	16.7297	12.2548	10.429	9.05742	10.5302
ENSMUSG00000023284	Zfp605	2	Shared_early	18.6606	7.84417	10.3478	7.79571	4.25448	8.9406	16.7931	9.72925	7.49295	8.38978	8.53108	7.84493
ENSMUSG00000023868	Pde10a	2	Shared_early	32.2682	22.3905	18.7819	10.2476	8.56652	6.22263	34.3336	24.4746	20.4053	10.3844	7.42956	6.58541
ENSMUSG00000024006	Stk38	2	Shared_early	48.2077	39.8076	31.7714	20.6774	11.1574	13.8693	35.1374	34.5184	26.1729	17.6318	11.686	9.92577
ENSMUSG00000024045	Akap8	2	Shared_early	43.1509	38.0184	32.1484	23.0181	16.7566	19.0021	27.5953	30.4718	21.8653	15.216	10.9268	12.0189
ENSMUSG00000024070	Prkd3	2	Shared_early	18.2797	9.6492	4.62389	0.510091	0.254956	0.260247	6.34387	3.60301	1.68182	0.551462	0.552181	0.353034
ENSMUSG00000024182	Axin1	2	Shared_early	31.9234	28.318	21.4089	13.263	14.4139	10.3239	24.9452	26.6662	24.1999	21.8177	10.214	12.9992
ENSMUSG00000024240	Epc1	2	Shared_early	15.821	15.865	12.5982	9.41262	6.23442	6.33103	21.0789	18.04	13.5535	9.5872	6.44748	7.37943
ENSMUSG00000024304	Cdh2	2	Shared_early	100.723	67.8919	54.6917	27.6599	27.121	28.8266	139.651	93.584	73.9304	51.4335	30.6507	26.1625
ENSMUSG00000024515	Smad4	2	Shared_early	84.4975	71.2244	55.1874	35.8183	31.5071	26.8384	62.6454	48.7488	43.3476	29.2811	25.1046	28.2846
ENSMUSG00000024534	Sncaip	2	Shared_early	42.7922	30.2862	18.6311	8.32258	0.328606	0.345349	11.3428	6.49983	4.98395	1.33888	0.121304	0.0496134
ENSMUSG00000024548	Setbp1	2	Shared_early	11.0346	8.26418	6.85967	4.06144	2.31934	2.23148	9.13847	6.31263	3.62012	1.91751	1.81325	1.22175
ENSMUSG00000024613	Tcof1	2	Shared_early	17.181	14.3266	12.6999	9.89194	12.4551	10.5376	15.1401	12.6237	12.5413	8.39435	5.83514	6.48946
ENSMUSG00000024645	1700034H14Rik	2	Shared_early	18.745	10.8033	8.47412	7.80074	6.06603	8.33111	16.8736	10.9141	9.68724	6.73651	7.19999	6.60396
ENSMUSG00000024789	Jak2	2	Shared_early	27.937	16.3004	16.9432	10.5247	7.45915	8.13065	21.5708	14.8771	10.4415	8.39357	7.99796	7.58758
ENSMUSG00000024968	Rcor2	2	Shared_early	58.4838	28.3157	13.9895	8.67005	5.94877	8.04369	25.435	21.2572	18.1243	14.0885	6.18914	7.8015
ENSMUSG00000025006	Sorbs1	2	Shared_early	37.3018	30.2316	28.9048	21.7006	11.2245	10.6875	24.003	17.728	16.6328	16.1567	21.4144	19.6327
ENSMUSG00000025007	Aldh18a1	2	Shared_early	41.5087	27.7054	23.3543	14.0948	13.1664	9.89834	29.1498	26.8435	22.2153	22.1484	11.8949	9.24125
ENSMUSG00000025188	Hps1	2	Shared_early	11.2681	8.64779	7.6792	5.85481	5.07506	2.94104	6.69803	9.05795	4.71607	3.70428	2.51497	2.77146
ENSMUSG00000025209	Peo1	2	Shared_early	16.8156	12.1807	7.15778	5.2827	5.59946	6.08248	11.53	7.88458	8.21027	6.69088	5.94162	6.53857
ENSMUSG00000025269	Apex2	2	Shared_early	16.1881	13.3828	9.72006	5.97197	5.22758	4.36769	11.6121	10.5391	11.3333	8.62207	4.9528	4.22608
ENSMUSG00000025369	Smarcc2	2	Shared_early	146.989	115.55	99.9165	74.4442	59.7676	49.1811	113.859	113.504	107.734	83.4638	61.4217	58.7564
ENSMUSG00000025529	Zfp711	2	Shared_early	14.7681	8.97487	12.8326	9.80216	2.6624	5.06638	19.0901	12.051	9.66223	8.30488	5.53736	4.26383
ENSMUSG00000025602	Zfp202	2	Shared_early	10.3164	9.30528	6.93156	4.18511	1.89858	2.88189	9.81999	7.92311	6.16058	4.09912	1.61743	2.03583
ENSMUSG00000025612	Bach1	2	Shared_early	14.239	11.0179	5.69953	3.72489	0.738362	0.563216	7.55099	4.67343	3.66542	2.27862	0.808678	1.83444
ENSMUSG00000025626	Phf6	2	Shared_early	51.1537	29.8134	28.2049	16.3478	9.38146	11.7592	37.6719	25.2341	20.0883	12.1012	11.0562	8.70756
ENSMUSG00000026036	Nif3l1	2	Shared_early	47.0713	39.0468	31.5245	23.6284	16.3349	16.9002	39.7446	32.3526	28.568	22.7265	16.3995	16.0111
ENSMUSG00000026047	Kdelc1	2	Shared_early	14.2752	11.0743	9.57107	7.24384	3.82032	6.15655	8.87846	7.22693	8.42561	6.37425	4.75398	4.15142
ENSMUSG00000026048	Ercc5	2	Shared_early	25.4166	15.5578	13.3342	9.80493	9.33721	10.6129	16.1691	12.4972	9.24272	7.44439	7.30373	9.3836
ENSMUSG00000026058	Khdrbs2	2	Shared_early	61.7777	62.8907	46.9969	24.7059	6.36992	7.65391	44.1198	21.8032	11.4455	8.74088	10.128	9.34687
ENSMUSG00000026064	Ptp4a1	2	Shared_early	209.611	174.283	156.998	111.605	96.643	79.469	152.888	138.156	116.525	98.2418	78.6785	63.7399
ENSMUSG00000026238	Ptma	2	Shared_early	926.979	760.945	580.255	266.607	142.548	158.825	771.494	607.224	554.959	327.233	165.47	169.675
ENSMUSG00000026494	Kif26b	2	Shared_early	20.8715	12.2653	5.57864	1.26079	0.117757	0.0961001	2.03938	1.9723	1.60403	1.56404	0.610864	0.306592
ENSMUSG00000026496	Parp1	2	Shared_early	61.2901	47.1431	37.3081	33.9272	28.7572	20.5996	42.6321	39.8398	33.0287	29.348	26.5202	22.923
ENSMUSG00000026510	Trp53bp2	2	Shared_early	20.9512	14.133	12.2266	7.72702	3.17628	3.20909	22.1335	17.0384	14.7567	11.4395	7.38911	5.73943
ENSMUSG00000026565	Pou2f1	2	Shared_early	12.6323	10.493	6.82591	3.72294	4.29617	3.59782	7.697	7.37589	5.09748	4.58905	5.38506	6.19482
ENSMUSG00000026594	Ralgps2	2	Shared_early	15.1825	12.1321	8.56708	6.96759	4.10704	3.47142	17.2553	12.7939	9.07507	5.42821	4.23907	4.31325
ENSMUSG00000026641	Usf1	2	Shared_early	127.18	94.6759	70.1661	66.6296	61.3621	50.864	111.602	102.407	95.1867	75.5841	48.1642	43.1569
ENSMUSG00000026655	Fam107b	2	Shared_early	100.093	48.9177	20.1011	5.44161	0.673474	0.654052	42.5235	29.9714	18.8457	11.1668	3.31567	1.53954
ENSMUSG00000026657	Frmd4a	2	Shared_early	173.027	111.233	71.1337	44.2627	14.5896	10.2881	84.904	71.9249	49.6115	24.9132	13.1504	11.5818
ENSMUSG00000026728	Vim	2	Shared_early	13.8598	10.4498	8.02183	3.20871	0.988229	1.4883	16.3955	5.57075	4.81424	1.19027	3.56699	3.38225
ENSMUSG00000026773	Pfkfb3	2	Shared_early	31.3316	24.6403	18.5913	10.3468	10.1128	5.62716	27.7842	22.6966	20.7116	14.0408	7.01725	10.1328
ENSMUSG00000026806	Ddx31	2	Shared_early	11.6563	8.02203	7.69543	6.1879	3.24744	3.92625	8.06223	9.38818	7.07482	5.56959	3.65017	3.50709
ENSMUSG00000026842	Abl1	2	Shared_early	21.8193	18.7456	13.0501	9.19946	6.01038	5.06935	11.0989	14.6169	9.64897	9.15824	5.576	5.24809
ENSMUSG00000026872	Zeb2	2	Shared_early	283.862	175.837	127.327	63.6642	35.7715	29.4254	173.114	86.647	54.944	41.3517	30.9837	24.3275
ENSMUSG00000026918	Brd3	2	Shared_early	60.7356	46.1188	36.197	22.2921	17.7961	16.9081	42.8279	38.4936	32.2812	19.7764	14.8675	14.8658
ENSMUSG00000027160	Ccdc34	2	Shared_early	11.0972	8.80104	9.08062	5.91517	2.45732	4.69915	11.2701	8.92724	7.88566	4.60857	2.98312	3.908
ENSMUSG00000027164	Traf6	2	Shared_early	10.1758	8.89237	6.88724	4.23135	3.01143	2.79509	8.23079	7.69989	4.88944	3.46917	2.59192	2.30042
ENSMUSG00000027184	Caprin1	2	Shared_early	291.886	212.804	191.633	150.701	97.1479	78.6102	208.765	147.467	117.558	100.826	85.8794	69.9079
ENSMUSG00000027239	Mdk	2	Shared_early	47.5475	26.6628	9.35525	1.44818	1.24917	1.56378	12.8402	7.83271	3.06907	0.694381	2.69423	2.78368
ENSMUSG00000027309	4930402H24Rik	2	Shared_early	84.4255	60.1614	59.8501	40.5208	20.2289	19.3544	69.272	62.02	53.0601	38.9032	22.8524	25.4153
ENSMUSG00000027339	Rassf2	2	Shared_early	18.8625	17.8626	8.89279	2.63875	3.1052	3.87243	8.17571	4.83543	4.24708	1.69081	3.00985	4.65665
ENSMUSG00000027454	Gins1	2	Shared_early	16.5665	13.0794	7.03344	2.87848	1.01794	1.44035	16.0757	10.2646	7.4335	3.44009	0.628496	2.25815
ENSMUSG00000027459	Fam110a	2	Shared_early	21.7121	17.6902	12.6323	5.41485	4.39804	3.13538	33.6441	26.1587	26.7179	13.3483	4.45589	3.83804
ENSMUSG00000027569	1600027N09Rik	2	Shared_early	26.6018	23.5171	19.0512	12.7369	11.5758	13.3081	20.0408	21.3919	19.4328	14.9029	7.277	8.04114
ENSMUSG00000027601	Mtfr1	2	Shared_early	18.7568	11.7479	8.53047	5.89387	2.65879	3.57461	10.2369	6.66675	6.45726	3.78134	1.17462	1.68466
ENSMUSG00000027751	Fam48a	2	Shared_early	28.8343	21.6916	19.3883	17.5501	10.2885	12.92	23.4346	19.2386	14.3114	12.8279	7.52499	7.87966
ENSMUSG00000028019	Pdgfc	2	Shared_early	16.0111	12.0942	5.29353	1.56084	0.802342	0.88317	5.46841	6.75392	5.41022	3.32528	1.84446	2.21866
ENSMUSG00000028034	Fubp1	2	Shared_early	103.087	64.992	56.7434	36.0735	31.8213	29.8933	73.4655	52.0153	51.7297	35.3281	28.9896	31.43
ENSMUSG00000028076	Cd1d1	2	Shared_early	21.8513	6.53232	1.58857	0.79356	0.076788	0.187249	3.18227	1.74371	0.28143	0.190427	0.169555	0.173032
ENSMUSG00000028081	Rps3a	2	Shared_early	471.102	463.954	359.207	252.673	186.857	209.906	316.966	266.059	269.333	245.423	154.206	164.305
ENSMUSG00000028184	Lphn2	2	Shared_early	115.866	97.5156	66.0288	43.3606	31.1477	24.0195	76.1342	62.8471	40.7067	30.7511	17.725	18.1676
ENSMUSG00000028234	Rps20	2	Shared_early	192.752	179.636	131.017	92.0305	64.2907	79.3237	158.222	138.095	139.342	139.094	69.9812	82.0043
ENSMUSG00000028246	6230409E13Rik	2	Shared_early	32.2825	26.8709	21.9658	15.8688	12.0455	7.51253	21.3932	19.579	14.1348	13.8525	11.2273	8.36893
ENSMUSG00000028312	Smc2	2	Shared_early	12.1307	4.81046	8.08511	8.16272	1.69636	8.8009	9.67766	7.99368	5.41137	5.21771	4.70106	5.36631
ENSMUSG00000028394	Pole3	2	Shared_early	40.335	34.5491	28.1491	21.8621	12.4701	17.4864	28.1689	34.8136	30.317	25.8727	16.5915	21.1722
ENSMUSG00000028496	Mllt3	2	Shared_early	81.8949	35.3591	26.4264	11.9629	11.7571	10.1557	56.1695	22.1027	11.135	5.04884	5.90235	6.11589
ENSMUSG00000028519	Dab1	2	Shared_early	345.188	281.154	180.061	92.2126	37.0411	37.2207	242.791	141.005	99.6553	63.8534	67.9485	64.9967
ENSMUSG00000028556	Dock7	2	Shared_early	61.6166	44.0523	34.5705	25.0103	12.9197	14.0935	38.8708	30.4738	16.8329	13.9423	7.18453	6.92867
ENSMUSG00000028629	Dem1	2	Shared_early	24.4212	20.5172	13.4722	8.94949	6.95725	7.1629	21.7561	18.4956	14.9844	9.68387	5.24016	6.91661
ENSMUSG00000028649	Macf1	2	Shared_early	32.4699	21.6231	25.0646	16.666	8.64544	16.0952	33.5645	22.5736	16.6072	16.2442	15.2621	15.4046
ENSMUSG00000028676	Srsf10	2	Shared_early	76.9429	51.5028	52.8535	36.2012	26.3551	25.4359	74.579	60.681	45.3732	39.4179	30.3363	27.7074
ENSMUSG00000028790	Khdrbs1	2	Shared_early	88.4022	71.8364	67.4034	50.2028	28.1244	28.9749	61.213	49.2527	43.6583	33.1775	24.8231	24.8979
ENSMUSG00000028796	Phc2	2	Shared_early	97.0324	79.167	50.2196	33.9734	47.3261	38.3123	63.349	60.0832	48.3721	40.5956	41.4475	41.7676
ENSMUSG00000028820	Sfpq	2	Shared_early	219.639	153.046	131.139	87.03	56.9861	51.9078	158.272	123.092	128.069	99.6836	62.6805	58.8383
ENSMUSG00000028906	Epb4.1	2	Shared_early	52.3807	41.2609	29.588	11.6577	5.52588	8.44479	44.9568	39.4713	27.4526	14.7459	7.82444	8.32567
ENSMUSG00000029127	Zbtb49	2	Shared_early	11.3939	13.2921	8.12641	7.75051	6.07064	6.64329	10.3026	14.0242	8.10234	6.87247	6.80276	4.93086
ENSMUSG00000029169	Dhx15	2	Shared_early	75.7753	54.6166	49.9729	35.4013	26.33	25.7177	60.3364	48.7878	44.0561	36.2187	34.358	30.2948
ENSMUSG00000029192	Tbc1d14	2	Shared_early	87.7798	90.8276	69.2512	41.9139	28.1553	20.7442	76.831	66.0041	53.1913	45.4012	28.4453	26.0859
ENSMUSG00000029283	Cdc7	2	Shared_early	18.0932	12.2084	13.8169	9.86472	6.39249	6.12043	16.961	12.5517	13.0028	7.80338	5.50679	5.74045
ENSMUSG00000029376	Mthfd2l	2	Shared_early	10.2509	6.67072	5.47428	3.85578	0.886572	1.99539	9.15174	6.79215	6.06853	4.92274	2.17028	2.04048
ENSMUSG00000029385	Ccng2	2	Shared_early	125.002	77.4368	46.8349	36.9642	36.0042	38.4241	67.6571	45.892	36.1754	26.5479	29.0395	23.7348
ENSMUSG00000029427	Zcchc8	2	Shared_early	14.9561	11.3283	9.94277	9.18878	7.8658	6.53633	12.6847	10.7705	9.39689	7.44472	5.2559	5.30029
ENSMUSG00000029510	Gpc2	2	Shared_early	89.3022	53.3115	38.2115	6.20198	0.108182	0.0796416	82.9846	45.1291	30.6902	8.37214	0.443804	0.737455
ENSMUSG00000029512	Ulk1	2	Shared_early	55.5468	40.4639	31.7896	20.8971	20.7288	17.1688	32.6665	29.572	30.3646	24.8053	20.0582	18.7683
ENSMUSG00000029513	Prkab1	2	Shared_early	28.6795	26.9379	20.232	16.9742	17.1588	20.7923	21.9909	28.0524	20.2853	16.045	8.64266	8.83971
ENSMUSG00000029687	Ezh2	2	Shared_early	39.9615	21.0156	16.1576	3.01625	1.54129	3.1829	32.8036	21.4595	12.0821	5.12668	2.06816	2.78751
ENSMUSG00000029730	Mcm7	2	Shared_early	70.6386	40.296	26.7006	12.3054	6.85908	6.44464	50.4784	42.5097	27.7831	15.4864	7.85218	8.54155
ENSMUSG00000029863	Casp2	2	Shared_early	40.2531	28.8773	22.7942	13.1066	7.38395	7.28863	28.0472	24.2198	17.1462	12.2166	7.53112	6.1206
ENSMUSG00000029920	Smarcad1	2	Shared_early	19.4452	8.96559	9.10446	6.91871	5.37854	6.01599	16.5351	9.40402	7.30733	5.24154	6.62074	4.93902
ENSMUSG00000029992	Gfpt1	2	Shared_early	17.6294	15.1851	14.5642	10.0371	6.46251	4.54845	12.0043	9.56566	9.10443	7.85125	6.40099	5.20343
ENSMUSG00000030002	Dusp11	2	Shared_early	17.9207	14.9974	16.1662	10.5943	8.04363	7.78457	12.7993	12.9104	9.66259	8.1477	5.60555	5.78485
ENSMUSG00000030035	Wbp1	2	Shared_early	79.1428	52.1929	34.5422	24.1364	12.5181	11.8631	47.1165	38.7662	39.6966	29.7249	14.1146	11.7228
ENSMUSG00000030064	Frmd4b	2	Shared_early	94.0586	29.92	8.71758	3.51696	1.08061	2.29691	26.2891	20.1145	10.6508	3.74824	2.84808	1.59701
ENSMUSG00000030330	Ing4	2	Shared_early	117.942	70.6987	53.6001	43.6402	52.3308	48.0287	96.1236	71.9784	67.884	50.3837	46.8668	41.6513
ENSMUSG00000030386	Zfp606	2	Shared_early	20.2629	9.41046	10.1065	5.5689	4.3431	6.13453	19.846	10.0777	7.64936	5.36305	4.5763	4.21907
ENSMUSG00000030393	Zik1	2	Shared_early	26.7604	15.4803	12.2982	10.241	10.3647	12.2183	31.7468	20.1459	18.2455	11.1652	8.6524	9.74733
ENSMUSG00000030406	Gipr	2	Shared_early	19.8173	12.1835	9.39954	1.85811	0.182078	0.0874881	16.0069	11.4108	8.65819	4.23796	0.301326	0.111676
ENSMUSG00000030424	Zfp939	2	Shared_early	17.0021	9.89997	8.34772	8.09711	5.44463	10.0452	15.9979	11.2957	10.991	6.88501	6.1208	7.63096
ENSMUSG00000030499	Kctd15	2	Shared_early	18.1023	39.2082	34.0848	3.54935	2.50579	1.85705	10.7231	7.64794	5.40781	2.16101	0.380892	0.513073
ENSMUSG00000030541	Idh2	2	Shared_early	115.58	77.2123	43.6132	21.5279	7.41245	7.87754	63.8383	60.7333	49.0213	27.5312	19.5297	15.8817
ENSMUSG00000030610	Det1	2	Shared_early	9.78258	9.66431	5.71285	3.60332	3.85256	3.22164	10.7526	8.01453	6.08155	4.98846	3.2082	2.84628
ENSMUSG00000030613	Ccdc90b	2	Shared_early	29.4905	21.5611	19.5775	13.4165	9.96001	14.2208	28.8971	15.5821	17.7606	10.1666	6.39962	7.37883
ENSMUSG00000030849	Fgfr2	2	Shared_early	21.3953	11.1398	7.28364	6.08616	0.885055	1.1018	10.856	6.12497	3.96461	2.10195	4.47458	2.7569
ENSMUSG00000030872	Gga2	2	Shared_early	54.2861	39.6191	33.3315	25.1707	25.9892	17.5427	49.0594	40.9507	43.3462	36.3393	25.4606	28.2322
ENSMUSG00000030876	Mettl9	2	Shared_early	96.7422	75.2701	68.0069	50.4806	50.2189	51.2074	75.5662	63.4336	61.3916	45.7496	35.3002	33.8907
ENSMUSG00000030978	Rrm1	2	Shared_early	17.8184	14.0018	11.6964	8.34861	6.87239	7.68781	12.8796	11.7464	10.65	8.41346	4.7316	5.70289
ENSMUSG00000031134	Rbmx	2	Shared_early	118.488	96.9854	79.7376	47.2646	19.2024	25.6506	65.8752	68.6822	49.8859	33.5975	17.3982	23.1734
ENSMUSG00000031189	Aff2	2	Shared_early	83.4952	41.6578	26.3132	12.6068	6.61356	6.09445	20.5407	15.098	10.2332	12.0781	18.349	13.2603
ENSMUSG00000031217	Efnb1	2	Shared_early	26.3877	13.8284	7.55008	5.71139	4.81209	4.46475	15.6446	9.27018	8.54347	6.11136	3.84417	5.55685
ENSMUSG00000031246	Sh3bgrl	2	Shared_early	89.1196	64.1961	60.8415	39.2467	13.6641	15.7986	77.0902	60.9421	43.4811	31.1816	22.7197	15.007
ENSMUSG00000031311	Nono	2	Shared_early	249.114	209.868	162.898	119.348	74.4521	64.5204	190.852	190.03	150.944	120.113	71.8739	65.0711
ENSMUSG00000031508	Ankrd10	2	Shared_early	66.6462	50.0509	40.8291	20.652	10.073	10.2906	36.999	39.3296	27.9985	16.255	11.3081	11.2008
ENSMUSG00000031540	Myst3	2	Shared_early	19.9583	13.1158	11.7279	8.22255	5.13069	5.7494	11.1838	8.54977	6.81754	4.64725	3.7584	3.06287
ENSMUSG00000031548	Sfrp1	2	Shared_early	25.1061	17.2272	8.877	4.48684	2.56993	1.87927	15.0944	8.96934	4.64087	1.10002	0.204329	0.232967
ENSMUSG00000031609	Sap30	2	Shared_early	40.1635	34.4784	21.7252	7.32698	7.65761	8.53326	18.3399	14.1436	14.1219	9.83061	4.43441	4.19589
ENSMUSG00000031714	Gab1	2	Shared_early	13.316	6.02369	2.24271	0.573889	0.39589	0.710876	5.0981	3.38917	2.37423	1.16038	2.07039	0.97869
ENSMUSG00000031922	Cep57	2	Shared_early	18.7461	16.7516	17.5742	11.8192	9.92356	12.9532	26.2846	21.4808	12.8402	8.54969	13.4732	12.1627
ENSMUSG00000032058	Ppp2r1b	2	Shared_early	58.4889	20.9924	12.2936	9.38226	10.6612	12.3067	27.5676	20.1305	12.997	10.1509	7.65439	10.9142
ENSMUSG00000032178	Ilf3	2	Shared_early	76.6262	70.302	51.4151	36.3542	24.197	20.7396	52.2707	58.4499	44.388	34.0944	20.0023	20.3213
ENSMUSG00000032187	Smarca4	2	Shared_early	99.2096	76.0127	60.0473	45.5329	40.0864	29.3251	82.3076	69.8421	65.7241	51.966	33.9223	30.8595
ENSMUSG00000032293	Ireb2	2	Shared_early	19.5493	12.2319	16.1216	14.5289	7.92849	6.73362	15.5537	11.6684	9.1246	8.91694	9.79088	6.99031
ENSMUSG00000032363	Adamts7	2	Shared_early	10.0719	6.41179	3.70451	0.552731	0.0771999	0.101307	2.50446	1.88923	1.32555	0.149298	0.00420543	0.019938
ENSMUSG00000032375	Aph1b	2	Shared_early	14.0597	9.72006	9.02366	8.73183	4.58384	5.10401	15.8718	10.8835	9.95264	7.64922	7.11798	6.75413
ENSMUSG00000032376	Usp3	2	Shared_early	49.7569	35.9785	21.453	12.6406	4.86814	8.10596	53.0378	39.7605	26.6704	17.0691	10.8135	12.6652
ENSMUSG00000032423	Syncrip	2	Shared_early	186.883	110.721	105.177	66.8328	32.0968	38.664	151.158	111.667	96.25	71.6743	40.7129	35.121
ENSMUSG00000032452	Clstn2	2	Shared_early	72.7354	54.8915	43.8979	36.6165	29.8584	23.6317	64.3381	39.3098	36.9596	29.4592	40.4528	42.7861
ENSMUSG00000032477	Cdc25a	2	Shared_early	11.1235	9.2531	7.44539	3.91399	2.70683	2.60037	7.72729	7.25435	5.54848	4.77597	1.72657	1.71322
ENSMUSG00000032481	Smarcc1	2	Shared_early	117.929	82.7954	62.855	44.9133	40.1456	32.7196	75.4738	55.8748	47.6427	36.375	38.3415	33.3971
ENSMUSG00000032491	Nradd	2	Shared_early	18.0351	15.8093	10.1735	2.74505	0.317564	0.592711	6.82738	5.82911	5.28259	2.39547	0.353881	0.485036
ENSMUSG00000032531	Amotl2	2	Shared_early	38.2167	24.8939	14.4671	7.98216	3.86147	5.43529	26.1186	17.8753	12.8361	2.92503	1.98321	1.40902
ENSMUSG00000032547	Ryk	2	Shared_early	31.7908	29.5506	24.6839	12.4801	6.66949	6.57487	15.04	16.5478	12.9511	8.74002	6.24746	5.96428
ENSMUSG00000032582	Rbm6	2	Shared_early	59.7557	32.125	33.3443	23.8807	19.1727	23.5045	47.5327	35.1438	23.3974	19.5284	19.8159	20.4558
ENSMUSG00000032640	Chsy1	2	Shared_early	11.0863	10.0556	8.44264	5.23936	4.7163	3.64658	8.01474	9.05755	5.90807	5.32951	3.63598	3.2212
ENSMUSG00000032985	5730522E02Rik	2	Shared_early	16.1847	8.95979	8.45471	7.47448	3.72958	5.64886	11.7779	9.316	8.11287	7.27004	7.61131	5.82091
ENSMUSG00000033105	Lss	2	Shared_early	37.3628	30.9746	24.8128	13.1407	9.41292	9.39696	14.9389	21.1519	12.1555	11.2744	8.15144	8.30413
ENSMUSG00000033209	Ttc28	2	Shared_early	62.4924	40.0375	21.42	6.4826	0.878322	0.515695	11.9434	8.98137	6.27911	2.59255	0.593071	0.518383
ENSMUSG00000033237	Arid2	2	Shared_early	21.3991	13.3304	10.3293	7.75817	5.97515	5.28879	12.7711	9.36839	7.33344	5.3135	5.62434	5.18842
ENSMUSG00000033257	Ttll4	2	Shared_early	11.7488	10.4157	7.1324	4.22849	4.16949	5.70014	6.7688	7.28398	4.46915	3.79445	2.96811	3.93745
ENSMUSG00000033319	Fem1c	2	Shared_early	28.4243	21.792	17.6538	14.062	7.90015	8.39399	18.5787	17.6015	12.7732	10.8973	6.88487	8.47018
ENSMUSG00000033400	Agl	2	Shared_early	13.0046	9.34754	7.1091	5.8428	4.37603	7.00273	7.53313	10.5276	9.17024	5.48702	4.39637	4.51122
ENSMUSG00000033444	Specc1l	2	Shared_early	24.4067	16.4434	12.4175	11.5438	6.60323	7.27351	14.5685	14.2226	11.063	11.0009	7.88	8.48075
ENSMUSG00000033478	Fam160b1	2	Shared_early	21.4568	19.5157	13.4011	9.42228	8.5968	7.36818	15.2169	12.6331	9.85346	7.26944	9.35037	8.0306
ENSMUSG00000033565	Rbfox2	2	Shared_early	52.0169	40.4206	31.2971	23.1077	16.3543	12.521	29.7833	28.2789	22.779	18.5537	13.6962	11.6126
ENSMUSG00000033713	Foxn3	2	Shared_early	52.0178	42.0809	59.4516	23.9707	9.71474	17.3798	35.1769	34.0736	35.7213	24.0785	23.1653	29.1246
ENSMUSG00000033760	Rbm4b	2	Shared_early	54.9825	24.8638	19.5928	11.4485	6.12018	7.58485	40.853	26.8846	24.5345	12.6364	6.8281	7.10344
ENSMUSG00000033767	D930015E06Rik	2	Shared_early	73.8628	41.7234	28.6916	18.1232	7.05194	4.35272	42.598	31.7612	24.4728	12.6022	4.2449	3.77544
ENSMUSG00000033792	Atp7a	2	Shared_early	8.55244	4.26068	3.57206	2.98664	3.14195	2.17545	10.3416	5.52265	4.32663	2.61821	3.16047	2.9852
ENSMUSG00000033933	Vhl	2	Shared_early	52.6238	59.5707	43.8736	24.8287	27.8305	17.1836	37.0718	38.8178	35.383	36.4961	33.8068	32.2748
ENSMUSG00000033948	Zswim5	2	Shared_early	19.8212	9.67234	6.14277	3.64922	3.01719	2.95657	7.8372	5.77291	4.4506	3.03304	2.51067	1.90696
ENSMUSG00000034007	Scaper	2	Shared_early	18.1937	14.0829	18.9203	16.7814	8.37137	13.1186	24.0373	17.1324	12.2442	11.9724	8.03749	7.52938
ENSMUSG00000034101	Ctnnd1	2	Shared_early	33.0833	20.8985	17.949	16.5105	19.272	11.0471	29.2659	27.5697	19.2307	15.851	12.7597	10.6528
ENSMUSG00000034317	Trim59	2	Shared_early	13.1121	7.19846	5.8171	3.825	1.87081	3.66675	12.4148	5.29497	5.40646	2.96302	2.41033	1.65538
ENSMUSG00000034377	Tulp4	2	Shared_early	142.404	112.65	90.1669	54.6899	30.5143	24.0473	76.1016	63.0571	52.0972	40.1696	31.2542	30.5035
ENSMUSG00000034518	Hmgxb4	2	Shared_early	13.6184	10.4758	7.12008	5.75543	3.61532	4.34479	10.8319	8.4502	7.78094	6.62448	3.21168	4.38197
ENSMUSG00000034543	Morc2a	2	Shared_early	38.8893	30.7212	24.4579	15.3014	11.928	10.4447	25.4547	28.536	19.505	14.8193	8.62931	10.9537
ENSMUSG00000035293	G2e3	2	Shared_early	13.3787	8.16302	6.48484	3.4821	3.03669	2.99341	10.7092	6.55774	3.97728	2.73908	2.15805	2.20707
ENSMUSG00000035469	Rcbtb1	2	Shared_early	43.0687	26.9296	16.1808	11.2695	10.0359	8.699	24.935	23.3061	14.2083	13.9683	14.1709	16.8288
ENSMUSG00000035551	Igfbpl1	2	Shared_early	96.5223	27.8608	6.98524	0.0919072	0	0	78.194	58.2233	46.5693	5.72856	0.0250303	0.144882
ENSMUSG00000035621	Midn	2	Shared_early	13.8766	8.70021	5.82816	3.6722	6.56804	5.33892	5.72566	6.49734	6.11856	4.84954	3.06275	3.47479
ENSMUSG00000035666	Gtf3c4	2	Shared_early	23.5485	17.3743	11.7724	8.94171	9.0512	5.85091	14.7886	12.7412	10.2644	8.6596	8.36639	7.09113
ENSMUSG00000035671	Zswim4	2	Shared_early	19.5001	12.3619	8.0119	4.22607	5.73953	5.10569	16.4275	13.1714	9.13752	7.76685	7.44871	8.14313
ENSMUSG00000035696	Rnf38	2	Shared_early	48.9368	28.0198	18.2701	14.293	8.68493	9.19615	30.9081	21.9974	18.8859	11.2745	6.3185	4.7351
ENSMUSG00000035725	Prkx	2	Shared_early	28.0536	17.2212	14.3567	7.35712	2.51645	3.86421	11.4025	9.07542	7.73817	5.51013	2.1008	2.58879
ENSMUSG00000035900	Gramd4	2	Shared_early	38.3918	31.5372	20.6393	14.6001	17.1913	7.45939	25.9408	28.2153	22.2722	14.9624	12.6429	12.3328
ENSMUSG00000036053	Fmnl2	2	Shared_early	10.3199	7.19728	7.03117	4.0078	1.81733	2.64305	13.2437	6.31001	5.95724	3.80775	3.5219	2.94956
ENSMUSG00000036180	Gatad2a	2	Shared_early	16.4503	13.852	9.98368	5.79452	4.37312	4.94985	10.121	9.58536	9.56638	8.74743	4.90366	4.52814
ENSMUSG00000036241	Ube2r2	2	Shared_early	118.352	89.9234	74.7236	63.4515	51.1288	43.9937	82.435	60.612	63.2052	42.3157	36.7652	43.767
ENSMUSG00000036333	Kidins220	2	Shared_early	81.8225	68.7401	62.6587	48.6156	35.1891	30.2271	85.7276	60.42	45.8975	36.8085	47.0942	47.5075
ENSMUSG00000036545	Adamts2	2	Shared_early	12.8825	10.1455	1.59541	0.356849	0.411849	0.249873	1.19997	1.1938	0.606736	1.35567	0.644564	0.366191
ENSMUSG00000036893	Ehmt1	2	Shared_early	70.4283	58.1678	44.997	30.329	19.6113	19.8976	49.4559	39.609	30.7382	18.2718	17.0404	15.6604
ENSMUSG00000036898	Zfp157	2	Shared_early	33.4148	20.7775	21.3527	19.5532	10.6939	12.7785	37.666	24.1425	14.7142	10.7726	11.2327	10.4855
ENSMUSG00000037017	Zscan21	2	Shared_early	57.335	44.5912	32.9313	22.1588	14.3487	15.6366	47.7643	44.9519	34.8476	29.7197	15.676	16.0323
ENSMUSG00000037029	Zfp146	2	Shared_early	20.9362	15.8916	12.3585	7.15098	5.14474	5.34527	23.6969	16.3003	12.9721	8.26912	8.79247	6.38769
ENSMUSG00000037070	Rbmxl1	2	Shared_early	41.0299	34.6219	30.6312	23.8443	17.9374	19.0251	27.4233	25.2905	22.9534	17.5046	13.1333	13.7065
ENSMUSG00000037138	Aff3	2	Shared_early	92.2122	66.6812	41.1667	21.5047	8.94945	6.58664	56.4924	47.7947	32.9062	23.7689	15.8572	12.3347
ENSMUSG00000037151	Lrrc20	2	Shared_early	19.6949	16.0386	11.9473	7.00669	9.28804	8.88476	22.7381	18.6494	16.1405	12.6452	7.2371	10.3152
ENSMUSG00000037174	Elf2	2	Shared_early	49.6706	32.8207	18.4267	6.58038	7.35491	8.14516	34.8809	25.9488	21.7136	12.1586	11.4824	10.7913
ENSMUSG00000037242	Clic4	2	Shared_early	19.1115	7.74058	4.67236	1.16931	1.10855	1.34265	15.9538	10.3845	6.89956	2.76802	4.83888	2.40038
ENSMUSG00000037286	Stag1	2	Shared_early	24.6802	18.6133	15.1012	8.18475	8.45973	8.64437	20.4615	17.5673	8.02971	7.39817	11.7438	9.43136
ENSMUSG00000037519	Ppfia1	2	Shared_early	12.6471	11.8548	9.05392	6.39191	4.39419	5.54182	7.88234	8.60289	5.70451	5.79853	4.90618	5.50846
ENSMUSG00000037552	Plekhg2	2	Shared_early	17.6447	10.1092	4.89239	1.44628	0.0651806	0.256692	6.26712	3.79009	2.69043	0.604536	0.531901	0.181018
ENSMUSG00000037664	Cdkn1c	2	Shared_early	36.8923	29.5704	12.9994	0.445103	0.666842	1.19689	43.5139	27.5981	27.8294	11.3638	0.645931	0.534355
ENSMUSG00000037674	Rfx7	2	Shared_early	22.1532	13.0647	12.7593	8.31183	7.17385	7.39116	17.0491	12.8549	8.75625	7.62217	6.07087	5.52241
ENSMUSG00000037730	Mynn	2	Shared_early	12.8124	9.02654	8.39442	5.81642	4.00923	5.13325	10.546	8.51881	5.81748	4.849	4.2832	4.57721
ENSMUSG00000037808	Fam76b	2	Shared_early	11.5789	10.5385	9.19427	5.30087	4.62713	6.87907	13.2402	12.4762	7.9271	6.6449	5.52642	4.96821
ENSMUSG00000037935	Smarce1	2	Shared_early	114.863	79.1987	63.401	45.7176	25.8308	24.5991	61.2373	64.1418	54.3225	39.7719	25.5642	25.7218
ENSMUSG00000037984	Neurod6	2	Shared_early	441.516	300.219	163.342	83.2805	98.8301	108.334	369.336	200.053	160.736	103.466	100.254	93.3209
ENSMUSG00000037997	Parp11	2	Shared_early	33.3467	23.0817	21.5428	17.7047	9.88604	8.79541	23.4706	19.1559	15.5245	16.0381	10.3704	7.88598
ENSMUSG00000038025	Phf2	2	Shared_early	11.8843	7.6075	5.2139	3.45123	3.76917	3.23791	7.0359	5.91462	5.93409	4.17922	3.51519	3.34451
ENSMUSG00000038056	Mll3	2	Shared_early	24.8948	12.256	15.3076	10.473	7.69767	10.9897	25.3668	15.4739	13.2376	10.9773	12.4187	10.891
ENSMUSG00000038127	Ccdc50	2	Shared_early	51.1788	29.4033	25.2381	19.3134	14.0002	13.8802	25.0099	17.6393	15.5219	16.2995	16.0118	14.1766
ENSMUSG00000038252	Ncapd2	2	Shared_early	26.4168	16.4434	11.3051	6.66743	6.76358	5.74485	13.9792	10.8724	8.98242	8.51223	8.54179	6.63066
ENSMUSG00000038255	Neurod2	2	Shared_early	161.31	116.509	63.8701	34.6695	41.7256	46.1369	118.055	130.737	112.66	53.4459	35.1346	42.1698
ENSMUSG00000038371	Sbf2	2	Shared_early	79.3701	59.8754	52.3352	32.326	13.9827	15.229	65.2711	53.0846	33.8227	28.383	17.5517	13.9335
ENSMUSG00000038388	Mpp6	2	Shared_early	58.3105	62.0849	57.9043	33.504	19.433	22.8193	51.9203	30.0936	30.3237	22.2493	19.386	17.5144
ENSMUSG00000038759	Nup205	2	Shared_early	25.6676	16.8668	12.108	9.31233	5.83755	4.99463	20.9832	15.871	11.5576	8.66986	5.93291	5.23061
ENSMUSG00000038916	6330407J23Rik	2	Shared_early	105.904	65.9827	67.6804	45.6271	39.9962	45.5822	80.4199	47.2082	36.8671	29.4917	31.3936	29.3025
ENSMUSG00000039086	Ss18l1	2	Shared_early	45.402	34.979	28.7834	18.7833	17.2638	16.1735	40.2476	36.6665	31.7127	21.2466	15.1531	15.5813
ENSMUSG00000039194	Rlbp1	2	Shared_early	41.683	22.5189	11.8617	3.19159	0.915406	0.717706	17.5479	11.3139	8.87433	2.27526	1.23961	1.06011
ENSMUSG00000039323	Igfbp2	2	Shared_early	108.049	87.0844	48.9987	7.21309	4.40509	2.9058	111.268	54.4636	36.8418	13.2159	14.0854	14.5396
ENSMUSG00000039328	Rnf122	2	Shared_early	15.3919	6.98167	2.17649	0.338667	1.09487	0.36149	12.9217	5.78159	2.5835	0.326317	2.43412	1.13405
ENSMUSG00000039410	Prdm16	2	Shared_early	14.9016	5.21961	4.42335	0.97325	1.27944	1.27251	2.5507	2.65091	1.67266	1.70425	2.85537	2.56492
ENSMUSG00000039621	Prex1	2	Shared_early	21.9668	17.7238	16.8618	23.0587	30.9125	16.2575	41.0196	36.1217	26.2214	13.9419	10.0069	10.0995
ENSMUSG00000039985	Fam60a	2	Shared_early	36.8129	13.5221	4.28895	0.719986	1.79979	1.77071	15.055	5.62965	3.55988	0.882371	0.493731	0.72654
ENSMUSG00000040021	Lats1	2	Shared_early	12.4415	9.14913	7.84975	5.54918	2.91659	2.12285	8.76711	7.28821	5.42808	4.89565	2.70974	1.85036
ENSMUSG00000040025	Ythdf2	2	Shared_early	109.268	83.1926	63.9117	46.7963	35.9365	33.7088	96.6222	76.4451	59.7927	37.8492	35.6669	32.4738
ENSMUSG00000040183	Ankrd6	2	Shared_early	15.3232	11.8974	5.75742	2.65831	4.03049	2.38129	7.43026	6.49471	5.68408	4.13639	2.39473	2.56423
ENSMUSG00000040270	Bach2	2	Shared_early	42.7835	33.2322	36.1357	16.2432	3.3624	3.15729	58.4782	40.7133	23.6056	7.85182	2.66356	4.57197
ENSMUSG00000040407	Akap9	2	Shared_early	56.8811	26.2916	25.6307	17.6925	9.94879	25.4034	58.9169	37.6441	18.8554	20.7183	22.5487	14.8078
ENSMUSG00000040596	Pogk	2	Shared_early	49.4122	36.7309	27.2684	16.8714	9.2903	7.92399	40.6601	31.9022	23.2299	14.1063	5.4363	5.46686
ENSMUSG00000040648	Ppip5k2	2	Shared_early	24.3355	14.3336	15.8182	13.7564	6.4325	10.4973	17.9322	12.3915	8.98925	6.83412	7.30757	5.78145
ENSMUSG00000040669	Phc1	2	Shared_early	35.9234	29.4829	21.8129	12.5182	10.0356	8.97814	19.4287	24.5963	17.6279	14.1203	7.95035	8.13471
ENSMUSG00000040681	Hmgn1	2	Shared_early	114.438	61.5578	53.5668	28.2359	18.9752	23.1763	61.6096	55.0915	44.1839	31.1856	22.6171	26.8814
ENSMUSG00000040710	St8sia4	2	Shared_early	12.867	4.44697	5.17418	2.62165	0.253361	0.987515	6.12853	1.95742	1.69166	1.24564	1.22301	0.535394
ENSMUSG00000040761	Spen	2	Shared_early	47.595	31.1519	20.3429	11.8386	12.5208	10.2099	21.4401	20.0979	17.3426	12.033	8.12471	10.5782
ENSMUSG00000040842	D4Ertd22e	2	Shared_early	18.8723	13.9992	7.3661	5.5295	5.38445	4.3388	6.04564	7.96231	5.30428	4.40319	5.19011	4.01144
ENSMUSG00000040940	Arhgef1	2	Shared_early	35.9008	28.4973	29.1502	16.4477	12.6472	11.8852	23.5446	24.9811	22.9517	15.9284	11.8307	13.862
ENSMUSG00000041215	Yeats2	2	Shared_early	15.5613	10.5927	8.27338	6.15987	5.6649	4.09682	12.317	9.424	6.38541	5.15332	5.67143	5.33961
ENSMUSG00000041245	Wnk3-ps	2	Shared_early	12.1861	5.25189	4.80615	3.10937	2.194	3.1712	9.79663	7.72645	4.72038	3.35991	4.62843	3.77896
ENSMUSG00000041598	Cdc42ep4	2	Shared_early	80.9581	71.7838	44.4477	19.8328	1.25662	1.55013	59.0118	43.3359	32.2051	17.7071	10.6545	10.8788
ENSMUSG00000041773	Enc1	2	Shared_early	50.1437	49.8341	44.0788	28.1947	16.1354	15.6663	48.0959	36.6709	36.053	21.875	27.5488	28.2216
ENSMUSG00000041841	Rpl37	2	Shared_early	168.573	133.077	117.673	82.5379	57.4254	74.7195	125.863	92.1738	94.3575	95.9259	47.77	55.6715
ENSMUSG00000041966	Dcaf17	2	Shared_early	25.3731	17.4714	23.745	20.8784	8.93166	12.9869	23.8526	16.4542	14.4668	11.4522	10.3582	9.84195
ENSMUSG00000042079	Hnrnpf	2	Shared_early	54.5714	44.051	38.7727	29.2312	20.3762	20.156	31.7929	31.9359	26.2566	26.136	16.752	17.5201
ENSMUSG00000042156	Dzip1	2	Shared_early	19.057	14.127	16.5365	12.9535	4.58818	5.10722	13.3179	8.75261	8.99378	7.79775	7.91773	9.64752
ENSMUSG00000042207	Kdm5b	2	Shared_early	97.4291	64.6288	47.2581	31.4657	24.984	22.496	85.2164	64.6931	47.4853	29.9874	23.6876	22.4793
ENSMUSG00000042323	Pbrm1	2	Shared_early	64.1024	38.7361	48.3949	32.6262	19.1474	29.3386	61.9844	39.9918	26.3938	25.2339	25.452	19.0499
ENSMUSG00000042439	Zfp532	2	Shared_early	60.7262	49.044	36.5988	24.3619	18.6656	15.6966	50.006	34.892	29.9657	22.3656	16.1103	16.2211
ENSMUSG00000042472	Zfp410	2	Shared_early	47.636	40.7044	32.1552	23.7531	20.9424	17.0419	30.0658	29.5193	26.6029	23.1113	18.0426	16.7846
ENSMUSG00000042699	Dhx9	2	Shared_early	35.8003	25.388	22.5467	14.7673	9.02178	9.0649	32.989	26.396	19.2056	16.5809	14.3955	12.1542
ENSMUSG00000043154	Ppp2r3a	2	Shared_early	13.959	8.61116	7.69709	3.26649	2.47539	6.03401	21.7871	11.884	4.94411	3.3817	3.2185	3.35171
ENSMUSG00000043183	4732471D19Rik	2	Shared_early	26.018	19.3004	17.9591	11.5815	7.24696	8.48155	25.5188	20.6275	15.8032	14.2696	8.61829	9.43615
ENSMUSG00000043668	Tox3	2	Shared_early	16.7867	9.36678	8.9259	4.95703	1.86805	2.45151	15.2822	8.37371	6.65434	2.54213	2.15245	1.48997
ENSMUSG00000043716	Rpl7	2	Shared_early	475.973	376.782	296.501	204.274	156.089	167.928	335.952	238.584	258.832	209.124	134.82	155.409
ENSMUSG00000044150	A830080D01Rik	2	Shared_early	10.3503	6.88436	11.2465	10.1563	3.93686	7.05873	13.2197	6.78744	4.82505	4.25234	4.4832	4.94499
ENSMUSG00000044164	Rnf182	2	Shared_early	43.4104	13.5409	10.2329	4.03637	1.39884	2.25566	16.9176	11.3106	12.0259	5.06441	4.73698	3.75397
ENSMUSG00000044288	Cnr1	2	Shared_early	80.071	52.5926	32.5211	13.1732	19.0489	19.1229	56.9116	28.7429	20.251	9.85486	5.50532	4.57787
ENSMUSG00000044783	Hjurp	2	Shared_early	53.1971	43.5475	39.0855	33.4384	25.3274	27.4424	39.7395	31.4945	28.2154	31.8246	18.5117	22.1736
ENSMUSG00000044807	Zfp354c	2	Shared_early	61.8022	47.0425	39.3915	28.7537	16.2297	13.3353	59.9907	43.2665	33.3749	23.038	18.6456	14.6485
ENSMUSG00000044864	Ankrd50	2	Shared_early	48.129	27.3084	17.23	13.6037	13.944	9.67593	19.2698	18.7897	15.3383	15.4259	12.7544	10.7789
ENSMUSG00000045128	Rpl18a	2	Shared_early	324.477	264.961	199.221	118.743	85.394	97.6077	199.431	145.498	132.218	127.824	65.3193	77.4006
ENSMUSG00000045365	Rbm15b	2	Shared_early	47.4006	37.2674	28.9386	19.1212	15.5144	13.4231	31.5606	33.046	28.5996	25.2731	15.0538	14.5799
ENSMUSG00000045515	Pou3f3	2	Shared_early	64.1838	41.5866	23.5823	11.3493	7.43354	7.03897	21.2929	14.6992	12.6804	8.00906	6.07872	3.67653
ENSMUSG00000045636	Mtus1	2	Shared_early	37.5495	24.9577	21.9257	14.2901	9.57357	13.7752	27.6174	16.7728	13.2467	7.6617	11.24	9.95121
ENSMUSG00000045639	Zfp629	2	Shared_early	13.7602	10.7533	6.64965	7.13861	5.4046	6.74988	10.5836	10.0216	8.60787	7.04414	5.19735	4.76861
ENSMUSG00000046185	Zfp84	2	Shared_early	12.4853	9.3523	6.35609	7.18849	4.79848	5.99844	14.7904	8.9072	7.34448	4.31316	5.63265	5.38887
ENSMUSG00000046330	Rpl37a	2	Shared_early	511.831	446.047	362.81	231.723	176.154	194.485	413.895	311.977	306.171	285.708	160.504	178.665
ENSMUSG00000046572	Zfp518b	2	Shared_early	13.381	9.36222	6.266	4.36816	2.28108	1.57224	7.81091	6.79539	5.16772	3.89952	2.40342	1.89266
ENSMUSG00000046658	Zfp316	2	Shared_early	14.8436	12.0404	9.40008	6.40902	7.78358	7.87607	13.0797	12.6449	12.2031	9.89945	4.38103	5.64896
ENSMUSG00000047146	Tet1	2	Shared_early	17.6085	12.6379	15.7578	13.5343	8.67856	5.6832	17.791	13.1023	9.85472	9.70761	14.8381	5.85104
ENSMUSG00000047344	Lancl3	2	Shared_early	10.613	5.89951	5.96392	2.73217	0.305031	0.819269	4.45615	2.7168	2.02688	1.73084	0.638952	0.880723
ENSMUSG00000047648	Fbxo30	2	Shared_early	16.9604	9.14593	10.3119	8.25122	3.83315	5.03901	22.6804	14.3597	10.9124	8.40657	5.14157	4.68513
ENSMUSG00000047710	Zfp828	2	Shared_early	41.454	33.9401	28.889	22.7379	17.2249	12.6136	29.0318	29.8357	27.0398	22.9118	16.726	15.4407
ENSMUSG00000047731	D19Wsu162e	2	Shared_early	24.9367	20.9796	16.656	11.0533	9.00473	7.07899	16.3634	14.1784	12.4842	11.159	10.0147	9.43743
ENSMUSG00000047832	Cdca4	2	Shared_early	22.785	19.0231	13.674	9.43699	10.8069	10.0714	22.2308	24.6088	15.9695	13.3875	7.48289	7.22544
ENSMUSG00000048170	Mcmbp	2	Shared_early	41.8334	28.332	24.0333	15.617	8.83056	7.51374	25.8971	20.4517	18.8519	15.9145	8.3449	8.20677
ENSMUSG00000048376	F2r	2	Shared_early	13.5877	6.2539	4.12696	2.77063	0.341554	0.131697	14.9331	8.28042	5.26927	3.02497	0.627649	0.470323
ENSMUSG00000048897	Zfp710	2	Shared_early	10.0973	7.67214	5.09561	3.17772	2.46526	1.96761	7.81263	6.37557	6.5383	4.3666	4.99411	5.087
ENSMUSG00000049321	Zfp2	2	Shared_early	24.4063	18.4529	16.9503	13.0077	8.62133	12.2185	24.0497	16.4116	13.9689	9.71171	14.5673	13.986
ENSMUSG00000049690	Nckap5	2	Shared_early	22.3509	12.6163	5.63324	1.40279	0.773114	0.19663	34.2668	15.2569	8.87526	2.82883	0.908655	1.09267
ENSMUSG00000049728	Zfp668	2	Shared_early	21.9319	16.0087	13.0931	8.4539	9.25711	7.23049	22.4429	18.8977	14.6182	13.422	9.7779	8.91948
ENSMUSG00000049739	Zfp646	2	Shared_early	10.2153	7.33504	4.44248	3.2224	3.6715	3.48194	7.77484	5.92085	5.46876	3.65821	3.47563	4.26422
ENSMUSG00000049775	Tmsb4x	2	Shared_early	5048.74	3794.49	3259.76	2364.75	1667.33	2067	3588.93	3488.26	3994.39	2983.66	1609.7	1950.07
ENSMUSG00000049969	Plekhf2	2	Shared_early	12.5875	5.93769	3.18745	2.50533	3.20051	2.11342	6.92998	7.07224	6.25926	4.14516	3.77379	2.61927
ENSMUSG00000050471	Fam118b	2	Shared_early	56.8706	43.4935	39.736	23.3026	17.0545	16.1694	46.2773	35.8158	38.3392	26.2017	19.026	17.8944
ENSMUSG00000050621	Gm9846	2	Shared_early	23.4324	13.6119	15.4221	8.22611	6.56032	8.94201	18.1972	11.6064	9.43067	10.0874	4.47362	5.2841
ENSMUSG00000050628	Fam100b	2	Shared_early	45.3519	29.4114	20.9904	12.0143	10.4373	12.8261	36.7792	29.091	23.4703	17.6401	12.8666	13.0294
ENSMUSG00000050890	Pdik1l	2	Shared_early	19.4885	14.0292	13.1118	10.6013	7.70014	8.51564	16.0584	12.3943	10.3047	7.60668	6.5993	6.48728
ENSMUSG00000050989	Sepn1	2	Shared_early	38.5036	25.9007	19.4911	11.8115	9.61443	7.54427	18.4792	14.9091	14.2937	11.8288	5.32031	3.52384
ENSMUSG00000051149	Adnp	2	Shared_early	23.6956	12.7207	10.2916	6.17481	5.82413	3.16122	14.4784	8.02405	5.99661	6.57947	6.3843	4.83221
ENSMUSG00000051306	Usp42	2	Shared_early	34.7587	29.8721	21.027	17.7232	13.0185	12.9996	28.7259	27.9748	21.3279	17.4987	11.7607	11.6559
ENSMUSG00000051499	Zfp786	2	Shared_early	10.4163	7.97798	4.68702	3.66223	3.25039	2.26173	7.27478	6.50944	6.28531	4.63333	2.17716	3.27996
ENSMUSG00000052504	Epha3	2	Shared_early	34.6972	15.0874	10.4877	3.80165	0.472653	0.336185	12.801	7.94154	3.99567	1.90281	0.627204	0.572138
ENSMUSG00000052512	Nav2	2	Shared_early	22.7074	19.7842	16.2894	11.2294	6.98282	5.60967	19.4128	21.1875	15.0029	11.1096	6.89163	7.80102
ENSMUSG00000052533	Nup188	2	Shared_early	13.3821	9.08191	6.69433	5.69303	5.41963	4.09159	7.2685	8.10129	4.82881	5.85387	3.88203	3.96792
ENSMUSG00000052534	Pbx1	2	Shared_early	45.7814	40.0913	28.612	13.365	7.28491	9.41393	27.5074	23.5203	21.129	20.8731	19.0888	18.9658
ENSMUSG00000052539	Magi3	2	Shared_early	14.8848	12.6619	10.7823	11.3174	8.54887	5.52848	24.3783	16.0276	9.96571	7.60018	5.74702	5.31913
ENSMUSG00000052713	Zfp608	2	Shared_early	12.1324	6.0391	4.19385	1.91113	1.04748	0.662918	3.53276	2.2435	1.7596	1.31231	1.04606	0.771747
ENSMUSG00000053024	Cntn2	2	Shared_early	197.392	117.953	38.3381	18.2122	10.6322	8.74895	168.893	139.942	99.6745	46.2727	10.2993	12.1072
ENSMUSG00000053646	Plxnb1	2	Shared_early	11.9833	11.2518	7.51634	2.62235	0.395626	0.483434	4.59762	5.00482	3.76373	2.28393	1.57791	1.15587
ENSMUSG00000053730	Tmem39b	2	Shared_early	26.6661	20.4477	14.4984	10.5797	10.2034	8.17435	19.7897	20.1714	14.3996	9.01199	5.79714	5.9922
ENSMUSG00000053931	Cnn3	2	Shared_early	171.056	75.537	29.3341	5.89749	4.50623	5.51026	86.6413	47.5396	29.3747	7.37591	14.3969	14.0205
ENSMUSG00000053935	Atf7ip	2	Shared_early	16.4705	14.2635	12.5152	8.96257	8.98498	12.0527	17.6141	11.937	9.29448	6.95066	6.20973	6.64758
ENSMUSG00000054256	Msi1	2	Shared_early	10.9007	7.66015	6.93499	2.65591	0.726329	1.04826	3.57971	2.4049	2.35241	1.15593	1.27755	1.2575
ENSMUSG00000054752	Fsd1l	2	Shared_early	18.0867	10.2622	14.2738	11.7761	7.13999	6.64232	18.1573	14.1402	11.7069	10.0509	8.59459	5.11542
ENSMUSG00000054770	Kctd18	2	Shared_early	11.6383	12.9039	9.4582	6.59867	3.4613	5.88527	12.0435	11.9826	8.93016	5.44957	4.53248	4.88417
ENSMUSG00000055531	Cpsf6	2	Shared_early	68.1941	39.0154	38.4761	28.7693	25.9467	17.8922	41.4247	36.3409	32.7477	25.1901	28.9263	20.934
ENSMUSG00000056089	Gm5468	2	Shared_early	22.2266	19.2131	12.133	7.87377	4.24776	5.6541	29.1013	20.8584	18.3643	9.92124	8.19695	9.17888
ENSMUSG00000056749	Nfil3	2	Shared_early	77.564	64.6786	43.8937	21.5301	20.3775	20.1311	72.7673	53.0432	47.8647	31.7179	17.5055	22.1573
ENSMUSG00000057182	Scn3a	2	Shared_early	33.3182	20.002	21.8837	17.8351	6.55759	7.66616	27.9826	17.942	10.7057	11.7308	7.28954	6.56307
ENSMUSG00000057278	Snrpg	2	Shared_early	500.288	416.879	314.492	189.006	156.967	147.402	355.803	303.981	302.504	220.577	138.711	125.71
ENSMUSG00000057335	Cep170	2	Shared_early	88.795	53.2659	54.919	33.382	10.7651	11.0032	74.6865	42.2268	27.3761	24.8045	11.9782	9.42806
ENSMUSG00000057406	Whsc1	2	Shared_early	105.607	64.1919	65.9308	55.8743	40.2168	37.5528	81.6483	64.3618	43.9817	42.4399	42.9417	34.5924
ENSMUSG00000057409	Zfp53	2	Shared_early	7.86941	6.0092	7.87094	6.78719	2.65489	5.81608	10.9811	7.51509	6.66806	4.39984	3.35451	3.09866
ENSMUSG00000057637	Prdm2	2	Shared_early	20.0616	13.3597	10.0467	7.40539	5.63599	7.47987	21.2999	15.6766	11.836	7.71979	7.91956	8.70899
ENSMUSG00000057706	Mex3b	2	Shared_early	14.2896	13.4458	9.62598	5.09044	5.73687	5.81479	13.1902	11.3862	8.27722	5.93617	4.13711	2.3812
ENSMUSG00000057863	Rpl36	2	Shared_early	572.111	525.242	395.417	284.942	235.616	234.444	431.86	370.539	373.47	339.284	193.188	193.724
ENSMUSG00000058070	Eml1	2	Shared_early	125.175	134.913	88.3112	47.8961	27.9964	22.9032	124.525	81.2274	63.2926	38.5007	22.0854	18.751
ENSMUSG00000058230	Grlf1	2	Shared_early	74.0212	52.9291	39.8429	32.1025	28.1003	23.5331	43.0852	35.3402	28.9747	21.572	20.1578	19.8342
ENSMUSG00000058291	Zfp68	2	Shared_early	81.0178	45.6373	45.6025	26.8634	15.8776	26.9994	94.9696	55.1513	41.5987	29.0851	29.3227	28.4848
ENSMUSG00000058392	Rrp1b	2	Shared_early	15.3401	16.8938	13.9615	5.40645	3.41638	4.52217	13.0452	13.4821	9.49539	8.85516	3.48252	4.53898
ENSMUSG00000058440	Nrf1	2	Shared_early	33.4796	26.7646	17.3642	11.9393	10.1536	7.73287	25.1684	21.3854	17.784	15.4482	11.7456	10.2347
ENSMUSG00000058446	Znrf2	2	Shared_early	107.602	80.9899	54.8576	31.218	7.97376	9.32929	92.559	70.6787	53.742	30.2466	10.5272	9.34081
ENSMUSG00000058546	Rpl23a	2	Shared_early	607.397	507.474	403.014	281.28	163.885	176.95	372.357	299.013	301.038	283.517	148.895	173.749
ENSMUSG00000058587	Tmod3	2	Shared_early	15.2124	11.9062	11.424	7.01442	4.64181	4.03188	12.992	7.10338	7.93402	6.85092	6.60476	5.57377
ENSMUSG00000058638	Zfp110	2	Shared_early	23.3216	18.7566	17.328	10.2604	4.99182	7.41359	21.9891	13.856	11.0255	9.31981	4.64384	5.43659
ENSMUSG00000059208	Hnrnpm	2	Shared_early	156.426	119.486	108.236	65.2273	47.9913	50.5452	111.35	103.557	109.636	73.5938	53.513	56.4499
ENSMUSG00000059263	Usp47	2	Shared_early	83.9685	51.4534	45.0463	33.375	30.1936	27.8026	77.1933	55.3691	34.5942	27.754	28.4246	29.3476
ENSMUSG00000059474	Mbtd1	2	Shared_early	46.2261	19.8772	14.7956	8.91071	6.14436	7.91802	28.6651	17.7027	10.2184	7.09448	6.36207	6.47891
ENSMUSG00000059552	Trp53	2	Shared_early	51.2617	38.3971	26.593	11.7312	9.5878	11.3876	40.6104	43.3293	31.9444	22.3897	12.4269	13.3816
ENSMUSG00000059878	Zfp422	2	Shared_early	63.0231	48.2502	38.2334	28.1996	19.2481	18.981	39.4892	36.6544	29.5111	24.0045	15.039	13.307
ENSMUSG00000060206	Zfp462	2	Shared_early	11.5832	10.3761	5.42202	4.8344	1.2166	0.910908	10.1496	3.0532	1.2934	0.415092	0.223881	0.30492
ENSMUSG00000060244	Alyref2	2	Shared_early	17.1773	13.893	10.6816	6.50156	5.13454	3.93071	17.622	13.6881	13.802	9.25161	6.17913	4.98668
ENSMUSG00000060257	Scrt2	2	Shared_early	26.0565	11.3613	7.63113	2.75954	1.81645	1.99138	7.17713	6.6948	6.13802	4.54185	1.57828	2.1619
ENSMUSG00000060301	2610008E11Rik	2	Shared_early	18.8093	11.4264	12.7592	8.84802	5.47548	6.7846	21.0741	10.6086	7.00276	5.40782	6.7297	4.78499
ENSMUSG00000060397	Zfp128	2	Shared_early	12.5481	8.20124	7.10891	6.29407	4.55259	5.51923	11.1924	7.02607	6.35057	5.48376	5.09444	4.22644
ENSMUSG00000060510	Zfp266	2	Shared_early	43.0211	22.2296	19.6093	12.3108	6.43527	7.03257	30.0536	18.4514	14.1736	9.15278	7.2034	6.29375
ENSMUSG00000060743	H3f3a	2	Shared_early	1863.09	1408.59	1083.34	608.772	343.393	320.205	1258.98	999.242	956.579	623.157	306.586	214.885
ENSMUSG00000061136	Prpf40a	2	Shared_early	54.4485	37.9617	42.6529	26.2418	16.3481	24.703	39.5706	32.3875	21.1992	21.2276	19.0524	15.5481
ENSMUSG00000061436	Hipk2	2	Shared_early	42.0898	22.9561	15.6774	7.83299	7.4587	8.07033	42.0003	24.204	19.0749	8.2591	9.89877	9.79841
ENSMUSG00000062006	Rpl34	2	Shared_early	350.406	311.45	253.693	178.549	125.819	135.874	229.463	191.264	195.066	188.894	117.411	117.985
ENSMUSG00000062075	Lmnb2	2	Shared_early	24.4415	19.1996	14.6033	9.34593	9.11423	8.37513	15.5649	16.1347	14.3827	13.1833	7.96111	9.03136
ENSMUSG00000062184	Hs6st2	2	Shared_early	117.745	67.0534	33.9474	12.9073	2.75689	2.45637	33.2421	23.391	12.1669	16.4222	8.2902	8.54106
ENSMUSG00000063108	Zfp26	2	Shared_early	27.503	15.2449	9.70928	9.24964	7.93968	7.33625	13.7474	12.0676	6.93225	5.66549	6.04511	7.39902
ENSMUSG00000063450	Syne2	2	Shared_early	46.7346	29.5786	21.0731	16.5429	13.6817	10.4403	34.8149	27.4359	25.4725	22.4247	14.4369	14.5786
ENSMUSG00000063455	D630045J12Rik	2	Shared_early	40.3372	34.4659	27.1326	15.3117	15.5332	11.3773	29.4143	24.1718	21.5158	13.4561	10.1495	9.36465
ENSMUSG00000063511	Snrnp70	2	Shared_early	151.883	120.528	98.7084	76.2351	85.9698	69.5784	98.2435	87.7336	90.1651	77.877	62.4693	51.8638
ENSMUSG00000063535	Zfp773	2	Shared_early	11.8159	7.23545	4.9175	3.39506	1.79059	1.20869	11.7408	6.60452	6.726	2.65481	0.789805	0.812896
ENSMUSG00000063632	Sox11	2	Shared_early	54.5718	20.7428	10.7365	2.29527	0.632547	0.533444	39.3494	16.6596	14.1375	3.89616	1.71514	1.20115
ENSMUSG00000063646	Jakmip1	2	Shared_early	216.27	149.159	88.377	92.3028	102.247	74.7602	129.338	133.096	128.348	123.424	109.288	107.002
ENSMUSG00000063919	Srrm4	2	Shared_early	22.4218	14.2445	10.6511	5.77957	6.1072	6.35731	14.9059	9.94361	6.60934	4.40745	6.2406	5.74215
ENSMUSG00000064302	Clasp1	2	Shared_early	39.2144	28.4175	23.9376	19.4057	16.0176	13.4848	24.0328	19.6963	14.602	13.5089	12.9763	11.236
ENSMUSG00000066037	Hnrnpr	2	Shared_early	170.965	135.017	108.231	80.5539	55.1577	55.7633	128.675	124.72	86.1582	68.5873	54.5101	54.109
ENSMUSG00000066191	Anks6	2	Shared_early	11.3831	9.00435	7.92644	4.1571	5.49332	3.59811	8.80783	9.40489	7.19497	4.88589	3.11897	2.80558
ENSMUSG00000066798	Zbtb6	2	Shared_early	8.66752	8.06245	7.11893	5.41706	3.38842	3.41785	10.1528	8.24375	5.76835	4.53417	3.06317	2.99009
ENSMUSG00000067424	Zfp563	2	Shared_early	29.7497	17.7355	14.978	12.0964	9.6004	14.5997	29.0337	17.3563	14.0098	12.4836	13.1844	9.3192
ENSMUSG00000067430	Zfp763	2	Shared_early	15.5064	9.74015	11.3109	9.58443	6.9487	9.28682	20.4997	11.5083	9.4192	8.03599	9.9659	8.87686
ENSMUSG00000068551	Zfp467	2	Shared_early	18.5863	16.3398	13.2268	9.26346	3.45186	8.97011	12.2706	11.1382	9.85445	6.7147	7.77166	6.56962
ENSMUSG00000068748	Ptprz1	2	Shared_early	49.4028	15.4848	10.5266	5.45891	0.977352	1.56496	28.8822	13.7938	8.1282	5.10075	7.4197	4.29745
ENSMUSG00000069094	Pde7a	2	Shared_early	79.5204	46.5167	29.5414	24.2817	18.7088	19.6751	55.3446	39.8462	32.9961	25.8315	15.9135	15.6902
ENSMUSG00000071337	Tia1	2	Shared_early	174.317	95.8116	90.6765	64.3818	54.3807	61.9335	128.125	89.3004	60.6402	44.0103	52.1345	52.4166
ENSMUSG00000071547	Nt5dc2	2	Shared_early	67.7585	47.0006	25.1474	5.64104	0.127153	0.274588	18.4501	13.9223	10.5406	3.26721	1.48702	1.90981
ENSMUSG00000071584	Atf7	2	Shared_early	12.2671	7.26879	8.57181	7.3566	6.83068	8.09418	14.7387	10.7683	7.5326	4.63797	3.92015	3.90825
ENSMUSG00000071646	Mta2	2	Shared_early	95.7129	76.1441	50.1405	31.7462	28.9075	22.9022	71.6917	79.9005	59.5161	43.5157	25.1133	27.268
ENSMUSG00000071793	2610005L07Rik	2	Shared_early	51.9309	44.1597	41.6023	32.5273	16.7158	20.7767	42.3293	28.3522	24.9115	20.2436	14.5053	13.6769
ENSMUSG00000071796	6820431F20Rik	2	Shared_early	40.4534	29.1705	29.5609	21.6529	10.4518	12.2475	27.1665	18.5363	15.1123	14.1073	9.37761	8.02352
ENSMUSG00000073514	Dok6	2	Shared_early	22.8956	9.24264	6.51112	3.88369	2.78164	3.86393	13.7739	9.72015	4.53858	5.10413	4.96754	3.28366
ENSMUSG00000073684	2610002J02Rik	2	Shared_early	54.6929	50.5696	35.0696	21.8943	17.0669	15.7577	36.7736	34.8573	33.6819	19.9697	12.5241	13.8549
ENSMUSG00000074140	Zfp319	2	Shared_early	10.3098	6.08129	4.87482	3.95058	1.84156	2.58366	6.35226	4.28673	3.09497	2.13596	1.75676	1.78039
ENSMUSG00000074415	2610203C20Rik	2	Shared_early	60.0398	28.6859	20.3475	6.92376	2.54774	4.49254	21.2301	10.6308	6.36421	2.97094	2.58891	2.84852
ENSMUSG00000074500	Zfp558	2	Shared_early	44.9966	27.3545	19.1194	7.63115	1.29747	1.42621	37.4623	21.1209	13.739	8.84613	1.95143	1.29092
ENSMUSG00000074782	4833422C13Rik	2	Shared_early	11.4359	13.4439	13.9222	11.7863	4.61709	4.87017	29.5887	16.4898	11.4566	8.1215	7.06647	5.28648
ENSMUSG00000074794	Arrdc3	2	Shared_early	40.0859	35.6875	45.8843	31.9315	16.0153	17.7652	46.4598	38.6659	21.6088	16.2908	14.682	14.8584
ENSMUSG00000075327	Zbtb2	2	Shared_early	13.1224	9.26796	7.61585	5.42031	5.07161	4.6761	8.06527	6.93114	5.94124	4.05443	3.58407	3.88322
ENSMUSG00000075595	Zfp652	2	Shared_early	12.6827	8.46201	6.13351	3.42502	3.6158	2.99344	6.08658	4.38141	3.38725	2.48523	2.6978	2.96753
ENSMUSG00000076431	Sox4	2	Shared_early	516.705	353.072	235.092	67.709	20.928	16.9595	437.885	241.62	158.148	63.6276	18.7448	10.8352
ENSMUSG00000078453	3110003A17Rik	2	Shared_early	171.185	112.315	73.2814	33.8587	25.1027	40.4284	45.0906	41.9872	49.4034	41.4709	38.2839	42.7602
ENSMUSG00000078700	D030028A08Rik	2	Shared_early	20.7467	14.6651	12.2231	8.52163	4.39971	3.38476	10.8218	8.68156	8.38087	6.96655	3.93944	3.89269
ENSMUSG00000078768	Zfp566	2	Shared_early	18.1879	16.2598	11.3567	5.59758	3.88153	7.20685	18.4689	12.919	10.4621	7.2251	2.91134	5.57105
ENSMUSG00000085607	Gm16854	2	Shared_early	14.3615	11.3284	9.48841	5.75801	3.67781	4.30206	12.2649	9.91758	7.60248	4.93914	3.78633	4.63645
ENSMUSG00000085936	2610307P16Rik	2	Shared_early	43.5394	13.5275	5.10843	1.62209	0.079661	1.30538	27.592	10.7383	3.5155	1.75895	0.0974398	0.416886
ENSMUSG00000086841	2410006H16Rik	2	Shared_early	105.354	87.5806	71.006	48.9808	30.1463	36.8362	92.1348	53.5067	43.7646	41.7605	26.6712	24.3332
ENSMUSG00000087153	Gm6483	2	Shared_early	32.781	23.7508	23.4838	18.1894	8.62855	9.70929	21.593	16.4485	12.7368	10.9549	7.84923	7.58652
ENSMUSG00000090733	Rps27	2	Shared_early	1039.44	915.429	697.22	455.187	295.238	377.335	806.327	612.567	580.585	548.512	262.124	311.177
ENSMUSG00000092203	1110038B12Rik	2	Shared_early	50.898	45.7258	32.1211	20.8641	20.2947	21.758	41.2498	32.451	27.7844	21.2051	10.3351	10.1257
ENSMUSG00000000934	Top1mt	3	Shared_transient	4.82478	8.39833	11.0418	10.1813	4.49144	5.40212	5.05014	8.06677	10.7875	13.1383	6.97471	10.197
ENSMUSG00000001240	Ramp2	3	Shared_transient	7.05292	14.4644	18.9984	34.7791	4.16716	4.59044	6.10467	9.69917	18.2256	31.8154	11.0169	5.02467
ENSMUSG00000002504	Slc9a3r2	3	Shared_transient	13.5584	23.4717	23.7785	30.3224	16.1262	15.7655	15.1876	24.636	37.2236	51.3086	25.7049	25.0722
ENSMUSG00000002771	Grin2d	3	Shared_transient	1.86353	3.56857	6.61757	10.0628	1.57793	1.40078	1.13494	1.40616	2.07723	5.78277	0.954058	1.24252
ENSMUSG00000002908	Kcnn1	3	Shared_transient	3.04974	8.27522	12.9206	11.2857	4.97668	4.32415	3.98774	8.47493	14.838	18.8693	6.81935	7.41379
ENSMUSG00000003411	Rab3b	3	Shared_transient	56.3134	100.926	139.046	195.859	40.7895	54.1786	68.8762	87.7855	115.952	173.806	84.3444	93.6994
ENSMUSG00000004451	Ralb	3	Shared_transient	11.7951	17.2357	18.3019	22.1298	14.1675	11.2542	7.91122	12.3368	16.7999	20.3227	6.8646	6.13266
ENSMUSG00000005338	Cadm3	3	Shared_transient	9.62269	17.0528	24.3907	28.0105	26.843	27.6065	15.3507	16.8896	23.4772	27.3978	13.6633	13.973
ENSMUSG00000005873	Reep5	3	Shared_transient	62.5273	92.2073	118.84	177.691	144.921	134.043	86.2992	106.992	121.627	140.586	95.8678	120.102
ENSMUSG00000005973	Rcn1	3	Shared_transient	3.66051	5.25294	7.62411	15.9711	5.88198	4.7898	7.65786	6.09533	10.8037	9.44177	2.34345	2.59882
ENSMUSG00000005986	Ankrd13d	3	Shared_transient	14.4215	26.4269	35.2845	52.6893	47.9137	34.6013	21.2991	33.9727	43.9578	60.1722	38.1823	33.5432
ENSMUSG00000006378	Gcat	3	Shared_transient	5.98529	7.17984	7.33661	7.0115	5.10041	5.71882	3.47778	4.51307	7.3012	14.5025	4.68106	4.52755
ENSMUSG00000006576	Slc4a3	3	Shared_transient	18.0937	26.4135	33.5915	49.8703	42.7393	31.1236	10.8293	18.0752	22.9761	35.3236	16.9115	12.9751
ENSMUSG00000007655	Cav1	3	Shared_transient	1.55773	11.471	27.4779	18.9918	4.00087	6.57691	8.60923	13.2129	21.1184	12.3341	3.2688	2.8897
ENSMUSG00000007908	Hmgcll1	3	Shared_transient	7.69101	10.2091	14.0776	10.6781	4.00569	4.68032	5.22745	5.54178	5.83522	8.18505	6.72416	6.19125
ENSMUSG00000009376	Met	3	Shared_transient	4.11171	6.07832	16.5476	38.8489	6.96811	2.82184	15.4213	16.471	15.8337	17.3309	4.15425	1.69855
ENSMUSG00000009647	Ccdc109a	3	Shared_transient	6.15823	13.17	24.4517	37.7536	19.1533	17.9474	6.65202	10.2484	10.9613	13.9208	12.1322	12.7862
ENSMUSG00000010660	Plcd1	3	Shared_transient	3.43742	5.9761	9.66211	8.4021	3.0664	3.58215	1.57929	3.49422	5.4854	10.5091	4.2114	5.97653
ENSMUSG00000014846	Tppp3	3	Shared_transient	2.38179	10.5555	24.7175	86.3378	11.2139	12.5229	1.47881	6.49893	25.2845	71.1503	14.6142	14.8714
ENSMUSG00000016150	Odz1	3	Shared_transient	10.1722	9.77837	20.6561	19.9569	7.04191	8.39268	15.4702	10.7017	9.61859	12.209	18.8495	19.1823
ENSMUSG00000016194	Hsd11b1	3	Shared_transient	0.645045	3.70075	4.3282	12.8533	6.24084	3.04159	1.44446	3.08921	3.84763	4.55476	9.55585	4.72361
ENSMUSG00000018405	Mrm1	3	Shared_transient	7.43121	10.2503	11.8317	22.2995	11.6231	10.1082	7.82355	11.0892	16.5617	23.1436	11.8034	8.28783
ENSMUSG00000019528	Gyg	3	Shared_transient	16.5872	35.23	41.012	57.6006	25.3401	26.1856	25.8452	37.5914	48.1339	58.0798	27.0226	31.1522
ENSMUSG00000020098	Pcbd1	3	Shared_transient	1.89466	4.70394	7.82442	16.6	4.12784	4.85051	2.20229	2.42159	4.00439	3.68521	1.0375	2.07477
ENSMUSG00000020431	Adcy1	3	Shared_transient	19.0873	41.296	59.4667	88.6185	33.0582	31.472	61.1636	67.4982	61.507	60.2202	47.1632	55.3054
ENSMUSG00000020635	Fkbp1b	3	Shared_transient	29.677	103.16	139.051	306.065	72.9424	79.3079	32.0153	60.838	65.1049	92.5568	56.3193	47.9729
ENSMUSG00000020661	Dnmt3a	3	Shared_transient	41.6017	40.458	44.3739	68.9953	50.0067	18.3682	17.9481	22.0986	36.4899	49.669	47.5339	19.6383
ENSMUSG00000020846	Fam101b	3	Shared_transient	0.325867	1.41719	3.88771	8.3836	1.56951	0.925109	1.59848	5.27272	8.88273	12.1675	1.04333	0.537825
ENSMUSG00000020866	Cacna1g	3	Shared_transient	4.63178	12.5031	13.4133	14.426	12.2898	15.1045	7.32225	9.18443	7.78303	9.73428	4.6999	2.73745
ENSMUSG00000021032	Ngb	3	Shared_transient	0.450868	1.81962	4.1458	11.8449	2.90291	2.44044	0.251934	0.801083	0.873509	1.5772	1.26845	0.412142
ENSMUSG00000021303	Gng4	3	Shared_transient	1.49909	11.1354	26.9709	68.5104	28.0608	26.1355	4.67861	24.6679	32.1242	32.1795	5.94887	10.9735
ENSMUSG00000021662	Rgnef	3	Shared_transient	0.662757	4.15825	6.74453	10.8542	2.36911	1.49461	2.64287	2.95723	3.24817	4.34745	4.58736	6.58207
ENSMUSG00000021745	Ptprg	3	Shared_transient	4.48499	9.40026	13.7317	22.6	9.1273	6.5677	12.6595	11.1974	10.0676	11.6698	19.0136	13.9833
ENSMUSG00000022112	Gpc5	3	Shared_transient	1.00438	20.0134	42.6742	60.3432	3.93812	2.74909	0.463456	1.62875	1.55417	1.91609	6.45423	5.71159
ENSMUSG00000022747	St3gal6	3	Shared_transient	1.73719	2.41351	4.52332	11.0355	4.29346	6.0309	3.42598	4.08616	6.30893	7.23341	3.37388	3.10957
ENSMUSG00000022816	Fstl1	3	Shared_transient	11.3681	21.0016	16.6092	29.4702	7.18742	8.32257	7.19026	10.1456	8.45325	12.9075	11.7128	14.3992
ENSMUSG00000023809	Rps6ka2	3	Shared_transient	12.6087	13.499	19.1392	30.8727	9.91334	6.2813	8.14882	14.0011	10.882	18.435	11.6902	11.2914
ENSMUSG00000023923	Tbc1d5	3	Shared_transient	12.9497	43.4391	59.7548	52.2854	11.2548	8.23199	17.0208	15.1359	12.426	12.5494	8.00568	10.5545
ENSMUSG00000024008	Cpne5	3	Shared_transient	12.8726	25.2134	25.7086	33.7937	87.9719	93.9733	32.339	48.7142	65.4436	59.2732	16.4404	10.9131
ENSMUSG00000024664	Fads3	3	Shared_transient	9.37205	18.6245	25.5796	46.3199	31.3728	21.459	19.4438	26.9938	37.6914	54.0605	21.1823	21.9387
ENSMUSG00000024798	Htr7	3	Shared_transient	0.22574	1.03105	4.86793	12.9165	6.75144	5.4492	0.547772	1.27187	6.40597	11.1544	1.0628	0.607751
ENSMUSG00000024897	Apba1	3	Shared_transient	15.3652	20.1248	25.0661	37.8455	20.6614	11.5921	12.7272	14.8271	17.9117	26.0598	8.85786	7.75111
ENSMUSG00000025026	Add3	3	Shared_transient	2.98138	11.7402	18.7879	33.2906	19.5892	14.6473	8.50524	14.8784	19.2165	28.2374	13.221	16.8038
ENSMUSG00000025076	Casp7	3	Shared_transient	1.54397	5.65634	7.09001	10.3751	1.74165	1.14732	1.53501	4.97945	4.35022	5.91901	0.954195	0.613115
ENSMUSG00000025198	Erlin1	3	Shared_transient	7.87912	9.82909	15.1298	22.6909	13.2177	12.5722	7.99634	11.4236	10.6857	10.3934	7.75873	11.8246
ENSMUSG00000025351	Cd63	3	Shared_transient	28.1707	30.0984	31.0546	39.0113	6.66088	10.4544	14.5358	17.8928	21.6998	23.689	41.5307	30.7122
ENSMUSG00000025511	Tspan4	3	Shared_transient	10.1297	16.4348	24.9433	37.5421	7.65826	7.48647	11.4202	18.8668	27.7466	46.4652	8.22255	5.39425
ENSMUSG00000025558	Dock9	3	Shared_transient	8.53646	22.2041	32.7415	35.1434	16.2188	9.47355	21.9893	23.8268	22.5949	26.6785	10.7832	9.00885
ENSMUSG00000025790	Slco3a1	3	Shared_transient	15.7707	22.7241	30.3946	28.3317	9.03925	5.43289	8.29194	14.0099	18.7932	18.0728	12.6376	8.01622
ENSMUSG00000025867	Cplx2	3	Shared_transient	15.0446	32.149	42.6406	30.1952	16.9603	15.9689	9.24758	16.4017	17.5145	22.4682	42.3456	42.1379
ENSMUSG00000026077	Npas2	3	Shared_transient	6.67122	26.0613	28.5467	20.3628	21.4972	16.846	16.6446	25.8763	25.7684	22.6676	9.74022	10.7233
ENSMUSG00000026220	Slc16a14	3	Shared_transient	4.159	8.39371	10.9422	15.3042	6.13022	4.55084	2.06533	4.52952	4.82455	6.78132	6.46311	5.15866
ENSMUSG00000026249	Serpine2	3	Shared_transient	8.40396	29.3385	53.0024	94.7033	21.0294	13.8854	15.2183	17.8233	21.9234	14.1623	27.8902	19.1628
ENSMUSG00000026547	Tagln2	3	Shared_transient	1.88424	3.80233	5.52776	10.5547	1.80139	2.71411	3.31368	3.10529	3.49745	5.7338	2.30911	1.26009
ENSMUSG00000026765	Lypd6b	3	Shared_transient	8.13687	16.7402	20.7641	28.1169	12.2122	16.6553	8.99376	13.5539	19.3041	15.8963	7.21093	6.28685
ENSMUSG00000026879	Gsn	3	Shared_transient	6.25883	11.375	15.8136	21.5406	5.18669	6.68025	4.3417	5.42872	7.37341	6.50095	13.2503	13.723
ENSMUSG00000027199	Gatm	3	Shared_transient	8.44642	18.2286	28.6295	40.8882	8.03033	10.0089	6.61145	15.1484	21.0032	25.4175	7.78	6.09323
ENSMUSG00000027230	Creb3l1	3	Shared_transient	0.283098	3.92628	13.0535	12.8539	0.877964	0.303595	0.803688	4.72081	8.85238	19.306	2.21818	2.33528
ENSMUSG00000027890	Gstm4	3	Shared_transient	4.17147	6.59312	7.39718	10.4257	8.57917	8.00262	5.41055	6.54247	8.69277	12.4228	5.2535	7.3454
ENSMUSG00000028542	Slc6a9	3	Shared_transient	4.80835	7.57251	11.7314	24.1061	14.2813	12.7518	6.86106	9.78098	9.83273	14.9621	11.0731	11.4087
ENSMUSG00000028661	Epha8	3	Shared_transient	2.65065	9.84132	16.2614	15.8948	4.44331	2.19295	0.895084	2.35177	3.41672	4.60641	0.355836	0.100281
ENSMUSG00000028937	Acot7	3	Shared_transient	188.101	278.434	299.998	433.264	361.334	288.479	122.476	232.528	363.358	519.403	325.477	325.143
ENSMUSG00000029093	Sorcs2	3	Shared_transient	2.06833	5.14753	7.97377	16.2189	5.92414	2.55911	2.87733	6.06713	6.09294	10.5928	12.9209	9.12552
ENSMUSG00000029161	Cgref1	3	Shared_transient	8.70702	26.5906	40.4037	64.0151	11.0942	9.7156	9.90259	22.1029	35.6794	54.9407	15.9409	25.6974
ENSMUSG00000029403	Cdkl2	3	Shared_transient	5.412	13.37	23.7208	49.2675	17.0602	17.5243	14.6323	19.2435	23.2971	31.2906	17.569	13.415
ENSMUSG00000029560	Snx8	3	Shared_transient	2.03413	3.71941	6.67937	12.5101	1.23625	1.53668	2.37575	1.93023	4.49665	5.4722	1.44178	1.19504
ENSMUSG00000029575	Mmab	3	Shared_transient	7.30168	11.7365	14.1533	17.9603	11.0145	11.1541	5.38221	8.92937	9.85395	15.4675	13.6622	15.148
ENSMUSG00000029651	Mtus2	3	Shared_transient	16.3397	27.3583	39.2205	49.5555	47.2278	31.7439	19.9737	28.1392	34.4425	28.4271	28.3513	26.5215
ENSMUSG00000029875	AI836003	3	Shared_transient	6.05289	15.1995	28.7112	58.3263	28.2364	31.2907	22.8786	41.95	55.5344	75.9557	17.9867	18.4603
ENSMUSG00000030092	Cntn6	3	Shared_transient	6.50654	20.9106	48.0548	57.2618	19.0611	17.6716	11.3819	9.35689	16.1237	25.4225	23.6149	9.84414
ENSMUSG00000030220	Arhgdib	3	Shared_transient	5.85088	14.052	22.3893	24.7652	0.824063	1.08616	3.45456	2.55608	3.20017	5.05778	5.01512	6.14293
ENSMUSG00000030303	Far2	3	Shared_transient	4.21945	11.4102	21.595	35.43	14.203	14.0259	6.88387	12.5563	16.9605	27.8574	24.3812	24.1981
ENSMUSG00000030307	Slc6a11	3	Shared_transient	12.0418	25.0026	30.244	36.6468	6.53986	4.22455	8.04708	19.3282	32.7881	65.5384	25.0529	23.3321
ENSMUSG00000030554	Synm	3	Shared_transient	1.37348	3.5987	11.8951	14.7285	4.68407	3.32852	1.11754	1.73027	2.30901	4.23105	2.9323	3.08027
ENSMUSG00000030630	Fah	3	Shared_transient	4.459	8.43603	13.5622	15.7391	8.98812	9.25218	4.95569	10.4519	8.83411	16.3222	10.9482	15.7517
ENSMUSG00000030782	Tgfb1i1	3	Shared_transient	2.67393	8.86157	14.2978	17.6127	11.9797	7.68312	7.08863	13.1354	20.7508	28.1451	7.94073	13.5314
ENSMUSG00000031167	Rbm3	3	Shared_transient	118.383	219.186	198.288	183.278	108.977	118.995	66.1885	188.835	153.152	150.852	73.9662	58.8164
ENSMUSG00000031352	Hccs	3	Shared_transient	11.7449	27.7037	69.053	49.2466	25.7525	16.5528	11.3268	11.5162	13.9377	14.7232	18.5947	14.8486
ENSMUSG00000031837	Necab2	3	Shared_transient	4.40974	8.07346	10.7685	13.0522	5.17531	2.98929	2.1096	5.44726	7.99242	9.25807	7.24914	22.1503
ENSMUSG00000031872	Bean1	3	Shared_transient	5.56203	15.4173	19.6743	21.5734	7.47722	7.93971	7.50035	9.56925	10.5171	9.86433	4.08769	3.87763
ENSMUSG00000032038	St3gal4	3	Shared_transient	4.4229	7.12876	12.652	27.8185	3.74909	2.61154	4.81216	4.71318	4.82749	7.6065	6.07521	4.1045
ENSMUSG00000032271	Nnmt	3	Shared_transient	0.217914	1.03523	6.7953	19.8725	1.16653	0.257112	0.323763	0.107032	0.52172	2.23168	0.233217	0.129718
ENSMUSG00000032482	Cspg5	3	Shared_transient	53.2104	91.1489	122.93	176.899	122.088	111.982	80.495	105.574	123.67	163.2	90.5664	83.4034
ENSMUSG00000032769	Trpa1	3	Shared_transient	0.17725	1.32819	5.66121	11.4325	0.0125341	0.0440977	0.095624	0.0293295	0.166271	0.228477	0.04795	0
ENSMUSG00000032946	Rasgrp2	3	Shared_transient	22.1186	49.821	82.8693	165.624	5.40365	9.94146	11.5038	48.8561	86.9009	153.947	13.1883	13.3805
ENSMUSG00000033342	4833424O15Rik	3	Shared_transient	4.94452	7.60621	11.6423	15.5807	12.3649	8.70816	5.37833	5.69544	7.23973	8.35311	8.82735	7.58819
ENSMUSG00000034164	Emid1	3	Shared_transient	7.48913	19.6897	25.0385	34.4242	5.31655	1.69832	4.11402	15.9278	19.1845	33.5468	8.5309	1.94428
ENSMUSG00000034591	Slc41a2	3	Shared_transient	2.38996	7.23597	7.11744	11.8549	9.54272	6.09767	2.87013	4.06797	3.97621	6.49422	5.22367	5.00476
ENSMUSG00000034780	B3galt1	3	Shared_transient	11.1662	20.0705	33.6435	38.8651	25.7861	21.5028	42.5859	29.6945	19.6107	19.8711	26.56	22.0311
ENSMUSG00000035049	Rrp12	3	Shared_transient	9.51679	13.2364	13.5591	14.2085	13.841	7.0923	8.12508	14.4785	13.9608	20.1565	13.7909	12.7229
ENSMUSG00000035107	Dcbld2	3	Shared_transient	5.93578	7.84396	13.0761	35.2385	13.2954	10.5651	8.15137	9.49994	10.893	15.0426	7.60843	7.05835
ENSMUSG00000035206	3110056O03Rik	3	Shared_transient	21.0796	23.8664	26.7034	38.3082	30.0421	21.7138	28.2508	34.8284	38.299	50.3328	25.0983	17.0044
ENSMUSG00000035226	Rims4	3	Shared_transient	9.723	15.8333	18.5082	28.0993	23.0426	14.5768	10.334	14.1825	17.3086	25.3975	17.7076	12.2708
ENSMUSG00000036040	Adamtsl2	3	Shared_transient	8.25004	15.6037	20.2277	32.2608	29.6913	24.0659	18.4307	13.9997	18.8182	17.0543	8.30859	7.53847
ENSMUSG00000036469	Mar 01	3	Shared_transient	6.21621	8.96565	14.3827	25.3534	14.5564	13.3624	11.3989	11.7269	10.64	14.7028	13.9646	9.17144
ENSMUSG00000036699	Zcchc12	3	Shared_transient	15.3203	15.19	21.5794	35.3265	7.06797	8.61734	9.28142	14.6455	21.5907	26.8736	18.6732	17.2665
ENSMUSG00000036825	Ssx2ip	3	Shared_transient	18.2149	44.9331	50.7276	96.8409	59.6794	42.5298	23.4235	27.8793	36.0472	66.3656	49.9496	48.355
ENSMUSG00000037936	Scarb1	3	Shared_transient	19.3541	37.0898	37.5032	36.6157	18.2918	15.1365	11.531	19.0518	21.1257	36.2697	20.779	23.2502
ENSMUSG00000038175	Mylip	3	Shared_transient	2.05297	3.93713	6.49373	12.9106	4.16738	2.61514	2.43457	3.16902	3.52776	4.69238	5.11208	4.67456
ENSMUSG00000039257	Vstm2b	3	Shared_transient	11.3318	11.0092	16.7848	30.4027	23.9735	20.0296	30.381	32.1385	35.0555	21.3202	6.82385	10.2571
ENSMUSG00000039313	AF529169	3	Shared_transient	0.977186	1.62574	5.44953	11.1202	0.0770112	0.210345	0.203642	0.193305	0.199493	0.248971	0.072027	0.0811457
ENSMUSG00000039470	Zdhhc2	3	Shared_transient	26.4921	68.5989	120.482	189.545	134.138	113.928	31.6914	45.425	67.1238	87.0256	51.4368	56.9521
ENSMUSG00000039488	Cntn5	3	Shared_transient	4.0909	7.34343	12.8856	29.2187	8.84509	9.23709	11.1965	15.0764	9.83799	14.6868	3.99408	2.90265
ENSMUSG00000039579	Grin3a	3	Shared_transient	4.19518	10.5901	16.3019	9.28764	4.28058	4.69471	1.79527	1.72943	4.36439	8.26684	4.33281	2.36374
ENSMUSG00000040016	Ptger3	3	Shared_transient	0.971148	8.14287	22.3418	34.8613	3.39455	4.23145	12.6611	16.1857	25.2734	26.1422	14.9543	10.3186
ENSMUSG00000040653	Ppp1r14c	3	Shared_transient	24.8746	38.127	46.4128	62.2118	25.5646	20.28	22.193	28.2296	34.8403	40.2786	11.8145	8.16698
ENSMUSG00000041000	Trim62	3	Shared_transient	10.1469	19.2317	22.5865	27.9852	6.76266	5.79272	2.41154	4.68831	6.74779	10.1591	6.36253	8.06823
ENSMUSG00000041313	Slc7a1	3	Shared_transient	13.9381	26.1851	27.4351	24.2893	17.0574	17.5834	7.9232	19.8789	20.0497	28.1309	15.4374	20.1047
ENSMUSG00000041774	Ydjc	3	Shared_transient	28.9472	42.8406	48.1444	47.3055	23.8242	14.6506	20.5277	23.3563	44.6984	59.2774	19.2606	14.6137
ENSMUSG00000042109	Csdc2	3	Shared_transient	81.1463	111.647	124.846	132.76	67.8325	47.7222	18.5913	39.119	57.8805	96.3576	34.2885	28.6135
ENSMUSG00000044176	Spink10	3	Shared_transient	1.86189	10.1226	4.13882	4.73495	2.1584	3.09567	5.37742	1.60189	3.00936	5.08239	3.43042	4.63346
ENSMUSG00000044847	Lsm11	3	Shared_transient	11.657	23.5985	39.4588	63.2339	21.0814	7.00042	7.28025	10.957	14.3735	35.6154	4.88429	5.66611
ENSMUSG00000045216	Hs6st1	3	Shared_transient	18.3136	31.4023	45.1065	50.9158	22.7903	14.1349	20.423	21.4829	21.4398	18.7947	10.8457	9.27147
ENSMUSG00000047446	Arl4a	3	Shared_transient	31.3706	83.7966	124.006	106.848	54.3394	44.8119	39.048	38.1	41.0559	38.2629	28.5902	26.6703
ENSMUSG00000047821	Trim16	3	Shared_transient	1.46505	5.74369	9.82056	11.1254	0.307253	0.278949	1.23345	1.35359	1.75735	1.41697	0.815428	0.23156
ENSMUSG00000049047	Armcx3	3	Shared_transient	27.1086	39.9407	54.9449	81.39	48.3654	44.6237	39.4796	39.3913	38.2838	42.2314	49.6698	39.0836
ENSMUSG00000050211	Pla2g4e	3	Shared_transient	5.15311	20.9268	22.9552	28.0781	13.6433	12.8846	14.7823	30.4382	20.6581	19.8744	5.64978	5.21392
ENSMUSG00000051098	Mblac2	3	Shared_transient	5.38311	7.47017	10.0785	14.7818	8.89081	9.22867	7.48621	6.43094	8.00094	6.93829	4.53389	3.87974
ENSMUSG00000051323	Pcdh19	3	Shared_transient	12.777	19.1048	27.9383	34.7946	6.8167	5.2542	13.7764	11.1959	11.522	11.8139	14.1762	10.4892
ENSMUSG00000051502	Ufsp1	3	Shared_transient	3.54417	6.5095	11.6865	21.247	9.73466	11.6246	3.28271	9.37479	15.0556	28.3931	12.9401	12.5073
ENSMUSG00000051950	B3galtl	3	Shared_transient	8.35659	10.8346	16.0706	19.5606	3.67833	6.06361	7.60575	11.2411	9.47266	6.43145	9.20122	6.71237
ENSMUSG00000052276	Ostn	3	Shared_transient	0.173527	5.16475	21.5508	25.5834	0.458011	0.0761668	0	0.0807732	0.26293	0.262911	0	0
ENSMUSG00000052301	Doc2a	3	Shared_transient	17.8812	44.0427	63.1971	76.9892	54.7867	45.4094	12.3648	34.2868	61.9217	98.9714	52.4116	53.1275
ENSMUSG00000052374	Actn2	3	Shared_transient	1.21769	3.99588	5.93844	11.3815	5.71934	2.79988	1.49699	11.4619	13.3098	16.0791	2.8973	3.41482
ENSMUSG00000052419	2610001J05Rik	3	Shared_transient	57.1414	72.7783	79.2046	79.6406	32.4854	37.1861	25.3148	30.1519	46.4551	56.2441	30.6921	39.6287
ENSMUSG00000053519	Kcnip1	3	Shared_transient	20.2211	28.156	45.3396	43.9246	7.42969	8.04589	6.66229	11.056	10.4061	19.4139	33.694	22.4713
ENSMUSG00000054850	Ncrna00086	3	Shared_transient	7.97313	14.709	17.7414	22.3482	12.7289	10.1417	10.54	16.1401	19.8798	29.0496	16.4772	15.497
ENSMUSG00000054855	Rnd1	3	Shared_transient	10.7435	18.9987	26.3289	46.3193	39.2112	21.1211	27.8755	31.2513	60.4511	61.7826	27.8331	17.5607
ENSMUSG00000054871	Tmem158	3	Shared_transient	48.0363	81.9683	102.074	103.471	65.8964	52.9964	35.7416	67.1272	116.586	118.014	65.5537	64.375
ENSMUSG00000055078	Gabra5	3	Shared_transient	19.3767	47.3019	74.7725	108.311	37.6485	30.1516	9.80243	14.3078	20.6613	29.6906	42.18	57.4677
ENSMUSG00000056004	9330182L06Rik	3	Shared_transient	5.88535	8.72154	15.8378	23.0542	11.6233	9.38561	9.93001	13.6252	11.3056	14.6203	12.7876	11.6474
ENSMUSG00000058361	Lhfpl3	3	Shared_transient	1.77591	4.61517	9.83681	13.5048	4.93434	4.01122	4.88674	3.90233	5.91378	3.23761	2.80986	3.24108
ENSMUSG00000059974	Ntm	3	Shared_transient	137.433	246.515	293.081	399.883	290.051	213.309	192.026	236.082	213.537	193.99	161.601	106.233
ENSMUSG00000060371	Caln1	3	Shared_transient	35.1542	107.821	137.272	199.151	91.2015	64.7709	71.9916	70.4395	74.976	77.2685	98.4385	85.272
ENSMUSG00000060548	Tnfrsf19	3	Shared_transient	10.4491	16.8606	18.7162	23.9431	24.7207	18.9054	20.1536	24.1244	22.8617	16.9753	10.351	6.52365
ENSMUSG00000060594	Layn	3	Shared_transient	2.97736	4.0315	5.59833	12.9848	3.38889	0.46864	1.15108	3.94116	7.28728	14.9488	7.32224	3.58933
ENSMUSG00000063253	Scoc	3	Shared_transient	41.7409	69.1497	121.38	178.965	82.3147	104.068	64.6427	80.12	88.0388	100.088	125.47	113.669
ENSMUSG00000063430	Wscd2	3	Shared_transient	2.54645	6.33451	6.36407	7.52772	10.129	6.07741	5.97723	7.00073	6.9859	7.38693	4.64992	4.00456
ENSMUSG00000063568	Jazf1	3	Shared_transient	28.4095	39.4233	53.3	67.7762	30.5962	22.3897	29.3045	34.4901	39.1179	44.1199	24.4415	18.7133
ENSMUSG00000068617	Efcab1	3	Shared_transient	0.788867	2.67741	3.52967	10.8974	4.94763	1.90732	0.298651	1.03224	1.40381	1.51648	0.633152	0.0517043
ENSMUSG00000069170	Gpr98	3	Shared_transient	2.06753	2.58131	6.62504	11.7988	1.28678	0.43697	1.76444	1.09186	1.80518	1.42191	0.267532	0.164038
ENSMUSG00000070044	Fam149a	3	Shared_transient	1.15168	3.35148	5.63156	10.4422	6.18541	6.71391	1.69004	6.41518	7.24758	9.95458	3.49708	4.03917
ENSMUSG00000071073	Gm88	3	Shared_transient	5.62852	10.6837	14.5005	22.9314	19.5526	13.2052	8.23255	14.0643	17.7756	23.4248	15.5336	10.9688
ENSMUSG00000071553	Cpa2	3	Shared_transient	5.43314	14.9464	16.0072	16.0957	8.46863	10.7994	4.96525	9.05494	10.9386	12.7363	5.74586	6.63616
ENSMUSG00000073433	Arhgdig	3	Shared_transient	41.425	120.918	186.641	342.812	182.701	148.731	51.0541	154.515	308.6	678.167	264.481	212.585
ENSMUSG00000074259	Gramd2	3	Shared_transient	3.15527	8.96467	9.70528	10.2578	4.89857	4.15171	3.89664	7.66682	9.6552	15.5495	9.39427	10.9424
ENSMUSG00000074923	Pak6	3	Shared_transient	7.84738	12.814	27.5106	39.4685	15.3387	4.75185	20.5118	26.7679	32.1813	29.7783	10.2402	8.37299
ENSMUSG00000075590	Nrbp2	3	Shared_transient	30.3432	44.2441	50.3872	69.7717	29.9206	30.0022	13.1353	29.9681	30.7333	47.4935	20.1528	20.706
ENSMUSG00000079283	2310009B15Rik	3	Shared_transient	7.65628	17.0056	14.7107	21.6458	10.6362	13.9304	13.4038	20.4107	23.1312	28.9408	14.582	15.1086
ENSMUSG00000087651	1500009L16Rik	3	Shared_transient	6.63969	12.3613	17.3168	26.5619	10.142	9.03811	9.96043	10.4087	15.3311	16.5229	6.32764	5.80365
ENSMUSG00000090998	Gm17586	3	Shared_transient	3.39289	6.82179	10.1896	8.89885	6.87478	7.51109	4.82536	7.41625	8.88721	10.0603	5.99577	6.22157
ENSMUSG00000091002	Tcerg1l	3	Shared_transient	3.48668	4.95269	5.0067	10.0634	2.24803	2.22336	3.65114	1.8377	1.08635	3.56341	5.14363	3.05628
ENSMUSG00000091337	Eid1	3	Shared_transient	73.8538	153.774	221.245	252.33	132.432	154.376	114.125	141.896	162.162	152.651	106.543	108.046
ENSMUSG00000091793	Rian	3	Shared_transient	4.71137	14.4311	29.6928	41.11	16.5262	21.7182	15.3397	20.1742	19.5367	37.0265	24.4483	25.9465
ENSMUSG00000000197	Nalcn	4	Shared_late	1.1847	2.99649	6.69445	15.0494	22.1656	15.6374	6.22696	6.18445	6.84951	9.45383	25.5944	22.7401
ENSMUSG00000000253	Gmpr	4	Shared_late	8.38286	14.6722	16.47	26.0091	53.541	68.434	15.1228	23.053	28.6999	37.8947	83.8389	79.6134
ENSMUSG00000000296	Tpd52l1	4	Shared_late	5.54004	11.0242	14.0333	11.012	33.5894	36.796	6.97556	10.6926	20.3237	10.2819	13.341	29.6201
ENSMUSG00000000308	Ckmt1	4	Shared_late	7.68987	18.7809	29.1162	72.4686	162.9	150.629	35.7986	49.0075	82.7799	146.771	327.12	282.557
ENSMUSG00000000531	Grasp	4	Shared_late	2.17522	4.02194	3.417	5.02493	36.2177	23.0459	1.48882	2.90206	2.45779	3.55015	12.6187	16.338
ENSMUSG00000000538	Tom1l2	4	Shared_late	35.7858	39.0315	33.5782	34.9037	83.8055	65.5184	29.6215	38.1866	32.7658	42.9067	59.5766	68.1421
ENSMUSG00000000948	Snrpn	4	Shared_late	238.158	310.875	392.153	707.425	1030.25	1068.91	336.233	375.448	499.314	661.93	1289.19	1307.89
ENSMUSG00000001120	Pcbp3	4	Shared_late	17.0045	23.5391	29.5032	47.8289	69.6167	52.8009	34.9661	34.8935	54.7018	86.8876	95.5639	75.9525
ENSMUSG00000001175	Calm1	4	Shared_late	945.282	1485.82	2105.19	2662.76	2752.49	3157.65	1299.7	1547.51	2108.34	2200.6	2877.54	3352.8
ENSMUSG00000001270	Ckb	4	Shared_late	320.309	381.322	370.379	470.204	1436.86	1453.55	342.61	499.953	548.646	663.098	1602.24	1725.69
ENSMUSG00000001383	Zmat2	4	Shared_late	56.6511	55.7261	49.4082	67.8806	114.343	117.257	44.3645	40.6771	49.7976	60.0147	116.387	137.096
ENSMUSG00000001418	0610031J06Rik	4	Shared_late	20.3053	21.7539	31.2584	39.6243	55.5916	56.409	31.2357	34.3718	31.2219	44.9823	60.6513	54.4046
ENSMUSG00000001419	Mef2d	4	Shared_late	26.317	32.0667	30.4953	33.2996	87.5817	66.1828	24.4731	36.1066	35.1747	46.4228	80.9418	71.757
ENSMUSG00000001542	Ell2	4	Shared_late	0.497914	1.02004	1.74269	3.17768	13.0802	15.2462	0.569991	0.814782	1.01364	2.04862	13.5463	10.8648
ENSMUSG00000001687	Ubl3	4	Shared_late	31.036	29.3281	31.5363	52.6266	91.5475	90.0187	33.6611	40.7789	44.1661	43.8016	83.8316	93.2741
ENSMUSG00000001763	Tspan33	4	Shared_late	0.627131	1.67356	2.54733	9.07638	47.1778	32.0848	1.89218	2.71559	5.20221	10.2468	29.6205	35.6593
ENSMUSG00000001768	Rin2	4	Shared_late	0.747945	0.662128	0.628285	1.91456	4.71456	10.3237	0.474532	0.6038	0.734543	1.14133	5.54771	8.1742
ENSMUSG00000001786	Fbxo7	4	Shared_late	5.0338	6.90989	8.48223	9.31455	16.4673	14.2662	9.84118	15.7033	14.0608	17.3274	17.1509	16.4136
ENSMUSG00000001833	Sep 07	4	Shared_late	81.6912	67.5192	104.161	152.44	248.201	369.762	92.8421	86.6551	78.1913	106.187	416.094	381.942
ENSMUSG00000002010	Idh3g	4	Shared_late	124.937	116.774	113.607	125.025	254.028	273.102	93.3997	116.404	122.056	135.496	190.967	196.581
ENSMUSG00000002015	Bcap31	4	Shared_late	53.8568	57.9811	68.0415	89.1775	126.916	135.424	74.5013	78.0349	101.229	115.34	136.731	161.452
ENSMUSG00000002147	Stat6	4	Shared_late	0.101462	0.832018	0.817408	2.073	2.48692	4.29527	0.427048	0.538597	1.33928	4.02541	6.54598	11.5662
ENSMUSG00000002222	Rmnd5a	4	Shared_late	12.327	11.6822	12.5201	17.8692	31.2439	32.277	10.9958	11.0877	9.48708	11.7681	26.5366	24.4217
ENSMUSG00000002265	Peg3	4	Shared_late	10.6412	6.399	10.7456	21.5652	30.3831	35.4363	9.61288	9.68365	7.84737	12.7437	52.133	41.5896
ENSMUSG00000002346	Slc25a42	4	Shared_late	4.84023	4.42769	5.11533	6.51355	17.5091	13.9575	3.54254	4.90827	4.76793	7.03902	17.5161	21.8213
ENSMUSG00000002459	Rgs20	4	Shared_late	0.99649	2.87468	5.18559	7.36234	14.0035	8.71675	6.29075	8.16692	17.1075	14.3472	22.6876	17.4114
ENSMUSG00000002475	Abhd3	4	Shared_late	0.0829835	0.242433	0.227675	0.879442	5.79135	6.46804	0.512602	0.476407	0.991291	1.44356	16.2049	12.6852
ENSMUSG00000002808	Epdr1	4	Shared_late	4.02061	6.89382	9.19815	16.7635	45.3352	61.9202	7.60107	9.01829	11.9761	13.2771	58.7706	89.1758
ENSMUSG00000003099	Ppp5c	4	Shared_late	41.7798	53.9729	60.2556	73.1355	109.648	86.5382	44.8572	55.6353	66.2005	81.6431	127.695	113.328
ENSMUSG00000003153	Slc2a3	4	Shared_late	10.9927	17.3291	22.4652	44.316	109.491	69.8519	21.4851	30.4431	38.7942	68.6293	110.173	90.8446
ENSMUSG00000003271	Sult2b1	4	Shared_late	0.95766	0.821395	2.20363	10.102	23.4771	28.1108	1.94757	4.12256	5.83326	10.6454	17.6969	22.0775
ENSMUSG00000003273	Car11	4	Shared_late	19.8094	36.6898	58.6622	78.6583	126.404	116.277	35.9924	55.9509	68.4736	96.377	102.062	108.509
ENSMUSG00000003354	Ccdc65	4	Shared_late	1.63602	3.50353	3.98563	6.82336	10.2259	9.62683	4.71188	5.93134	6.04344	7.59688	8.21528	10.0417
ENSMUSG00000003363	Pld3	4	Shared_late	42.2834	60.0572	94.1274	231.021	622.058	445.24	84.5275	97.1712	137.937	218.565	520.799	408.184
ENSMUSG00000003380	Rabac1	4	Shared_late	129.064	176.935	188.207	229.96	263.445	313.318	164.479	208.366	296.593	385.454	366.319	430.433
ENSMUSG00000003469	Phyhip	4	Shared_late	0.304308	1.00419	3.35123	26.345	118.321	114.7	1.39951	3.32864	7.5386	20.5011	53.1483	56.3859
ENSMUSG00000003541	Ier3	4	Shared_late	2.07317	1.04035	1.45822	2.38875	6.33789	7.5023	1.05042	0.653339	0.911177	0.644036	6.33082	10.6592
ENSMUSG00000003585	Sec14l2	4	Shared_late	0.412876	0.940331	0.595115	1.23068	11.5423	8.22757	0.566648	0.959332	1.21488	2.67895	5.57453	6.41663
ENSMUSG00000003872	Lin7b	4	Shared_late	6.95808	14.5079	39.1414	160.803	310.663	258.806	16.834	31.2384	60.145	122.425	154.019	160.093
ENSMUSG00000003948	Mmd	4	Shared_late	38.5434	83.5677	126.715	142.57	133.725	118.372	93.9011	114.177	133.327	152.349	108.088	116.824
ENSMUSG00000003949	Hlf	4	Shared_late	1.74456	4.28771	7.86244	15.0043	49.0899	56.5033	8.12337	6.8641	7.7012	8.68221	52.6327	46.4545
ENSMUSG00000004031	Fam5b	4	Shared_late	27.9368	14.7031	15.2918	38.5633	99.7917	68.7275	19.086	24.0084	26.4621	33.9681	45.9754	41.1424
ENSMUSG00000004032	Gstm5	4	Shared_late	98.0305	125.058	121.81	177.515	178.645	195.357	81.7818	99.4489	159.682	175.888	226.033	255.78
ENSMUSG00000004040	Stat3	4	Shared_late	2.40879	4.71363	5.42698	6.70633	12.6607	11.3786	4.07363	5.5506	7.07757	10.3751	11.1495	12.396
ENSMUSG00000004071	5730403B10Rik	4	Shared_late	45.2988	50.965	47.4939	58.3911	148.444	149.363	37.6906	49.2763	47.1686	67.4441	174.271	189.568
ENSMUSG00000004207	Psap	4	Shared_late	183.145	214.698	243.541	393.439	759.974	657.197	279.867	354.435	391.071	531.825	803.489	821.293
ENSMUSG00000004267	Eno2	4	Shared_late	23.0528	38.6718	48.6647	134.14	545.565	490.458	49.3216	88.4225	123.577	248.615	734.41	783.759
ENSMUSG00000004633	Chn2	4	Shared_late	37.4852	39.0356	54.4567	80.046	95.4008	95.2374	45.6036	38.3465	39.2484	51.7717	125.277	83.1543
ENSMUSG00000004936	Map2k1	4	Shared_late	11.0286	13.8957	19.6588	66.2152	285.776	260.883	17.9518	24.8681	33.1556	59.6424	200.731	249.653
ENSMUSG00000004961	Syt5	4	Shared_late	82.5511	102.375	110.735	143.303	169.645	163.564	135.661	157.558	178.152	208.156	249.008	282.043
ENSMUSG00000005089	Slc1a2	4	Shared_late	1.41804	1.20587	2.96394	19.8213	96.8556	55.6595	2.80665	8.99814	7.41861	22.9767	158.912	111.331
ENSMUSG00000005124	Wisp1	4	Shared_late	0.116449	0.550139	0.325505	0.513241	6.01495	2.96005	0.0153062	0.128317	0.00399508	0.0750765	2.38692	10.5438
ENSMUSG00000005142	Man2b1	4	Shared_late	2.9416	4.20558	4.37138	6.0164	13.1244	8.4863	3.73752	5.68983	5.5425	9.80516	17.9061	13.0045
ENSMUSG00000005580	Adcy9	4	Shared_late	2.53994	3.19265	2.59022	2.79197	11.7339	8.70843	4.50207	6.41345	6.21917	5.44576	12.5098	12.7585
ENSMUSG00000005823	Gpr108	4	Shared_late	4.80792	4.99236	5.59936	6.90142	11.774	13.9255	4.80387	5.61552	6.10478	6.40674	9.76249	11.5235
ENSMUSG00000006024	Napa	4	Shared_late	85.8929	106.144	99.0611	133.102	371.392	333.142	94.1039	128.811	137.567	174.588	245.789	266.981
ENSMUSG00000006273	Atp6v1b2	4	Shared_late	157.23	202.701	212.961	318.447	629.319	556.183	184.9	237.066	252.535	348.98	658.339	698.16
ENSMUSG00000006435	Neurl1a	4	Shared_late	1.68918	2.43379	4.25626	6.13339	28.3752	25.1231	2.30864	2.5458	3.63576	6.05519	26.6878	30.7298
ENSMUSG00000006675	P4htm	4	Shared_late	7.02778	11.9714	14.2192	21.1533	66.9318	71.502	12.1998	21.4991	26.5468	37.2152	68.3961	84.8524
ENSMUSG00000006711	D130043K22Rik	4	Shared_late	0.869247	2.12988	4.79968	13.3192	17.6471	12.3021	7.44531	6.8807	9.00595	10.7093	16.5249	16.6101
ENSMUSG00000006717	Acot13	4	Shared_late	38.5899	39.8515	52.9607	67.7975	134.68	155.726	49.1982	38.7299	61.4521	61.8774	145.09	171.61
ENSMUSG00000006782	Cnp	4	Shared_late	2.66322	3.4987	6.58953	7.4254	18.3855	19.8941	3.75148	2.87658	5.78512	3.30898	42.8773	24.3312
ENSMUSG00000006930	Hap1	4	Shared_late	3.73453	2.48094	2.79033	3.96205	13.8408	12.5661	3.17784	2.72659	2.79425	4.82503	16.5965	23.9093
ENSMUSG00000007021	Syngr3	4	Shared_late	76.5464	97.6657	118.062	183.652	193.526	142.455	103.122	137.02	182.811	276.814	215.315	185.939
ENSMUSG00000007036	Abhd16a	4	Shared_late	36.0542	37.1081	34.8195	50.3258	120.339	116.688	52.6642	65.8371	65.7045	90.8616	101.31	118.785
ENSMUSG00000007458	M6pr	4	Shared_late	16.1598	15.5385	14.7548	18.0471	43.8054	46.9659	16.3904	13.6824	14.4413	15.0922	37.6465	45.5964
ENSMUSG00000007594	Hapln4	4	Shared_late	0.0496958	0.11131	0.168521	0.143191	23.3644	27.7331	0.0550932	0.0836371	0.128263	0.191107	15.5804	27.8894
ENSMUSG00000007656	Arpp19	4	Shared_late	182.926	171.363	142.933	149.867	813.225	930.124	136.112	135.897	137.227	131.303	551.459	637.743
ENSMUSG00000007783	Cpt1c	4	Shared_late	22.34	21.6042	24.7992	40.4112	58.9089	53.3388	26.4781	29.3591	37.4967	52.8167	64.268	68.4369
ENSMUSG00000007891	Ctsd	4	Shared_late	62.03	75.8874	86.1181	111.388	166.512	149.009	77.0745	89.8623	103.1	133.942	180.757	186.538
ENSMUSG00000007944	Ttc9b	4	Shared_late	58.0613	63.7293	71.6004	92.7333	202.852	143.233	71.12	80.6369	133.207	191.05	342.222	289.631
ENSMUSG00000007950	Abhd8	4	Shared_late	46.0291	57.0124	57.0483	72.0752	151.181	140.143	43.4921	40.7073	52.0944	59.3683	109.271	116.707
ENSMUSG00000007987	Rabl5	4	Shared_late	36.8045	38.9175	38.7996	61.0338	112.737	100.355	40.7769	41.9078	50.9004	61.1269	107.763	99.1365
ENSMUSG00000008136	Fhl2	4	Shared_late	26.0903	35.1912	28.7104	23.7258	120.328	102.389	21.6134	31.5202	35.0343	34.6303	55.0885	74.7736
ENSMUSG00000008153	Clstn3	4	Shared_late	32.9899	43.9426	60.7696	119.417	228.605	161.548	45.877	80.7804	101.613	160.035	223.291	183.077
ENSMUSG00000008226	Scrn3	4	Shared_late	1.73885	1.86245	1.64607	4.06659	8.61313	7.36376	1.83085	1.3598	2.19854	3.48629	13.3	16.4159
ENSMUSG00000008384	Sertad1	4	Shared_late	0.384153	0.798378	0.765562	1.60659	34.3419	38.7692	1.08782	2.14273	2.30128	2.71338	29.1487	48.977
ENSMUSG00000008822	Acyp1	4	Shared_late	16.6006	14.6518	15.8339	18.4857	39.6201	50.5624	17.4329	15.4441	14.6518	13.7958	35.938	39.4049
ENSMUSG00000009216	Fam163b	4	Shared_late	2.27251	12.1967	17.3739	40.0071	57.272	51.5178	7.68472	23.6916	34.0308	65.5606	124.109	158.915
ENSMUSG00000009569	Mkl2	4	Shared_late	5.59667	8.80576	9.42964	19.1129	51.7629	47.3551	12.5557	14.5602	17.9028	20.1724	47.8842	50.1926
ENSMUSG00000009687	Fxyd5	4	Shared_late	0.574042	1.79344	1.87303	3.70159	9.62385	11.093	0.953748	1.36346	3.88793	6.55933	7.52965	7.04357
ENSMUSG00000010086	Rnf112	4	Shared_late	13.5226	16.039	20.805	32.1264	105.226	86.4662	30.9161	37.8071	43.4014	50.9692	83.5444	85.4102
ENSMUSG00000010609	Psen2	4	Shared_late	3.73657	4.39068	4.82282	8.26103	9.35689	8.50909	5.15524	8.44013	8.84139	12.267	10.5083	10.5809
ENSMUSG00000010803	Gabra1	4	Shared_late	5.20264	9.85559	14.8653	34.9617	153.663	185.841	7.43317	8.14035	10.6899	19.6677	81.1736	76.4296
ENSMUSG00000011148	Adssl1	4	Shared_late	0.107134	0.3185	0.371453	1.04549	11.5224	8.75851	0.469258	1.12338	1.12944	1.18745	10.0031	12.8277
ENSMUSG00000011658	Fuz	4	Shared_late	3.62293	4.06664	2.80423	3.02293	9.02752	11.987	2.52976	3.30082	3.07448	3.82552	11.0351	13.3419
ENSMUSG00000011751	Spnb4	4	Shared_late	3.67972	6.28584	7.04378	6.36511	17.4548	14.0281	4.52809	5.61015	6.60605	6.99146	17.165	17.7816
ENSMUSG00000011752	Pgam1	4	Shared_late	110.781	120.032	135.861	207.905	296.801	299.084	101.785	113.333	135.904	188.907	275.174	301.372
ENSMUSG00000013495	Tmem175	4	Shared_late	6.16888	5.71082	8.49881	15.4566	33.9004	28.8707	7.90416	9.22104	7.96104	15.1794	27.9653	30.8036
ENSMUSG00000014077	1500003O03Rik	4	Shared_late	26.1348	26.6099	26.4656	36.3328	75.1783	68.7157	29.0982	36.0519	35.0976	38.5543	92.635	97.3292
ENSMUSG00000014243	Zswim7	4	Shared_late	2.53604	5.15952	7.73164	10.7668	29.5758	21.9006	7.69592	9.68815	12.2316	21.0374	38.1098	42.0756
ENSMUSG00000014633	2310061C15Rik	4	Shared_late	3.85546	7.19043	7.86949	7.97145	19.2164	19.1083	8.15409	5.01427	6.55441	5.97678	17.7057	23.1124
ENSMUSG00000014905	Dnajb9	4	Shared_late	11.3022	10.2641	13.4492	15.8661	32.6108	39.9031	13.3259	10.6687	10.7697	12.4014	28.8363	26.9317
ENSMUSG00000015214	Mtmr1	4	Shared_late	17.603	11.0535	9.46801	12.2313	37.1798	23.1677	16.6082	12.0681	12.0458	11.6389	44.9788	38.7607
ENSMUSG00000015312	Gadd45b	4	Shared_late	0.481648	0.537667	0.937756	1.50631	17.075	22.7856	0.554602	1.06774	2.29321	2.62565	21.6971	32.8093
ENSMUSG00000015476	Prrt1	4	Shared_late	3.52785	6.26773	9.32621	20.5441	37.1936	29.1474	8.23756	9.38266	13.6892	20.6449	25.1975	21.5917
ENSMUSG00000015501	Hivep2	4	Shared_late	9.4313	12.8234	17.9649	23.1064	37.3148	29.0738	24.9992	31.0036	27.4467	22.7762	34.2929	28.2462
ENSMUSG00000015759	Cnih	4	Shared_late	20.3598	17.1101	27.0984	47.0523	52.8731	51.0148	37.5646	45.6417	57.6498	63.0113	55.4649	57.9002
ENSMUSG00000015837	Sqstm1	4	Shared_late	132.647	165.741	183.323	257.559	471.472	420.065	144.628	206.377	227.234	341.249	448.898	454.118
ENSMUSG00000015981	Stk32c	4	Shared_late	3.45663	8.74706	15.8138	18.1295	53.3398	34.5022	10.7459	14.4129	19.0981	34.8448	83.9912	116.305
ENSMUSG00000016349	Eef1a2	4	Shared_late	6.27707	10.609	18.0084	39.5689	116.777	101.921	13.2073	20.1355	25.6206	43.5119	74.5905	76.4934
ENSMUSG00000016494	Cd34	4	Shared_late	0.258352	1.50634	0.641107	2.03861	75.3255	80.3322	1.06476	2.49568	2.39507	4.91704	59.5699	45.5958
ENSMUSG00000016940	Kctd2	4	Shared_late	35.6828	41.6238	31.6013	35.3489	60.037	69.0166	27.4883	36.96	33.3555	35.2265	64.3981	78.3122
ENSMUSG00000017314	Mpp2	4	Shared_late	4.01993	4.00531	5.85982	16.5364	72.442	44.0318	7.0354	13.5438	14.304	23.553	50.7788	39.0975
ENSMUSG00000017412	Cacnb4	4	Shared_late	12.6438	15.2513	20.6131	26.611	174.893	174.91	31.3684	30.7831	21.931	51.3356	261.421	171.092
ENSMUSG00000017417	Plxdc1	4	Shared_late	0.0292772	0.100622	0.0982534	0.57621	20.648	36.6591	0.103824	0.133233	0.132382	0.247369	11.1817	24.8364
ENSMUSG00000017707	Serinc3	4	Shared_late	79.4079	88.4676	106.009	201.902	343.509	309.267	124.879	151.45	169.257	231.466	368.855	331.838
ENSMUSG00000017734	Dbndd2	4	Shared_late	6.58443	9.25312	9.75887	22.0176	95.1481	73.4158	4.65898	4.67292	6.5043	9.90721	74.499	72.5475
ENSMUSG00000017754	Pltp	4	Shared_late	0.328306	1.57314	1.63796	5.91954	3.6918	5.91285	0.529867	1.69017	2.36777	6.67778	20.5154	8.4994
ENSMUSG00000017760	Ctsa	4	Shared_late	27.5344	30.0439	37.0385	44.2103	65.8656	55.6282	35.9718	40.6463	41.436	55.5139	91.981	81.7044
ENSMUSG00000018398	Sep 08	4	Shared_late	13.3712	13.3268	13.0369	18.2702	227.928	181.545	8.69356	10.3067	10.3597	14.3316	198.528	204.983
ENSMUSG00000018648	Dusp14	4	Shared_late	2.45575	5.23624	8.05266	15.8221	266.662	245.928	2.34434	4.89741	5.24211	12.8769	98.6062	91.0728
ENSMUSG00000018659	Pnpo	4	Shared_late	7.50164	10.9218	11.289	20.7995	47.6594	50.117	8.83563	13.4603	15.376	26.8884	53.5608	57.4737
ENSMUSG00000018821	Avpi1	4	Shared_late	2.1854	3.9396	7.81348	15.9347	54.8916	60.6475	3.90648	8.05705	12.9935	24.4042	36.6732	41.7883
ENSMUSG00000018865	Sult4a1	4	Shared_late	51.9133	79.1981	96.4634	164.283	336.006	290.06	55.3039	85.0156	106.665	190.45	286.615	302.642
ENSMUSG00000018965	Ywhah	4	Shared_late	426.837	425.407	516.563	974.93	2462.55	2379.58	622.222	741.535	996.723	1343.29	2167.7	2402.43
ENSMUSG00000019082	Slc25a22	4	Shared_late	42.3317	60.7543	78.5543	118.165	158.609	106.255	61.5129	97.2579	134.895	179.969	201.67	201.044
ENSMUSG00000019087	Atp6ap1	4	Shared_late	139.989	173.534	199.193	284.17	381.639	319.747	178.219	242.124	271.145	358.752	428.744	407.398
ENSMUSG00000019194	Scn1b	4	Shared_late	1.87537	5.97436	10.1127	25.8027	246.885	253.392	4.15405	11.2985	18.771	39.6129	151.388	152.386
ENSMUSG00000019210	Atp6v1e1	4	Shared_late	194.934	246.406	269.06	409.478	716.333	714.171	216.918	263.715	295.994	337.728	704.937	747.321
ENSMUSG00000019302	Atp6v0a1	4	Shared_late	64.248	85.3772	101.482	169.016	290.787	200.71	73.5413	111.859	119.691	177.676	247.101	232.767
ENSMUSG00000019590	Cyb561	4	Shared_late	7.23191	10.6551	17.4057	24.1968	67.6759	60.2651	20.2221	23.0375	32.5252	65.1591	75.1726	103.818
ENSMUSG00000019763	Rmnd1	4	Shared_late	22.1285	14.6592	21.711	28.1585	28.024	32.0315	29.0775	15.7062	20.6187	18.4211	35.6486	42.3665
ENSMUSG00000019769	Syne1	4	Shared_late	1.07907	2.32917	3.13733	11.02	81.5574	65.8196	1.80481	2.04814	1.8729	2.96921	56.3187	35.9535
ENSMUSG00000019775	Rgs17	4	Shared_late	5.50881	6.49888	12.2406	14.8512	17.6837	37.2851	5.77856	6.43549	7.92553	9.41729	32.0211	24.6384
ENSMUSG00000019796	Lrp11	4	Shared_late	36.1338	47.5972	57.1816	85.3439	112.523	95.3002	42.9841	53.6285	59.0627	76.9922	96.2328	110.05
ENSMUSG00000019810	Fuca2	4	Shared_late	9.59895	15.9921	21.9948	32.4144	35.7082	43.0425	32.2803	42.7452	47.2311	51.1619	63.5432	61.4679
ENSMUSG00000019818	Cd164	4	Shared_late	7.04636	5.80716	6.84813	10.3448	15.8542	24.5113	12.5486	12.2094	11.5995	11.5037	24.4934	31.5898
ENSMUSG00000019831	Wasf1	4	Shared_late	74.3919	76.6137	91.5483	167.063	218.878	146.679	94.4805	108.747	115.809	118.884	158.358	137.489
ENSMUSG00000019876	Pkib	4	Shared_late	1.45472	2.81292	1.1495	4.74823	12.512	15.944	1.55504	3.73973	1.53509	1.42812	14.436	13.4972
ENSMUSG00000019877	Serinc1	4	Shared_late	263.975	282.373	364.731	536.355	718.978	722.776	410.863	400.361	417.646	471.735	793.406	804.836
ENSMUSG00000019923	Zwint	4	Shared_late	241.852	327.159	393.422	696.182	1170.61	1473.26	313.5	454.927	554.796	739.081	1316.58	1634.42
ENSMUSG00000019951	Uhrf1bp1l	4	Shared_late	13.8178	14.9745	14.68	18.7885	30.8608	26.404	9.46096	12.582	9.0592	10.286	28.5414	28.4109
ENSMUSG00000019996	Mtap7	4	Shared_late	0.0375985	0.182587	0.549529	2.46209	15.8481	14.6539	0.613288	0.790618	1.09679	2.04872	10.79	11.8184
ENSMUSG00000020003	Pex7	4	Shared_late	4.27421	5.7945	7.89043	14.2007	23.2657	27.5584	10.1147	9.94105	15.0278	17.9268	21.565	25.978
ENSMUSG00000020015	Cdk17	4	Shared_late	35.8067	35.7012	45.3587	70.453	191.997	152.644	52.0337	64.8519	61.5478	65.2565	119.2	111.036
ENSMUSG00000020064	Herc4	4	Shared_late	8.32831	6.88256	8.50895	8.51516	13.4803	14.69	11.2237	8.64808	8.31283	9.2136	17.0466	20.0253
ENSMUSG00000020111	Cbara1	4	Shared_late	18.3974	23.5297	27.0342	42.4613	92.3325	83.5388	26.0838	24.7812	26.2914	39.8519	77.8413	80.3309
ENSMUSG00000020150	Gamt	4	Shared_late	4.97416	5.25053	6.434	10.6892	8.98136	12.9196	5.34631	6.28053	9.69615	17.4195	10.9141	10.3408
ENSMUSG00000020151	Ptprr	4	Shared_late	1.44315	3.4437	8.84468	21.2186	12.8556	8.53166	12.8637	10.1213	11.5859	12.4266	10.802	10.8026
ENSMUSG00000020277	Pfkl	4	Shared_late	34.636	27.2901	27.4098	30.6497	88.9126	72.1327	31.7023	29.2822	34.5231	36.7162	92.3327	123.075
ENSMUSG00000020308	Gm16517	4	Shared_late	37.6357	51.6266	48.7858	55.1247	101.91	90.9959	51.5602	73.1441	94.19	104.023	99.5606	109.342
ENSMUSG00000020311	Erlec1	4	Shared_late	4.48357	4.22552	4.07765	4.6019	8.79216	10.6752	4.14815	5.2583	4.46563	3.10612	9.69629	7.69006
ENSMUSG00000020321	Mdh1	4	Shared_late	214.805	251.95	326.336	573.465	1172.25	1152.07	306.633	369.43	492.775	671.6	1626.72	1430.57
ENSMUSG00000020340	Cyfip2	4	Shared_late	92.4939	109.842	105.025	116.588	280.527	249.877	74.8324	84.537	79.2323	88.1347	200.878	237.872
ENSMUSG00000020400	Tnip1	4	Shared_late	4.63054	4.14222	5.1454	8.30172	11.6181	8.88403	5.25187	6.76632	7.14194	10.0936	12.5561	10.8925
ENSMUSG00000020423	Btg2	4	Shared_late	2.16909	1.13089	0.583627	0.854918	17.4532	40.9778	5.64182	7.95946	6.57188	4.27188	26.0517	24.8219
ENSMUSG00000020458	Rtn4	4	Shared_late	92.193	87.7683	114.671	126.34	458.669	510.807	84.3405	76.4219	66.3991	65.3064	477.925	429.455
ENSMUSG00000020483	Dynll2	4	Shared_late	26.3053	26.9905	30.9385	31.6291	59.895	52.7924	19.9526	24.4789	27.3049	34.8994	49.0039	49.9891
ENSMUSG00000020486	Sep 04	4	Shared_late	4.87175	9.53293	11.5483	25.3264	69.4232	93.65	10.633	28.1118	35.3768	52.0796	114.572	113.043
ENSMUSG00000020541	Tom1l1	4	Shared_late	2.79512	2.72729	3.52905	4.00052	8.84135	7.81544	3.30876	3.828	3.97099	4.06419	10.8787	11.5426
ENSMUSG00000020580	Rock2	4	Shared_late	5.31449	3.42302	5.10759	4.63218	12.3306	26.9716	5.36363	3.94452	2.87687	4.17665	22.6086	17.0789
ENSMUSG00000020629	Adi1	4	Shared_late	20.1131	14.4941	9.04444	11.8117	24.7124	40.7884	12.7852	13.2752	13.3799	15.4004	25.0991	32.1181
ENSMUSG00000020638	Cmpk2	4	Shared_late	5.32504	7.86663	8.22831	11.8227	16.2749	14.0837	8.85623	12.2134	13.9665	12.721	15.4168	16.0536
ENSMUSG00000020640	Itsn2	4	Shared_late	5.54755	5.60202	7.32232	8.33361	12.0889	15.4383	8.90654	7.93885	5.39984	6.00403	18.3437	19.9426
ENSMUSG00000020650	Bcap29	4	Shared_late	4.90136	6.7882	9.04643	10.9421	20.3481	42.8574	8.91976	7.30779	8.71703	11.134	28.8784	35.726
ENSMUSG00000020657	Dnajc27	4	Shared_late	4.51373	6.3547	8.29373	13.236	26.9414	24.6882	4.11117	7.17228	8.3459	10.6684	32.2698	35.6246
ENSMUSG00000020785	Camkk1	4	Shared_late	14.8834	17.6443	19.2757	21.3182	63.0525	42.5206	12.3891	16.1899	14.7463	17.8454	34.9672	45.7882
ENSMUSG00000020864	Ankrd40	4	Shared_late	20.3746	18.6974	18.9136	28.3628	81.3518	64.8173	18.7444	19.2123	22.4203	28.3293	57.0048	51.8162
ENSMUSG00000020894	Vamp2	4	Shared_late	177.317	230.302	285.76	450.289	674.362	660.077	163.618	260.348	276.112	461.621	699.253	730.209
ENSMUSG00000021066	Atl1	4	Shared_late	35.5548	37.3502	46.8062	89.5549	140.203	130.716	52.4669	49.0172	57.7921	70.337	123.059	131.441
ENSMUSG00000021071	Trim9	4	Shared_late	17.9065	12.0039	14.6103	31.285	98.4855	62.6793	16.6249	22.4255	20.0148	30.9728	123.476	85.0861
ENSMUSG00000021094	Dhrs7	4	Shared_late	1.33688	2.84144	3.61413	6.61539	21.4526	31.1903	6.38297	11.245	14.6779	19.2399	39.1315	44.5472
ENSMUSG00000021114	Atp6v1d	4	Shared_late	74.2384	103.414	124.239	196.309	403.441	417.913	99.7913	114.202	127.782	149.094	361.162	364.726
ENSMUSG00000021190	Lgmn	4	Shared_late	12.7501	19.0329	24.9962	39.0899	54.7714	58.2867	20.7701	25.4908	35.9924	50.1922	68.5899	61.158
ENSMUSG00000021196	Pfkp	4	Shared_late	37.2539	64.7065	130.309	158.135	183.131	187.056	67.9493	106.102	84.4821	123.613	233.162	287.517
ENSMUSG00000021203	Otub2	4	Shared_late	14.9472	12.2128	11.0408	12.4155	31.7276	19.754	13.035	12.6863	13.0092	13.8403	19.3232	22.8344
ENSMUSG00000021224	Numb	4	Shared_late	8.45704	3.31385	3.83527	5.34938	63.1352	40.1654	6.9942	6.37991	7.14589	5.08393	34.9616	34.5096
ENSMUSG00000021236	Entpd5	4	Shared_late	4.3117	4.96886	6.60971	13.5038	11.3572	9.46512	5.40827	7.17055	8.06795	11.5233	9.0137	8.20565
ENSMUSG00000021250	Fos	4	Shared_late	1.51124	20.0681	15.9105	10.0903	145.444	307.393	2.79356	8.07485	8.67433	5.14192	123.388	150.47
ENSMUSG00000021313	Ryr2	4	Shared_late	0.804375	2.04533	3.8333	6.82768	11.5336	10.4229	1.31361	3.00269	3.49796	5.42165	14.6314	13.1305
ENSMUSG00000021373	Cap2	4	Shared_late	12.3963	8.29991	10.4725	25.3239	141.45	109.451	5.48743	4.39973	5.27102	6.45057	87.3047	105.058
ENSMUSG00000021476	Habp4	4	Shared_late	13.4886	25.3972	35.105	63.3602	141.105	128.644	17.9725	25.5826	31.5979	57.4813	128.761	143.318
ENSMUSG00000021477	Ctsl	4	Shared_late	50.4042	78.2809	86.2039	135.748	111.186	105.85	60.3513	85.2832	107.374	119.267	145.223	113.263
ENSMUSG00000021496	Pcbd2	4	Shared_late	3.44093	4.53886	9.0983	9.20108	7.17494	11.7963	4.48432	7.71969	9.57332	17.1849	17.8263	16.7584
ENSMUSG00000021534	1700001L19Rik	4	Shared_late	0.314346	1.93014	5.01678	13.8336	8.63782	7.28994	1.83812	3.39564	7.34118	13.924	13.139	14.2168
ENSMUSG00000021536	Adcy2	4	Shared_late	7.90607	23.2873	29.0315	42.874	68.9024	64.7213	21.1691	32.2743	37.4184	58.312	149.034	140.006
ENSMUSG00000021573	Tppp	4	Shared_late	6.52025	7.75831	12.2457	28.1554	158.16	134.266	11.2114	11.7751	13.2483	21.5961	140.493	144.898
ENSMUSG00000021577	Sdha	4	Shared_late	91.8009	91.9073	81.9689	97.0974	164.305	168.449	89.8384	100.089	103.491	110.707	220.109	235.998
ENSMUSG00000021587	Pcsk1	4	Shared_late	0.323121	0.34395	0.6117	2.21264	29.9247	22.7378	0.422151	1.12841	1.06124	1.01231	29.595	28.5828
ENSMUSG00000021619	Atg10	4	Shared_late	6.08249	3.71916	5.36688	6.92327	15.5066	17.8344	5.11502	4.44108	4.29694	4.60695	16.2127	20.2327
ENSMUSG00000021719	Rgs7bp	4	Shared_late	1.59981	2.09628	3.14952	9.25189	27.4011	37.0902	3.16867	2.86775	2.73149	3.74073	27.2571	27.6136
ENSMUSG00000021728	Emb	4	Shared_late	1.13753	1.05988	1.46864	3.20764	17.1349	20.0045	1.80276	1.8264	2.96266	3.93052	29.7849	30.1194
ENSMUSG00000021730	Hcn1	4	Shared_late	3.37098	7.77881	12.9794	18.3131	19.9642	18.1121	11.1534	10.6245	9.23184	13.8336	33.1582	25.9629
ENSMUSG00000021772	Nkiras1	4	Shared_late	18.8466	25.3624	35.3236	66.6413	136.601	138.772	23.4218	31.7431	41.6841	54.7265	131.548	135.108
ENSMUSG00000021775	Nr1d2	4	Shared_late	4.70021	12.2442	16.2629	19.7535	38.9202	39.4849	15.2929	15.5393	14.2367	15.1247	38.5851	32.5119
ENSMUSG00000021814	Anxa7	4	Shared_late	7.47357	11.4266	14.4588	24.9472	30.061	34.8728	17.5804	22.2985	28.8946	32.601	40.0971	55.228
ENSMUSG00000021820	Camk2g	4	Shared_late	10.469	10.7513	9.26529	11.5827	29.4958	32.5164	7.76369	9.61921	10.4522	12.9417	36.129	33.7936
ENSMUSG00000021895	Arhgef3	4	Shared_late	1.39479	3.09614	4.98707	11.0484	33.5255	33.3338	2.32839	4.75935	5.4106	9.59141	36.4907	47.7394
ENSMUSG00000021913	Ogdhl	4	Shared_late	6.36205	5.14971	5.16537	6.3783	17.2035	18.4188	4.296	5.02408	4.55549	6.71116	16.535	18.9951
ENSMUSG00000021930	6330409N04Rik	4	Shared_late	19.2502	24.5664	35.3696	51.3586	43.1186	57.7628	23.9685	29.8948	40.8139	44.3692	50.0795	60.0094
ENSMUSG00000021947	Cryl1	4	Shared_late	2.53718	5.68768	9.05237	21.949	18.2344	18.6949	4.74562	9.26152	13.8115	21.4887	21.8246	19.3027
ENSMUSG00000021982	Cdadc1	4	Shared_late	18.9556	14.3951	16.1094	18.9384	33.3129	41.3532	14.522	14.5651	12.0516	13.5871	44.6075	47.1891
ENSMUSG00000022013	Dnajc15	4	Shared_late	37.5635	40.2463	49.4858	68.6044	103.076	121.852	33.876	38.7022	47.6843	53.4206	84.5646	98.5495
ENSMUSG00000022037	Clu	4	Shared_late	8.94882	23.9095	39.1588	72.0326	209.018	221.818	57.2533	104.887	125.63	173.639	386.016	363.372
ENSMUSG00000022055	Nefl	4	Shared_late	5.04153	7.91788	15.9729	44.3794	128.701	88.533	15.7136	17.9245	29.1358	85.2104	165.854	107.119
ENSMUSG00000022092	Ppp3cc	4	Shared_late	10.3868	15.8713	19.5953	31.2941	32.7789	28.1027	15.3597	20.2247	25.0843	28.9517	22.2751	24.4938
ENSMUSG00000022095	Fam160b2	4	Shared_late	5.60938	6.69947	6.14276	8.05907	15.4018	13.2691	5.36165	7.20118	8.00654	9.35988	11.7367	11.8774
ENSMUSG00000022099	Epb4.9	4	Shared_late	14.9197	43.4336	77.1711	139.032	193.658	152.765	58.3846	74.1372	99.1973	125.451	130.357	125.519
ENSMUSG00000022108	Itm2b	4	Shared_late	168.152	174.938	175.627	289.177	864.041	1049.96	221.966	247.117	263.73	274.36	606.731	661.931
ENSMUSG00000022110	Sucla2	4	Shared_late	77.9491	87.6381	98.4217	138.756	177.204	208.084	108.748	119.924	132.833	133.452	222.426	224.186
ENSMUSG00000022131	Gpr180	4	Shared_late	8.22956	11.8964	12.2929	17.7895	25.8043	18.1803	11.2771	13.8316	15.3589	20.2345	19.2788	18.8397
ENSMUSG00000022136	Dnajc3	4	Shared_late	5.79314	5.91294	7.68502	6.88101	10.4649	9.24859	5.31212	4.42593	4.19541	4.06617	14.7389	12.2529
ENSMUSG00000022139	Mbnl2	4	Shared_late	1.5686	2.25415	4.90223	19.1795	121.868	108.91	3.20161	3.31335	3.3021	6.40938	104.408	81.9118
ENSMUSG00000022180	Slc7a8	4	Shared_late	3.94616	7.95274	9.08271	20.8048	48.5634	39.2169	10.0368	19.4824	20.8686	37.1075	42.2161	40.2323
ENSMUSG00000022199	Slc22a17	4	Shared_late	126.505	155.371	186.255	290.058	463.15	356.7	132.821	228.263	258.938	437.999	631.02	575.338
ENSMUSG00000022200	Golph3	4	Shared_late	25.7427	22.9124	24.3748	37.0443	64.6912	60.206	27.6845	23.8149	25.6247	29.9727	65.2946	63.4693
ENSMUSG00000022212	Cpne6	4	Shared_late	0.228717	1.29386	5.13577	49.1618	85.1521	80.9531	2.28414	8.9321	21.0641	59.6635	58.2745	48.6317
ENSMUSG00000022217	Fam158a	4	Shared_late	5.9286	14.7635	24.4081	40.7306	39.2437	48.8403	17.457	26.3316	43.853	70.634	56.696	57.8976
ENSMUSG00000022223	Sdr39u1	4	Shared_late	20.6327	29.6423	30.428	43.6657	88.2927	92.5615	29.8796	29.607	37.7537	56.2758	86.711	89.5741
ENSMUSG00000022237	Ankrd33b	4	Shared_late	0.0193801	0.0886176	0.0132391	0.176793	15.6512	13.2636	0.118887	0.0657108	0.0778697	0.090775	7.5597	10.7051
ENSMUSG00000022257	Laptm4b	4	Shared_late	1.67245	2.2869	2.66234	8.33462	53.524	59.8689	0.966137	0.938795	0.761308	1.57416	49.9934	55.7966
ENSMUSG00000022261	Sdc2	4	Shared_late	0.866284	2.41807	3.00461	3.60022	9.90428	12.4274	3.03236	4.89822	5.97685	6.09571	10.3375	14.2006
ENSMUSG00000022265	Ank	4	Shared_late	17.3918	31.6886	36.2197	55.6378	105.861	87.7283	30.2457	42.3924	46.3631	61.2571	73.7583	82.5836
ENSMUSG00000022295	Atp6v1c1	4	Shared_late	71.3258	73.194	87.155	170.806	387.405	402.743	82.4183	96.6031	131.66	181.043	403.878	444.405
ENSMUSG00000022296	Baalc	4	Shared_late	1.59933	5.03016	8.79322	12.8765	75.7475	68.7914	4.0947	9.46457	8.48662	15.2147	40.1623	50.3192
ENSMUSG00000022307	Oxr1	4	Shared_late	12.3042	10.9206	14.5412	20.9123	72.685	97.9722	21.0515	15.9241	15.0399	15.5015	62.4841	72.6469
ENSMUSG00000022323	Hrsp12	4	Shared_late	3.056	3.83137	5.38047	8.63482	10.6637	17.6267	6.34115	2.60122	4.97954	4.83553	10.1519	16.294
ENSMUSG00000022342	Kcnv1	4	Shared_late	2.88571	5.33418	9.52897	17.3946	64.102	46.3533	13.4902	9.85221	11.451	15.5685	27.6539	21.8743
ENSMUSG00000022375	Lrrc6	4	Shared_late	0.132091	0.0451171	0.217357	1.44294	5.47333	11.0223	0.236982	0.21366	0.234641	0.519991	4.46234	8.50972
ENSMUSG00000022389	Tef	4	Shared_late	22.6545	30.9625	30.5072	38.7997	129.462	114.051	28.0826	30.8589	26.0773	38.1602	100.3	89.5774
ENSMUSG00000022415	Syngr1	4	Shared_late	27.9331	34.7234	44.7779	98.9029	219.316	161.114	31.3893	46.4576	59.334	111.43	257.652	213.998
ENSMUSG00000022419	Deptor	4	Shared_late	0.225254	0.327556	0.422953	2.10554	4.99195	11.6054	0.176955	0.308611	0.233715	0.350653	7.4777	17.2923
ENSMUSG00000022474	Pmm1	4	Shared_late	57.9995	97.2377	100.878	123.048	190.753	168.203	83.1407	98.1687	137.778	163.583	192.405	189.117
ENSMUSG00000022489	Pde1b	4	Shared_late	22.5458	21.6786	17.9321	20.83	67.2742	68.51	14.1897	21.551	25.6359	37.6673	31.7898	50.3672
ENSMUSG00000022528	Hes1	4	Shared_late	0.0979928	0.434788	1.20051	3.80269	4.9424	6.24655	0.718102	0.875497	1.94781	3.47638	9.20408	13.5552
ENSMUSG00000022540	Rogdi	4	Shared_late	43.693	47.3447	56.1781	69.2644	258.609	212.415	71.4516	87.3602	111.999	150.117	385.363	418.528
ENSMUSG00000022548	Apod	4	Shared_late	0.17971	0.593089	0.493179	0.168842	3.1516	13.302	0.715103	1.27133	0.813935	0.767605	5.65808	3.37489
ENSMUSG00000022564	Grina	4	Shared_late	166.514	167.833	113.794	110.214	241.024	212.9	81.0476	112.789	110.878	150.37	270.884	234.368
ENSMUSG00000022587	Ly6e	4	Shared_late	14.442	15.9441	22.4519	41.8626	172.918	152.209	19.3458	23.7054	34.2353	51.9068	134.879	126.932
ENSMUSG00000022594	Lynx1	4	Shared_late	0.122029	1.15788	2.66463	19.9024	56.3834	50.5552	0.305619	0.51156	1.09895	6.7379	88.8478	81.9302
ENSMUSG00000022602	Arc	4	Shared_late	0.102394	0.338679	0.537845	2.24768	228.808	543.565	0.410947	0.85693	1.3617	3.16033	392.791	430.858
ENSMUSG00000022658	Tagln3	4	Shared_late	281.602	258.412	266.04	271.705	550.45	580.315	213.463	220.423	255.887	284.723	550.905	621.343
ENSMUSG00000022722	Arl6	4	Shared_late	11.4181	17.803	23.6002	32.2805	37.8561	41.0767	24.3886	25.0012	28.0139	33.1169	40.7727	41.908
ENSMUSG00000022742	Cpox	4	Shared_late	4.37137	5.11696	5.61653	9.37549	20.3911	20.3796	7.02825	6.15077	8.80394	10.496	19.6279	20.1741
ENSMUSG00000022756	Slc7a4	4	Shared_late	16.3898	21.4298	20.3888	28.8786	84.1758	58.8064	23.3796	27.0973	32.2199	52.4148	81.8849	120.506
ENSMUSG00000022762	Ncam2	4	Shared_late	0.222297	0.823098	3.59115	9.77484	17.0247	26.4138	3.45423	2.6835	3.1423	14.9267	26.2292	13.1128
ENSMUSG00000022763	Aifm3	4	Shared_late	0.138046	0.0399383	0.134674	0.168123	8.16947	22.226	0.0145619	0.0321885	0.0668138	0.0920326	4.44131	12.6673
ENSMUSG00000022769	Sdf2l1	4	Shared_late	16.1233	9.70328	13.6064	8.28161	33.9163	18.2559	10.9728	5.17326	10.4212	12.4832	32.067	19.6015
ENSMUSG00000022770	Dlg1	4	Shared_late	7.62709	4.20089	4.70412	15.228	59.2761	51.4587	18.0694	14.9799	14.2602	12.0768	62.6185	47.5866
ENSMUSG00000022829	Stxbp5l	4	Shared_late	2.86082	4.25185	6.49645	11.0185	21.2603	28.2569	5.71994	5.99174	5.65083	7.79372	33.0757	26.745
ENSMUSG00000022895	Ets2	4	Shared_late	11.7385	18.6488	17.6689	16.4475	37.6916	33.4517	21.5442	22.7434	24.2879	26.7903	40.078	39.7487
ENSMUSG00000022964	Tmem50b	4	Shared_late	36.7504	49.3128	54.1487	80.1313	70.5205	61.4956	42.6354	56.7473	60.4145	80.336	104.102	90.8818
ENSMUSG00000022973	Synj1	4	Shared_late	24.746	20.1389	26.1602	37.857	70.2692	65.3165	25.6853	26.3176	23.24	25.6092	68.5619	76.8393
ENSMUSG00000023011	Faim2	4	Shared_late	4.6454	7.82384	10.7582	30.3177	172.728	194.071	21.6883	30.7935	44.3498	49.9335	161.26	203.68
ENSMUSG00000023019	Gpd1	4	Shared_late	0.263716	0.517673	0.432259	0.3946	28.5111	22.1222	0.55233	0.376409	0.489024	0.468125	31.9848	51.3474
ENSMUSG00000023033	Scn8a	4	Shared_late	5.24642	6.47327	7.20351	12.0086	27.8174	24.3042	4.11611	4.66946	5.0526	5.8614	23.6268	22.714
ENSMUSG00000023034	Nr4a1	4	Shared_late	0.938263	4.6496	5.13037	5.47819	139.029	283.735	2.28552	11.4999	8.75636	7.05701	142.735	149.85
ENSMUSG00000023046	Igfbp6	4	Shared_late	0.0901936	0.047018	0.321307	0.10162	82.3258	92.3709	0	0.133881	0.0489968	0.0697509	23.3681	41.9509
ENSMUSG00000023067	Cdkn1a	4	Shared_late	2.67342	5.57514	11.2286	30.1398	106.12	42.7558	12.7014	28.7358	59.8906	76.6687	23.7212	24.8616
ENSMUSG00000023075	Akirin1	4	Shared_late	22.0412	20.7048	24.0667	33.8776	61.7081	49.6932	24.413	32.5663	34.6649	37.1266	37.3481	38.403
ENSMUSG00000023236	Scg5	4	Shared_late	162.057	199.154	229.997	399.067	650.539	703.08	175.559	246.391	252.289	265.18	490.091	496.322
ENSMUSG00000023277	Twf2	4	Shared_late	22.6386	23.259	22.5711	30.0203	52.3945	47.7878	22.1323	25.0916	34.7818	47.9395	74.3758	61.1893
ENSMUSG00000023328	Ache	4	Shared_late	2.7954	11.6568	29.3375	77.9309	29.9873	27.1666	3.72824	15.7775	40.6076	137.95	52.9062	46.0993
ENSMUSG00000023456	Tpi1	4	Shared_late	146.141	167.97	191.593	329.501	733.69	697.338	137.521	158.449	238.963	376.844	836.494	875.344
ENSMUSG00000023571	Fam132a	4	Shared_late	3.04001	7.81238	6.59456	13.5306	11.1805	14.8209	2.40222	5.2762	9.68738	14.4585	15.7244	13.6173
ENSMUSG00000023805	Synj2	4	Shared_late	0.514079	1.63246	2.78625	5.78326	29.8958	16.9446	1.14791	1.59458	2.81613	8.0784	39.8364	34.9768
ENSMUSG00000023911	Flywch2	4	Shared_late	11.8159	16.3372	21.7172	28.308	22.6072	24.6992	9.64943	20.9396	21.4074	33.2541	59.7034	39.1379
ENSMUSG00000023960	Enpp5	4	Shared_late	52.2458	59.8196	74.6685	102.406	146.602	147.373	66.767	75.8156	70.6888	85.3166	179.096	200.324
ENSMUSG00000024030	Abcg1	4	Shared_late	2.13697	1.72637	1.77156	3.51046	13.6269	16.6983	3.53723	2.72593	3.18497	3.37807	10.3919	12.7051
ENSMUSG00000024059	Clip4	4	Shared_late	3.54939	5.4428	5.79387	11.3579	10.5445	9.02819	4.14191	5.58981	6.1623	7.73454	15.58	16.5131
ENSMUSG00000024065	Ehd3	4	Shared_late	11.2408	14.4052	15.9503	25.5017	42.1094	36.4341	11.349	18.111	18.5728	28.026	45.5748	44.8936
ENSMUSG00000024072	Yipf4	4	Shared_late	18.1334	17.8956	17.0943	23.7324	44.1523	47.1607	23.136	21.4691	27.5991	26.6713	60.0062	55.7119
ENSMUSG00000024121	Atp6v0c	4	Shared_late	414.766	560.846	679.757	1151.47	1924.79	1574.79	474.183	635.99	734.553	1091.85	1580.43	1472.45
ENSMUSG00000024127	Prepl	4	Shared_late	54.3278	52.8248	59.1954	105.352	139.867	127.243	65.2095	72.7115	67.216	89.2132	196.681	177.274
ENSMUSG00000024158	Hagh	4	Shared_late	27.67	39.0433	48.0202	86.3411	182.413	159.221	37.1785	43.8592	62.8736	100.889	195.019	189.45
ENSMUSG00000024163	Mapk8ip3	4	Shared_late	59.9351	59.8399	55.8637	57.8319	98.2972	78.9509	35.6392	46.4753	48.3735	52.9003	96.539	118.825
ENSMUSG00000024190	Dusp1	4	Shared_late	30.9701	22.9687	16.1881	12.0164	102.03	244.65	36.9799	35.5261	24.4484	17.4294	131.982	127.965
ENSMUSG00000024208	2900010M23Rik	4	Shared_late	143.013	172.907	186.315	214.489	363.964	421.963	159.911	176.227	225.819	215.665	305.698	380.932
ENSMUSG00000024268	Celf4	4	Shared_late	30.8657	40.6013	61.9354	67.6562	81.647	90.7089	55.0999	57.7626	50.8125	54.7549	78.2941	82.8587
ENSMUSG00000024308	Tapbp	4	Shared_late	3.62421	5.80615	6.47776	6.87215	10.7769	14.754	6.94725	7.47284	12.1957	16.3288	11.384	17.1096
ENSMUSG00000024403	Atp6v1g2	4	Shared_late	31.6313	53.2233	81.4282	228.975	644.082	681.463	33.8521	70.8895	95.4243	194.633	686.732	1053.85
ENSMUSG00000024423	Impact	4	Shared_late	5.44349	5.22663	7.08169	9.36683	73.7596	89.2941	5.0611	4.94489	4.59721	7.37144	110.532	118.414
ENSMUSG00000024462	Gabbr1	4	Shared_late	92.9828	112.91	116.182	153.335	276.138	253.089	90.859	127.811	122.599	167.416	227.035	243.878
ENSMUSG00000024479	Mal2	4	Shared_late	1.45026	7.99602	18.6357	64.4147	162.928	165.309	8.05876	12.2317	20.6032	37.9054	155.513	141.64
ENSMUSG00000024579	Pcyox1l	4	Shared_late	13.2963	10.5697	13.9131	17.7685	22.1037	18.0786	17.0471	14.9241	20.2583	32.3181	27.5016	23.6589
ENSMUSG00000024588	Fech	4	Shared_late	13.194	19.348	18.8531	24.906	37.3612	31.3988	17.0421	24.1236	22.5883	28.3243	32.7081	29.3523
ENSMUSG00000024654	Asrgl1	4	Shared_late	4.77224	6.24341	4.86679	7.70144	8.18851	10.798	5.6856	5.48365	6.50969	5.91381	13.7827	13.0247
ENSMUSG00000024805	Pcgf5	4	Shared_late	0.828284	1.07412	3.91738	4.51353	9.90371	15.582	1.32855	0.81345	3.01272	5.0184	19.641	19.2684
ENSMUSG00000024883	Rin1	4	Shared_late	0.218887	0.166411	0.0821507	0.252723	14.3954	5.33266	0.226707	0.257602	0.0643331	0.137859	12.4073	11.7515
ENSMUSG00000024944	Arl2	4	Shared_late	26.4858	33.0859	35.8076	40.1527	66.6299	75.1393	39.5817	56.8077	67.6958	70.9028	72.1069	82.9295
ENSMUSG00000024948	Map4k2	4	Shared_late	4.53312	4.38131	4.81075	6.09634	12.1974	17.2622	3.40378	4.05065	4.37489	5.11359	21.4004	23.6194
ENSMUSG00000024952	Rps6ka4	4	Shared_late	2.78832	4.8558	6.69136	8.58076	11.6672	10.5499	5.21356	8.19893	11.6032	18.1365	19.8168	22.8172
ENSMUSG00000024953	Prdx5	4	Shared_late	121.3	155.321	160.99	210.186	320.972	312.588	143.921	192.244	256.849	339.465	373.068	412.175
ENSMUSG00000024990	Rbp4	4	Shared_late	0.362473	0.365613	1.57653	4.20818	28.8749	32.9126	1.39766	0.82911	1.72112	1.72009	19.4126	13.0393
ENSMUSG00000024997	Prdx3	4	Shared_late	36.6113	53.9727	70.6302	116.203	61.4572	67.0108	44.4423	51.8362	79.1473	117.153	100.152	102.608
ENSMUSG00000025170	Rab40b	4	Shared_late	0.686245	1.56839	2.74429	6.21136	26.6245	28.7671	2.33322	2.28592	2.90521	6.60858	26.7132	23.6815
ENSMUSG00000025175	Fn3k	4	Shared_late	4.10257	2.63022	3.98715	5.13165	39.1053	46.801	7.97458	5.62395	6.41887	9.04087	47.8672	44.9228
ENSMUSG00000025190	Got1	4	Shared_late	33.3429	43.7336	51.0071	95.3454	265.803	256.642	28.8466	40.0914	51.7061	86.7044	330.382	357.869
ENSMUSG00000025213	Kazald1	4	Shared_late	0.14149	0.262264	0.399834	0.231792	2.18482	11.2984	0.190353	0.579018	0.508338	0.343945	2.60607	9.98838
ENSMUSG00000025221	Kcnip2	4	Shared_late	25.2388	39.0319	70.6322	117.427	149.952	126.883	67.7442	70.7312	89.5193	119.468	46.0526	53.1695
ENSMUSG00000025227	Tmem180	4	Shared_late	6.69069	6.69657	8.25159	9.99961	14.039	10.4398	4.39451	7.93957	10.1648	13.5742	14.6092	13.2216
ENSMUSG00000025283	Sat1	4	Shared_late	8.73768	14.0608	20.0161	31.1304	25.2737	44.5679	15.5791	24.6394	33.2043	43.3999	62.8871	53.7594
ENSMUSG00000025337	Sbds	4	Shared_late	22.1773	23.3636	21.8981	26.3246	70.4835	86.6001	26.3912	24.5148	26.4557	28.468	64.8012	82.5173
ENSMUSG00000025372	Baiap2	4	Shared_late	14.1033	33.1198	36.2218	45.3331	148.964	110.01	72.228	95.0675	93.9453	101.319	219.98	213.53
ENSMUSG00000025402	Nab2	4	Shared_late	0.73588	0.987836	1.60068	3.6796	19.6167	19.5842	1.7913	2.50582	3.73079	6.71846	17.2488	22.7187
ENSMUSG00000025404	R3hdm2	4	Shared_late	26.8793	25.9653	33.094	59.5581	118.257	96.7244	25.6871	39.4824	41.6175	47.0907	82.68	85.8539
ENSMUSG00000025425	St8sia5	4	Shared_late	0.664028	2.72069	4.1902	9.51626	88.5488	43.1007	1.4871	6.50657	9.75172	36.4555	96.7396	69.624
ENSMUSG00000025429	Pstpip2	4	Shared_late	0.620951	0.977508	1.32889	2.94589	9.13256	11.3127	0.477006	0.96205	1.24931	1.55831	5.68041	5.86652
ENSMUSG00000025466	1810014F10Rik	4	Shared_late	2.03679	2.05754	5.01021	13.8985	76.2105	85.1068	2.20444	3.78292	6.40135	15.253	95.6621	88.0866
ENSMUSG00000025475	Gpr123	4	Shared_late	3.09899	0.906727	3.55082	9.29476	43.5654	58.6352	1.96109	6.61236	12.9499	35.7153	139.562	130.8
ENSMUSG00000025512	Chid1	4	Shared_late	8.76459	15.1873	17.0045	26.6542	34.5263	24.9936	14.518	18.7431	21.4082	35.4363	36.7667	40.9945
ENSMUSG00000025533	Asl	4	Shared_late	5.38229	7.83103	8.89179	12.4122	8.29409	13.9554	6.75096	9.59646	12.3238	29.3446	22.2033	25.7129
ENSMUSG00000025534	Gusb	4	Shared_late	2.42248	5.0937	5.41353	7.55825	8.23998	9.09711	1.95994	4.94319	7.58721	10.7003	9.12611	8.50894
ENSMUSG00000025545	Clybl	4	Shared_late	0.793357	1.29139	3.45311	12.8242	19.5927	22.8848	1.57403	2.40973	5.03735	12.6538	25.8116	29.5839
ENSMUSG00000025579	Gaa	4	Shared_late	35.9451	40.2885	43.5052	65.4317	97.2734	93.3444	32.5886	41.1436	51.1741	61.4716	78.741	101.253
ENSMUSG00000025586	Cpeb1	4	Shared_late	1.03317	2.39357	4.51589	4.69858	36.5566	44.2706	1.04706	2.04758	2.30246	6.41076	28.6942	49.27
ENSMUSG00000025630	Hprt	4	Shared_late	46.9636	75.2894	104.684	193.229	295.04	357.806	57.8093	90.4499	110.819	157.395	312.625	318.937
ENSMUSG00000025647	Shisa5	4	Shared_late	18.9743	28.4574	30.6099	33.6248	61.8979	65.3307	23.7258	29.5802	35.4868	46.9776	49.1977	53.9938
ENSMUSG00000025656	Arhgef9	4	Shared_late	22.8196	20.7904	24.9025	41.5576	126.764	108.846	23.1383	23.1641	23.2703	28.7248	106.507	100.493
ENSMUSG00000025738	Fbxl16	4	Shared_late	29.3815	32.0868	35.6722	50.0091	159.191	138.407	19.7004	27.9185	35.3478	50.6976	117.861	129.507
ENSMUSG00000025742	Prps2	4	Shared_late	3.73099	8.70512	7.96378	12.6905	19.051	20.4761	9.77658	9.50238	12.0794	12.1136	9.7545	12.6903
ENSMUSG00000025757	Hspa4l	4	Shared_late	11.9174	10.2071	17.6762	38.6124	53.4615	65.5933	15.8765	12.7967	12.777	15.3656	62.5728	65.1019
ENSMUSG00000025825	Iscu	4	Shared_late	49.2671	57.7465	56.6352	67.0836	147.447	158.938	46.5027	56.0303	73.9845	79.1717	176.759	200.627
ENSMUSG00000025876	Unc5a	4	Shared_late	16.8427	13.109	14.4507	15.9161	48.7999	37.2083	14.8471	16.6633	21.7173	27.4454	37.2695	35.7212
ENSMUSG00000025889	Snca	4	Shared_late	48.092	156.254	256.106	655.519	1559.19	1370.75	116.995	321.896	618.747	1110.39	1086.32	1022
ENSMUSG00000025931	Paqr8	4	Shared_late	4.48713	3.4924	4.85293	10.6763	11.6968	12.4541	3.10143	4.00291	3.16542	3.67846	14.4196	16.1098
ENSMUSG00000025933	Tmem14a	4	Shared_late	6.87906	9.70351	12.0411	24.3323	70.733	77.1231	10.5746	10.7303	14.0751	20.3568	48.9401	51.7702
ENSMUSG00000025964	Adam23	4	Shared_late	6.81267	11.4867	12.2414	22.693	43.3334	32.2443	8.39639	15.6994	19.3666	24.0765	34.4874	31.6631
ENSMUSG00000025981	Coq10b	4	Shared_late	19.4998	15.9961	20.0756	25.7493	56.5311	82.4823	32.0907	38.4832	39.7111	36.9807	64.3152	71.6689
ENSMUSG00000026090	2010300C02Rik	4	Shared_late	0.52034	1.27736	1.96907	14.667	103.973	68.3618	0.658119	1.55455	1.95726	5.04601	53.9712	61.427
ENSMUSG00000026123	Plekhb2	4	Shared_late	26.3103	37.083	59.8557	134.453	131.722	115.214	41.8267	53.2185	67.6893	138.817	114.804	130.671
ENSMUSG00000026158	Ogfrl1	4	Shared_late	4.21839	4.96592	6.18737	8.41234	24.2401	34.5755	7.42463	5.87065	4.63729	5.64783	45.7822	53.53
ENSMUSG00000026202	Tuba4a	4	Shared_late	3.3864	8.84439	22.2754	221.612	816.863	636.07	7.08112	23.0238	55.7801	250.351	976.714	1032.98
ENSMUSG00000026203	Dnajb2	4	Shared_late	10.7672	10.4683	12.5833	20.8848	36.2614	37.1328	15.4506	14.2486	17.2638	21.5435	20.2274	22.956
ENSMUSG00000026204	Ptprn	4	Shared_late	2.57169	10.205	16.5281	41.1098	218.216	147.787	4.99285	13.3276	21.7017	45.3427	144.956	130.52
ENSMUSG00000026223	Itm2c	4	Shared_late	27.4021	30.7679	31.9857	52.812	379.943	288.887	69.2942	93.5621	108.774	110.098	589.836	682.74
ENSMUSG00000026241	Nppc	4	Shared_late	0.660244	0.941246	1.13905	7.74349	18.5	13.4872	2.82703	4.07178	7.42575	18.4601	26.9966	27.6681
ENSMUSG00000026259	Ngef	4	Shared_late	5.41681	21.4293	56.4898	130.539	427.276	323.237	20.5225	44.2613	72.7135	159.972	327.891	369.321
ENSMUSG00000026315	Serpinb8	4	Shared_late	0.0760284	0.500093	0.208786	0.697696	15.3831	9.40593	0.0245954	0.238877	0.0849611	0.261123	11.9243	13.8177
ENSMUSG00000026344	Lypd1	4	Shared_late	2.7316	4.51689	10.3549	51.6988	27.245	13.0978	16.0153	22.4927	30.2235	81.3592	157.067	88.9404
ENSMUSG00000026414	Tnnt2	4	Shared_late	0	0	0	0	8.84538	16.4715	0	0	0.140768	0.247959	2.9733	9.32603
ENSMUSG00000026421	Csrp1	4	Shared_late	0.293343	0.711415	0.673192	1.139	10.4928	16.8305	0.992939	1.20006	1.66652	2.37461	25.4872	24.7073
ENSMUSG00000026430	Rassf5	4	Shared_late	0.497657	0.91158	1.60467	3.71596	6.161	6.06795	1.08146	2.1225	2.31568	5.96124	14.518	17.1671
ENSMUSG00000026489	Adck3	4	Shared_late	1.66869	1.62814	1.47414	2.32882	23.0993	25.2944	4.91555	3.82356	2.85376	6.24566	31.6427	38.1981
ENSMUSG00000026525	Opn3	4	Shared_late	0.955813	2.23866	2.69936	7.6817	10.6607	11.1253	1.32969	2.19782	5.7728	14.8936	10.5738	6.75556
ENSMUSG00000026568	Brp44	4	Shared_late	91.9381	124.739	159.835	193.676	232.591	292.773	106.123	141.869	170.081	206.052	202.458	199.483
ENSMUSG00000026576	Atp1b1	4	Shared_late	70.1086	192.515	320.127	578.429	780.027	700.647	161.53	276.978	341.389	420.06	827.352	736.108
ENSMUSG00000026578	4930455F23Rik	4	Shared_late	8.45405	9.17214	12.3063	17.3683	25.4761	33.2436	19.3774	14.0556	17.8648	14.1292	18.7629	22.0512
ENSMUSG00000026617	Bpnt1	4	Shared_late	19.6416	22.3261	21.8603	37.7172	46.5195	42.1473	26.3601	32.4882	43.1589	53.3669	60.1205	59.4997
ENSMUSG00000026623	Lpgat1	4	Shared_late	30.8043	27.4663	32.1074	31.0984	56.953	60.5755	26.6143	22.4484	24.7106	23.7503	103.433	130.171
ENSMUSG00000026626	Ppp2r5a	4	Shared_late	5.26184	5.50002	8.71678	17.7288	47.7292	43.0404	4.68736	6.82274	7.17976	10.9798	48.0432	40.3938
ENSMUSG00000026632	Tatdn3	4	Shared_late	7.66441	7.37984	7.79192	9.72542	12.5934	19.8098	7.10852	6.0662	8.73193	8.07145	16.3338	17.2109
ENSMUSG00000026663	Atf6	4	Shared_late	4.2893	3.00646	3.31293	3.65764	9.03129	7.01829	3.5841	3.26452	2.42265	2.49022	15.8178	15.0879
ENSMUSG00000026664	Phyh	4	Shared_late	22.5358	30.2405	40.8697	65.066	103.673	126.234	41.677	54.1938	75.72	63.4477	100.619	110.375
ENSMUSG00000026688	Mgst3	4	Shared_late	44.4161	56.9561	74.8022	170.573	127.328	152.901	94.617	103.652	162.153	246.7	182.592	171.067
ENSMUSG00000026696	Vamp4	4	Shared_late	24.5796	32.0396	36.1247	43.8701	86.4556	93.6987	23.1533	25.4465	29.0432	30.4401	71.1486	80.5582
ENSMUSG00000026824	Kcnj3	4	Shared_late	8.16532	8.30672	12.3336	22.9136	46.0359	47.763	13.1119	10.0283	9.69257	11.0749	40.7106	35.8508
ENSMUSG00000026825	Dnm1	4	Shared_late	41.2482	61.2236	70.2615	158.714	809.636	676.837	60.221	88.6703	123.908	228.938	790.831	720.367
ENSMUSG00000026833	Olfm1	4	Shared_late	128.196	135.333	158.806	288.722	2283.66	1831.36	228.626	309.282	453.567	627.155	1365.8	1476.85
ENSMUSG00000026860	Sh3glb2	4	Shared_late	65.6702	80.8989	80.5345	94.8613	201.09	168.675	58.318	77.0004	80.2502	116.744	153.825	140.063
ENSMUSG00000026885	Ttll11	4	Shared_late	5.13898	5.71009	6.27424	7.20001	30.8718	22.6289	3.62882	6.70464	7.17378	8.01717	23.8239	26.3766
ENSMUSG00000026904	Slc4a10	4	Shared_late	2.17693	3.61583	6.351	23.5627	83.4346	64.2343	9.08962	13.6061	14.1837	24.2631	108.348	99.208
ENSMUSG00000026921	Egfl7	4	Shared_late	2.63752	5.60289	5.71025	10.0987	29.3912	24.1477	2.56207	6.20692	9.09523	21.6985	38.8465	47.4303
ENSMUSG00000026956	Uap1l1	4	Shared_late	1.50576	1.32306	2.81311	3.31434	9.58872	14.3612	1.02722	2.00118	3.03808	6.2905	14.4271	21.2977
ENSMUSG00000026986	Hnmt	4	Shared_late	4.57791	9.16226	18.7415	56.2699	60.8778	79.014	10.5714	19.9869	32.2952	68.5297	110.89	99.3146
ENSMUSG00000026988	Wdsub1	4	Shared_late	0.621638	2.80101	2.41315	6.26672	14.0975	13.5804	1.37598	1.05198	2.35098	4.18803	15.7835	14.2339
ENSMUSG00000027016	Zfp385b	4	Shared_late	2.56617	7.60016	10.8767	19.4058	43.7339	40.9254	28.7465	34.7252	31.13	19.8117	37.3437	33.3888
ENSMUSG00000027087	Itgav	4	Shared_late	1.47148	0.928634	1.62171	2.23408	29.5211	42.9377	2.72476	1.94852	1.0816	0.906047	22.1294	17.7434
ENSMUSG00000027134	Lpcat4	4	Shared_late	9.18816	16.946	19.385	30.0975	134.513	115.707	11.9344	14.6092	25.8223	46.6485	150.898	173.541
ENSMUSG00000027165	B230118H07Rik	4	Shared_late	13.726	14.9034	16.101	22.4154	27.238	43.0747	16.1158	16.3366	20.2638	17.412	30.6913	33.5759
ENSMUSG00000027188	Pamr1	4	Shared_late	0.0412673	0.277408	0.788386	15.5007	131.041	180.434	0.198293	0.362779	1.11719	7.92733	90.0531	87.1374
ENSMUSG00000027207	Galk2	4	Shared_late	9.88505	12.816	17.1093	18.1021	29.155	31.6684	13.0502	19.1017	18.6486	21.0903	24.8784	29.1482
ENSMUSG00000027220	Syt13	4	Shared_late	3.30707	6.12137	11.027	25.4707	192.041	142.849	1.67627	4.95358	11.3006	29.2848	134.376	139.443
ENSMUSG00000027221	Chst1	4	Shared_late	12.1676	19.7002	23.9384	47.8433	148.02	103	22.9682	34.4838	59.0863	84.8013	86.776	101.453
ENSMUSG00000027254	Mtap1a	4	Shared_late	4.46496	7.54999	8.96649	15.7923	31.7661	25.7174	7.44255	10.2367	12.3857	17.4147	22.8447	21.8107
ENSMUSG00000027257	Pacsin3	4	Shared_late	1.90128	2.05355	1.50335	3.43219	39.6046	35.3128	1.69612	1.99568	0.978264	2.54162	24.1092	31.3936
ENSMUSG00000027270	6330527O06Rik	4	Shared_late	0	0.21276	0.505777	12.644	222.979	137.391	0.451418	1.08598	2.51749	10.3028	70.824	24.7677
ENSMUSG00000027273	Snap25	4	Shared_late	111.179	145.055	252.927	688.571	3523.91	5025.8	364.457	427.247	445.871	533.936	2495.01	3324.23
ENSMUSG00000027274	Mkks	4	Shared_late	11.7239	14.6967	19.2565	29.5067	55.0128	55.2419	22.8094	15.4351	25.268	24.4253	50.7186	39.5959
ENSMUSG00000027286	Lrrc57	4	Shared_late	13.7564	12.6172	12.8596	13.6733	64.5686	61.5942	18.9531	18.8254	19.6738	18.2823	38.5535	46.8198
ENSMUSG00000027296	Itpka	4	Shared_late	0.358282	1.17115	2.2267	19.2213	243.216	179.352	0.93154	1.18406	2.19217	7.00499	114.134	121.2
ENSMUSG00000027297	Ltk	4	Shared_late	0.284942	0.327498	1.18585	1.82183	14.8386	15.892	0.772152	0.707828	1.11357	1.88961	3.84399	7.0256
ENSMUSG00000027298	Tyro3	4	Shared_late	6.11756	8.2948	7.1538	8.69432	95.815	69.7916	6.57771	9.70594	9.71914	13.3632	49.776	64.6679
ENSMUSG00000027316	Gfra4	4	Shared_late	21.1935	27.9954	25.0345	36.2421	126.44	121.328	22.7639	36.4838	38.44	58.0667	111.689	131.338
ENSMUSG00000027346	Gpcpd1	4	Shared_late	33.145	37.4745	54.6345	124.431	121.718	138.433	51.9702	75.8412	61.1629	107.28	161.042	90.3872
ENSMUSG00000027347	Rasgrp1	4	Shared_late	0.389722	0.651465	0.776458	7.95344	217.35	187.99	4.58815	18.0048	21.5342	34.0225	231.368	260.408
ENSMUSG00000027350	Chgb	4	Shared_late	23.7264	42.0762	76.8621	196.744	382.875	412.599	119.221	166.648	160.223	174.402	545.335	497.668
ENSMUSG00000027371	Fahd2a	4	Shared_late	12.9432	11.402	8.38294	12.0479	16.6206	25.0051	9.16335	13.129	13.8833	16.4053	24.6173	26.6358
ENSMUSG00000027419	Pcsk2	4	Shared_late	10.971	40.2204	42.6702	59.5439	165.343	134.388	52.3158	68.5133	69.2938	69.5101	144.059	166.696
ENSMUSG00000027430	Dtd1	4	Shared_late	36.3349	74.5378	80.6871	99.8447	140.928	158.068	60.1575	67.1014	90.1667	98.7319	147.914	168.405
ENSMUSG00000027438	Napb	4	Shared_late	39.4	44.2525	57.8365	119.48	250.396	284.209	43.7968	47.1726	47.9109	76.0806	286.358	336.427
ENSMUSG00000027447	Cst3	4	Shared_late	194.138	262.874	274.749	297.569	344.056	395.799	265.88	315.747	403.598	406.327	576.875	481.266
ENSMUSG00000027457	Snph	4	Shared_late	6.43219	7.62427	10.2639	15.5657	46.0261	41.4326	9.0717	10.421	12.12	18.8621	50.2096	58.0507
ENSMUSG00000027489	Necab3	4	Shared_late	5.74658	15.0574	19.0771	37.5493	163.422	99.1606	24.353	42.8846	53.7029	93.8017	184.262	177.182
ENSMUSG00000027602	Map1lc3a	4	Shared_late	150.113	224.098	251.957	341.991	346.192	340.744	185.214	283.701	339.364	457.977	365.182	375.67
ENSMUSG00000027605	Acss2	4	Shared_late	7.36206	7.34981	8.86788	15.3339	24.3865	17.6413	7.17636	7.30523	7.58184	12.3135	19.2006	22.185
ENSMUSG00000027634	Ndrg3	4	Shared_late	123.034	164.928	212.33	437.004	583.998	457.744	275.266	396.396	414.192	616.719	661.441	624.165
ENSMUSG00000027674	Pex5l	4	Shared_late	1.15935	4.07472	14.8827	59.6954	127.079	109.86	4.16134	9.3956	12.659	27.2386	113.923	110.571
ENSMUSG00000027677	Ttc14	4	Shared_late	30.5749	15.4271	32.1864	44.1725	55.4333	87.7805	38.7666	24.2194	20.8267	30.8031	64.8701	58.7361
ENSMUSG00000027698	Nceh1	4	Shared_late	2.03169	4.43685	6.87631	30.1926	75.6864	64.6352	6.97431	10.6725	12.28	19.3184	62.6784	63.6028
ENSMUSG00000027706	Sec62	4	Shared_late	8.75701	6.65422	11.0044	13.2155	18.2092	28.7622	12.3546	9.13697	7.51543	10.9457	34.265	31.8222
ENSMUSG00000027712	Anxa5	4	Shared_late	8.5115	13.9714	17.2894	19.8936	25.4066	24.7973	17.8015	18.2092	33.9287	46.0729	25.5078	30.0047
ENSMUSG00000027716	Trpc3	4	Shared_late	2.44375	5.3823	14.561	24.6921	19.4409	15.3849	2.97184	8.53204	10.1054	17.182	24.3125	22.4916
ENSMUSG00000027777	Schip1	4	Shared_late	118.658	132.361	135.569	203.965	525.125	373.131	88.6727	106.364	134.546	139.124	299.591	311.442
ENSMUSG00000027784	Ppm1l	4	Shared_late	31.8672	22.4624	20.3674	36.9956	84.969	68.8854	45.7521	40.3316	34.5805	33.6807	73.8724	76.5326
ENSMUSG00000027822	Slc33a1	4	Shared_late	4.80864	3.81295	5.23774	9.04252	10.744	10.7055	5.55365	4.8129	5.13323	6.07178	11.2541	9.78976
ENSMUSG00000027894	Slc6a17	4	Shared_late	8.76795	9.90784	10.1803	16.5752	50.04	36.9518	14.2951	19.5235	18.0583	21.7241	36.1586	30.9015
ENSMUSG00000027895	Kcnc4	4	Shared_late	0.958605	1.4144	1.5132	4.11485	27.8286	22.3129	5.8275	8.69498	16.5208	25.8317	39.3171	48.4051
ENSMUSG00000027953	Slc50a1	4	Shared_late	17.8793	14.4267	15.3022	15.0292	31.3583	39.4854	9.15324	11.4013	11.4987	14.9134	40.6536	49.7925
ENSMUSG00000028035	Dnajb4	4	Shared_late	13.7608	14.8591	15.5674	22.4787	34.4364	43.3706	15.601	15.7829	16.6738	17.1759	32.3929	33.7822
ENSMUSG00000028041	Adam15	4	Shared_late	12.693	15.0597	20.9189	30.9352	29.6873	27.1861	14.1972	20.0537	22.3466	39.8784	29.4266	34.609
ENSMUSG00000028057	Rit1	4	Shared_late	19.6213	22.3929	27.3231	38.0329	40.199	36.1064	27.5074	21.394	32.9475	45.8475	58.0866	56.1406
ENSMUSG00000028063	Lmna	4	Shared_late	6.72377	14.8073	19.0638	27.6955	52.6648	56.3428	13.6635	24.0563	30.2907	46.5235	57.7191	78.9522
ENSMUSG00000028126	Pip5k1a	4	Shared_late	11.4006	10.0014	9.22552	8.56524	24.9147	21.8195	13.4048	11.507	11.0118	9.08916	22.777	29.3425
ENSMUSG00000028132	Tmem56	4	Shared_late	1.66927	2.8409	4.07096	6.47548	11.1716	11.6098	1.42603	1.75823	2.15266	3.35201	16.782	15.0525
ENSMUSG00000028149	Rap1gds1	4	Shared_late	59.2818	69.5252	72.8275	130.977	189.478	176.782	52.8051	63.0568	74.5077	129.961	373.014	360.435
ENSMUSG00000028173	Wls	4	Shared_late	4.3962	3.87	6.403	11.7531	38.4808	38.4631	4.52452	4.01877	5.29661	6.89618	48.1529	36.4468
ENSMUSG00000028251	2610029I01Rik	4	Shared_late	3.38549	3.78671	6.94329	15.4971	14.7167	19.4649	6.91689	5.67046	7.67995	10.5964	17.1733	19.4192
ENSMUSG00000028328	Tmod1	4	Shared_late	0.319306	0.804688	1.74628	1.81612	21.9761	24.8542	1.52045	3.55442	5.84503	6.64541	22.4433	23.2506
ENSMUSG00000028351	Dbc1	4	Shared_late	7.17212	48.1689	98.5379	185.466	351.646	265.748	64.4977	98.1473	101.142	114.537	112.095	96.3475
ENSMUSG00000028383	Hsdl2	4	Shared_late	3.65284	3.00695	4.57559	6.79358	10.829	12.65	5.47437	3.93757	6.98736	6.26245	8.31985	9.42441
ENSMUSG00000028470	Hint2	4	Shared_late	29.7701	35.7834	26.0839	36.6398	70.5316	78.8777	25.1584	32.9012	36.0867	34.8352	59.3194	64.739
ENSMUSG00000028488	Sh3gl2	4	Shared_late	46.2324	66.7178	90.4541	178.238	435.947	377.287	262.588	285.39	326.142	362.085	432.565	477.262
ENSMUSG00000028525	Pde4b	4	Shared_late	11.7642	10.4712	10.1147	25.7141	82.9815	77.9265	14.4635	13.3857	12.3026	18.1088	39.1317	43.066
ENSMUSG00000028527	Ak4	4	Shared_late	1.01586	0.641668	0.883286	1.37726	31.3227	20.0798	0.656566	0.579672	0.894372	1.92659	11.7725	29.2753
ENSMUSG00000028528	Dnajc6	4	Shared_late	12.3929	17.6063	26.494	41.9588	79.5946	70.6458	20.7241	23.2213	23.6922	33.6261	63.2983	66.1775
ENSMUSG00000028552	Eps15	4	Shared_late	18.6173	20.222	25.9631	45.443	63.1776	63.1253	24.2944	25.4022	25.7569	33.9565	107.849	86.0131
ENSMUSG00000028573	Fggy	4	Shared_late	1.85628	3.2473	1.87035	5.56002	11.8639	10.4583	3.27649	2.15367	4.34631	4.29282	10.546	14.285
ENSMUSG00000028626	Col9a2	4	Shared_late	1.00019	1.52843	5.55712	8.70298	3.3651	3.71794	1.01788	3.13243	5.47693	10.4149	9.4962	7.36133
ENSMUSG00000028645	Slc2a1	4	Shared_late	8.97794	5.93365	3.89655	6.17482	20.7424	18.338	4.46493	4.16552	3.45686	6.46965	31.4694	26.4874
ENSMUSG00000028657	Ppt1	4	Shared_late	34.8435	33.0344	33.8954	47.7377	103.281	118.337	31.4833	38.2228	35.0468	40.9666	94.826	91.0381
ENSMUSG00000028669	1110049F12Rik	4	Shared_late	33.5571	34.6798	35.4004	37.3465	101.742	108.455	28.6318	32.5613	41.8733	50.3818	113.422	133.953
ENSMUSG00000028684	Urod	4	Shared_late	23.9028	20.3784	22.8915	27.5224	84.4534	73.7266	31.2964	26.2529	36.1352	42.0379	78.0696	81.5233
ENSMUSG00000028710	Atpaf1	4	Shared_late	19.234	18.3816	21.5393	18.8833	44.9161	58.3394	19.0877	16.0852	19.8455	16.7301	40.3878	42.8401
ENSMUSG00000028756	Pink1	4	Shared_late	55.1003	63.6658	48.5972	52.6974	145.671	164.991	60.1275	59.8804	61.7839	64.7056	133.125	183.453
ENSMUSG00000028779	Pef1	4	Shared_late	28.8312	27.7153	26.1348	34.2394	69.0167	80.7644	27.5991	27.7473	32.9775	38.2432	68.3634	90.8222
ENSMUSG00000028782	Bai2	4	Shared_late	10.708	16.5616	18.6087	22.3041	47.1093	40.1741	16.2345	25.0425	29.1728	32.6079	39.7692	48.3677
ENSMUSG00000028785	Hpca	4	Shared_late	35.5676	90.3412	154.231	489.744	1482.2	1322.33	72.3001	192.754	347.828	526.955	363.628	449.252
ENSMUSG00000028789	Adc	4	Shared_late	3.75986	6.50453	7.10552	13.7033	34.8145	31.3048	3.48638	7.29179	6.0383	12.6263	38.9062	37.9544
ENSMUSG00000028833	Ncdn	4	Shared_late	94.5177	142.612	162.119	343.973	589.532	383.258	157.719	172.099	222.625	293.998	415.144	452.996
ENSMUSG00000028838	Extl1	4	Shared_late	0.422552	0.98523	1.07398	4.44122	32.4044	26.8614	1.0644	1.56779	2.30047	5.44665	37.071	35.5074
ENSMUSG00000028862	Map3k6	4	Shared_late	0.351811	0.76866	0.509469	0.267656	2.75548	7.09329	1.38225	2.12818	5.14962	4.76011	4.7264	10.0807
ENSMUSG00000028876	Epha10	4	Shared_late	0.504753	0.829674	1.57724	2.96639	16.643	12.243	0.835225	2.63433	3.02901	7.08875	4.88543	5.00513
ENSMUSG00000028931	Kcnab2	4	Shared_late	7.14852	7.81973	7.57452	12.5903	56.571	57.0887	6.68781	8.44294	9.00816	17.3155	63.1249	67.5053
ENSMUSG00000028957	Per3	4	Shared_late	0.323414	0.836296	1.05286	2.11703	10.2882	10.8326	0.616571	0.743546	0.99703	1.30419	8.10564	8.21582
ENSMUSG00000028967	Errfi1	4	Shared_late	6.14855	6.35941	6.91065	7.09955	15.1186	15.8383	8.82915	8.76174	8.60148	11.4162	18.7659	21.4563
ENSMUSG00000028982	Slc25a33	4	Shared_late	11.3235	12.6702	12.501	16.7967	21.9497	22.1126	6.6516	10.6711	13.2789	18.9519	36.4113	35.1697
ENSMUSG00000029001	Fbxo44	4	Shared_late	27.4661	28.2332	31.9827	47.034	73.8798	84.0494	16.9519	24.5267	32.0518	45.3057	81.7917	81.181
ENSMUSG00000029095	Ablim2	4	Shared_late	3.71433	9.96449	12.9268	18.6313	47.1657	37.7329	8.76202	11.6556	16.0089	24.3441	35.7064	32.3791
ENSMUSG00000029103	Lrpap1	4	Shared_late	72.062	60.6286	51.8045	81.4156	153.363	155.338	71.2851	79.6547	91.1537	94.4744	118.201	138.047
ENSMUSG00000029128	Rab28	4	Shared_late	45.1814	44.2647	36.4445	45.8269	102.864	124.606	48.728	54.868	57.3095	58.3542	117.462	115.844
ENSMUSG00000029153	Ociad2	4	Shared_late	10.8146	11.3953	8.87623	9.99126	65.5221	60.8344	9.987	11.2235	11.0952	9.04348	49.0869	55.0773
ENSMUSG00000029162	Khk	4	Shared_late	0.752865	1.96452	2.11302	3.24167	7.1507	9.09416	2.05491	2.79061	2.87482	3.16709	5.24978	10.9725
ENSMUSG00000029166	Mapre3	4	Shared_late	30.5821	32.9968	38.0804	61.0412	106.041	99.1602	33.1237	36.6824	43.558	58.9523	97.9269	94.2452
ENSMUSG00000029189	Sel1l3	4	Shared_late	11.2907	17.939	21.5762	32.6469	45.0815	34.058	28.8005	36.0518	34.8699	39.689	31.0242	33.4952
ENSMUSG00000029233	Srd5a3	4	Shared_late	10.216	14.4656	14.5692	19.8441	36.1191	33.1405	10.989	15.9178	16.6726	20.4606	30.2713	31.859
ENSMUSG00000029238	Clock	4	Shared_late	4.17157	3.47789	5.54547	5.57195	11.6532	12.1589	5.63023	5.18568	3.73739	3.50487	13.512	11.2681
ENSMUSG00000029309	Sparcl1	4	Shared_late	13.6423	22.0048	46.0024	160.009	254.75	299.223	43.5596	55.7393	86.7874	155.26	425.533	417.926
ENSMUSG00000029330	Cds1	4	Shared_late	4.85555	7.46431	7.57302	17.0925	41.7663	28.8565	5.278	9.20841	9.85266	15.4491	32.1915	28.1669
ENSMUSG00000029333	Rasgef1b	4	Shared_late	7.6933	5.67428	8.4819	21.7748	55.8632	49.6362	24.5018	23.2764	22.7612	24.4729	40.1838	32.2607
ENSMUSG00000029359	Tesc	4	Shared_late	0.268663	0.588746	1.37305	3.9019	36.5362	19.1401	0.265571	0.314153	0.396328	1.61736	25.2253	37.0101
ENSMUSG00000029386	Tctn2	4	Shared_late	7.2928	8.9737	12.3586	20.8277	26.2956	18.4307	15.0101	14.6373	13.3245	17.3877	20.4785	21.6855
ENSMUSG00000029408	Abcb9	4	Shared_late	1.24684	4.53554	8.6767	15.2397	20.37	12.2197	2.95492	7.62281	14.7492	25.9683	32.3623	31.1364
ENSMUSG00000029420	Rimbp2	4	Shared_late	1.35055	2.78415	3.591	5.55627	20.9532	14.1594	13.1254	12.9337	11.1453	7.80587	6.75842	9.15153
ENSMUSG00000029467	Atp2a2	4	Shared_late	82.5846	105.743	118.841	127.944	231.554	154.505	95.6548	132.392	132.376	141.85	290.379	235.163
ENSMUSG00000029470	P2rx4	4	Shared_late	1.78093	2.06456	2.46952	2.89194	12.869	16.5546	3.15108	3.34749	3.24215	5.04383	8.71253	13.3459
ENSMUSG00000029544	Cabp1	4	Shared_late	15.7767	23.3996	24.2601	21.8242	148.003	119.846	23.7475	40.6547	49.513	66.2489	110.783	86.7403
ENSMUSG00000029598	Plbd2	4	Shared_late	10.5787	21.5935	26.5202	42.3176	63.4664	50.8048	9.91171	37.6891	45.3323	65.4583	54.5112	52.7741
ENSMUSG00000029602	Rasal1	4	Shared_late	0.0661939	0.293886	1.87628	20.7597	29.5999	22.4761	0.799127	2.19998	4.52271	22.3887	71.572	80.2855
ENSMUSG00000029608	Rph3a	4	Shared_late	8.63448	7.28722	8.29723	14.8725	61.0036	45.3597	10.9925	29.2598	29.6878	33.4159	72.5134	81.9575
ENSMUSG00000029632	Ndufa4	4	Shared_late	592.005	860.427	981.584	1175.68	1446.64	1666.09	833.93	1030.95	1164.39	1376.16	1709.94	1568.64
ENSMUSG00000029634	Rnf6	4	Shared_late	9.58861	11.1484	12.634	19.82	49.6476	52.5645	10.9837	11.4286	9.06973	10.9683	41.8339	43.9169
ENSMUSG00000029657	Hsph1	4	Shared_late	89.2355	97.9749	111.56	158.009	215.917	174.101	67.9974	87.0717	86.3855	96.5565	272.114	303.558
ENSMUSG00000029684	Wasl	4	Shared_late	18.8683	15.4824	16.4123	10.5404	51.8684	54.3926	17.0792	13.6754	17.4074	16.3169	79.0809	81.8912
ENSMUSG00000029752	Asns	4	Shared_late	37.4103	78.2012	116.62	151.14	143.792	143.937	51.5945	92.2258	102.996	148.132	157.192	157.479
ENSMUSG00000029869	Ephb6	4	Shared_late	33.6768	69.143	80.0627	97.9697	88.6503	80.1303	40.3837	70.1693	79.1129	109.026	173.845	180.641
ENSMUSG00000030030	1700003E16Rik	4	Shared_late	0.9111	1.89041	3.61863	8.39693	9.97842	9.05264	4.50823	4.59246	7.38179	10.5333	9.38648	9.50938
ENSMUSG00000030032	Wdr54	4	Shared_late	9.72649	12.4766	13.5318	18.4383	23.4018	26.4283	13.2727	21.5386	21.4836	30.0629	28.8582	35.942
ENSMUSG00000030083	Abtb1	4	Shared_late	12.8518	11.1216	9.82603	13.8647	32.5805	34.3257	17.885	14.0985	15.0353	17.2093	24.9258	28.6456
ENSMUSG00000030087	Klf15	4	Shared_late	1.00865	0.812675	1.26695	1.50932	7.61415	9.35355	1.27179	1.70885	2.91648	6.81673	11.3939	7.43459
ENSMUSG00000030088	Aldh1l1	4	Shared_late	0.96219	1.03909	0.470572	1.22384	20.0114	9.9967	2.38238	2.99063	2.99546	6.25891	26.5431	9.55847
ENSMUSG00000030101	Sumf1	4	Shared_late	3.09224	3.54357	3.36008	4.28536	11.6082	11.8245	2.97902	3.98581	4.49246	5.72829	11.3484	12.6401
ENSMUSG00000030127	Cops7a	4	Shared_late	39.8794	50.3192	53.2024	89.2094	191.559	162.93	37.2428	42.378	56.8736	87.3241	153.209	155.567
ENSMUSG00000030134	Rasgef1a	4	Shared_late	1.18198	2.49619	6.35445	22.0273	63.301	48.3206	5.24887	8.89998	14.0056	22.8647	60.9003	71.5245
ENSMUSG00000030161	Gabarapl1	4	Shared_late	112.24	117.001	110.939	190.827	504.672	534.304	154.448	144.217	159.198	209.287	455.203	552.601
ENSMUSG00000030246	Ldhb	4	Shared_late	214.028	158.645	117.609	170.504	688.235	659.408	137.783	136.618	126.942	174.318	642.201	634.456
ENSMUSG00000030327	Necap1	4	Shared_late	82.8788	86.6955	87.2278	110.277	216.601	193.206	94.7	93.7022	104.803	116.644	232.297	255.569
ENSMUSG00000030329	C530028O21Rik	4	Shared_late	15.5323	12.287	14.8889	18.3199	43.3106	46.5371	10.7867	14.8818	22.0349	27.4397	44.0885	53.6306
ENSMUSG00000030337	Vamp1	4	Shared_late	1.85323	2.14711	2.54	5.51395	23.1904	32.2663	0.991276	2.56163	2.83732	4.32453	17.0037	21.1034
ENSMUSG00000030428	Ttyh1	4	Shared_late	10.2326	18.1948	28.7955	88.9143	329.788	235.618	23.9066	42.1839	68.1059	168.51	188.906	159.431
ENSMUSG00000030465	Psd3	4	Shared_late	8.13608	6.56823	10.3966	14.0265	18.5275	18.6889	6.4709	7.77348	6.63405	11.7355	31.7179	22.1126
ENSMUSG00000030579	Tyrobp	4	Shared_late	0.132874	0.263184	0.259251	3.40517	2.66643	2.46394	0.801004	1.94661	4.45638	1.8327	11.2592	0.606894
ENSMUSG00000030590	Fam98c	4	Shared_late	7.67583	9.89861	10.2093	8.09941	28.7645	25.853	6.75609	9.09948	10.7872	16.7506	32.4202	30.7244
ENSMUSG00000030614	Tmem126b	4	Shared_late	6.57602	6.52468	8.4422	15.4961	19.1159	22.956	7.46981	5.2393	6.91426	7.92283	16.7777	19.2098
ENSMUSG00000030616	Sytl2	4	Shared_late	0.201685	0.796806	1.64615	7.07205	43.4447	55.0358	1.14174	4.90668	5.41347	11.0398	26.714	26.4318
ENSMUSG00000030653	Pde2a	4	Shared_late	37.4586	74.4557	84.0406	118.857	152.567	97.2751	70.21	118.794	145.165	182.368	146.326	134.166
ENSMUSG00000030682	Cdipt	4	Shared_late	33.3761	40.0774	43.2444	74.1691	151.981	123.372	39.9489	51.7962	63.1541	101.686	142.614	149.255
ENSMUSG00000030683	Sez6l2	4	Shared_late	24.3009	26.5225	28.7308	42.2988	79.2534	62.1229	25.3933	34.8267	37.3525	55.3537	43.6473	39.4871
ENSMUSG00000030688	Stard10	4	Shared_late	3.26519	5.97502	4.80324	2.52428	29.2272	41.8496	10.0108	15.1416	22.1877	47.0077	42.2562	53.1036
ENSMUSG00000030695	Aldoa	4	Shared_late	81.0493	108.33	171.525	429.26	1925.01	1973.34	125.358	208.426	370.883	796.546	2345.56	2835.22
ENSMUSG00000030707	Coro1a	4	Shared_late	72.7709	87.8438	88.8949	126.224	229.416	210.279	80.401	113.551	145.81	182.303	162.362	160.465
ENSMUSG00000030718	Ppme1	4	Shared_late	62.7731	58.9156	58.3099	69.5135	166.593	135.561	65.0996	78.0325	88.7459	97.6873	115.724	125.983
ENSMUSG00000030729	Pgm2l1	4	Shared_late	3.60921	3.91447	9.95169	21.2647	23.5136	28.4556	10.1668	7.4819	8.59851	16.3068	24.7601	24.0425
ENSMUSG00000030747	Dgat2	4	Shared_late	7.31843	21.2714	30.8072	59.8005	62.3108	41.8239	19.8069	45.1672	54.8597	91.4591	79.5987	75.7937
ENSMUSG00000030770	Parva	4	Shared_late	2.17761	1.98619	2.79247	7.58431	16.3947	12.9275	5.11432	9.2625	11.4407	14.6476	8.11342	13.0433
ENSMUSG00000030774	Pak1	4	Shared_late	115.096	106.717	99.3415	100.612	331.051	357.529	100.139	106.726	89.7634	91.7924	393.057	440.81
ENSMUSG00000030805	Stx4a	4	Shared_late	10.1352	12.9295	15.1213	19.2537	35.729	34.7944	7.46033	11.0135	13.124	12.8187	32.168	42.0361
ENSMUSG00000030806	Stx1b	4	Shared_late	40.6667	42.212	39.6242	51.4607	105.27	77.6795	28.3182	40.1335	41.3059	57.0608	102.1	105.105
ENSMUSG00000030894	Tpp1	4	Shared_late	1.28453	1.19481	1.37339	3.93545	17.5384	18.6571	1.54796	2.19585	2.54538	3.47849	18.571	21.7577
ENSMUSG00000030898	Cckbr	4	Shared_late	0.199712	0.112973	0.209545	3.33306	120.954	90.4866	0.371894	0.803444	2.14886	7.54366	68.3128	57.786
ENSMUSG00000030917	Tmem159	4	Shared_late	0.159863	0.414067	0.737462	0.938338	15.0934	22.3531	2.5763	3.16521	9.91348	35.3157	59.8765	55.6644
ENSMUSG00000030987	Stim1	4	Shared_late	2.8592	4.74557	4.1987	7.27746	13.1607	12.1666	3.74541	6.10973	5.75211	7.89906	18.1767	18.0956
ENSMUSG00000031007	Atp6ap2	4	Shared_late	48.2637	56.3593	79.4242	136.266	208.914	214.592	70.6754	98.0137	124.27	173.919	314.874	352.068
ENSMUSG00000031016	Wee1	4	Shared_late	1.37353	0.656424	0.85439	1.59424	13.6736	11.2825	1.52564	2.14193	3.20777	3.85455	13.5345	13.0113
ENSMUSG00000031105	Slc25a14	4	Shared_late	32.2367	31.9918	32.7331	40.3897	88.2518	91.3327	37.7747	42.5582	47.2305	53.6384	110.186	114.788
ENSMUSG00000031144	Syp	4	Shared_late	60.3238	85.75	135.019	389.026	834.241	602.898	124.568	187.757	244.486	441.507	814.11	649.363
ENSMUSG00000031155	Pim2	4	Shared_late	11.3269	11.2493	14.7054	26.5003	60.891	47.6054	13.8776	18.5549	26.731	44.2051	70.2535	59.1654
ENSMUSG00000031168	Ebp	4	Shared_late	9.81713	8.73891	15.8668	12.5373	33.4864	33.0885	12.1394	14.2642	21.5942	33.4413	33.1196	30.147
ENSMUSG00000031169	Porcn	4	Shared_late	22.6461	23.7828	28.1454	35.7857	77.7533	68.4731	22.8674	33.0254	34.8004	45.0972	60.7665	55.6569
ENSMUSG00000031176	Dynlt3	4	Shared_late	8.29851	12.436	20.9614	35.4996	52.296	64.8373	13.9531	18.1418	19.9492	28.8179	48.7991	52.5238
[truncated: 2,420 more rows]
