# Supplementary material for: Temporally divergent regulatory mechanisms govern neuronal diversification and maturation in the mouse and marmoset neocortex
Source: Nat Neurosci. 2022 Aug 1;25(8):1049–58. doi: 10.1038/s41593-022-01123-4 (PMC9343253; doi:10.1038/s41593-022-01123-4)
Supplement: Supplementary file 4 — Dynamic ATAC peaks in the Cux2/Tle4 bulk dataset. fClustId, final cluster assignment. clustLabel, cluster type description. [file 41593_2022_1123_MOESM4_ESM.txt]

chrom	chromstart	chromend	fClustId	E18_5_Cux2	P1_Cux2	P3_Cux2	P7_Cux2	P21_Cux2	P48_Cux2	E18_5_Tle4	P1_Tle4	P3_Tle4	P7_Tle4	P21_Tle4	P48_Tle4	clustLabel
chr1	3084660	3085838	9	6.402416515	6.117124137	5.587287448	4.318402369	5.41045026	4.633026168	2.801557873	2.650815616	2.534379436	2.20000894	4.151946417	3.7731074	Cux2_spec
chr1	3103632	3104157	4	3.371921648	2.478974607	2.418789021	1.968996188	1.481572585	0.874626366	4.75547767	3.392336889	4.117020582	3.41824496	2.826463464	3.673191825	Tle4_spec
chr1	3109510	3111097	10	7.372932939	7.445351628	7.629371749	7.640672107	7.171711475	6.951964326	8.386950855	7.610732272	7.626755458	7.680130683	6.510359293	6.611741896	Dev_early
chr1	3111324	3111680	4	3.507799435	4.247290335	4.574794007	4.665279333	4.31394496	4.278884663	5.278229678	4.913547003	5.449547117	5.44310695	4.571002836	4.780182666	Tle4_spec
chr1	3254978	3255632	6	2.039741978	1.725674113	2.343257595	2.484773096	4.352826437	3.283189922	1.339172512	2.45619021	2.151043984	1.40541224	3.24641684	3.737504214	Dev_Late
chr1	3282374	3283507	4	4.109301153	4.938610316	5.491162885	5.636894804	4.224886406	4.325784141	4.862137103	4.859853332	4.726793129	5.613755009	5.235822427	5.891556029	Tle4_spec
chr1	3289756	3290077	2	1.876193686	2.296592783	2.849245926	3.658803978	4.29717849	3.904768599	2.651007337	2.095282755	2.584456982	3.699104202	3.943016782	4.108730421	Dev_Late
chr1	3299915	3300594	2	3.513823476	4.206592278	4.324817606	4.40855202	4.654118892	4.726836611	3.402532119	2.92554686	3.521755197	4.359611939	4.327133109	4.767846584	Dev_Late
chr1	3356659	3356962	9	3.935008343	4.129493016	3.970896563	2.883658989	2.632440758	2.943557019	2.202473471	2.34075158	1.888916923	1.980461446	2.508918774	2.80275113	Cux2_spec
chr1	3359485	3360131	5	2.030257811	3.100703176	3.950087023	5.128299653	5.033449375	5.09548208	2.292579381	2.975511611	2.769006884	2.89671015	2.418607357	2.710421059	Cux2_spec
chr1	3378343	3379280	8	2.633602952	4.527389213	5.655532319	6.209948936	4.770918587	4.145306966	4.21507785	4.781008273	5.214857478	6.029713132	4.269032836	4.281746567	Cux2_early
chr1	3381921	3382748	2	1.977798022	2.12868402	3.241764391	3.899393527	5.661844326	5.337470645	2.073285767	2.662579345	3.947041026	5.671080929	5.644760692	5.833357601	Dev_Late
chr1	3396110	3396825	11	5.090906088	4.981553378	5.349714513	4.053056297	2.050541038	2.307651058	2.292579381	2.231153115	2.151043984	2.558777036	2.482955511	2.646512921	Cux2_early
chr1	3397316	3397743	11	4.370945495	4.578610568	4.815467238	3.267771886	1.78012853	1.762199277	1.339172512	1.147018507	1.982466018	1.654933797	2.855129182	3.004885545	Cux2_early
chr1	3423681	3424520	6	4.068715826	3.631014325	3.011190176	3.319749759	5.475631527	4.66703328	2.74975075	2.822278995	2.829439874	2.67631996	4.977623052	5.072701399	Dev_Late
chr1	3447803	3448573	6	1.641990011	2.461501305	2.910117855	2.413569901	5.096225093	4.583729641	2.335606206	2.231153115	2.461551332	2.306407594	4.351746606	5.186630975	Dev_Late
chr1	3505233	3505722	11	5.466576109	4.654690207	4.056668658	2.939977446	1.627262803	1.355363196	2.992666193	1.147018507	2.314635291	2.26243978	1.764144688	1.677255003	Cux2_early
chr1	3506002	3506191	11	3.818592017	3.432073208	3.035007182	2.331737596	1.037979377	0.874626366	1.75242796	1.147018507	1.354117675	2.052900282	1.510102709	1.699482151	Cux2_early
chr1	3639196	3639668	8	3.233616343	3.234251113	4.201939328	4.565624602	2.100414466	2.412971293	2.404235542	2.112539106	2.584456982	2.856798906	3.127402058	3.06357172	Cux2_early
chr1	3652363	3653793	9	5.183551837	5.138616518	5.388611023	6.059066605	5.345104267	5.168523028	4.573047665	3.582849383	4.346293601	4.94109936	4.348858489	5.158556691	Cux2_spec
chr1	3700250	3700748	2	1.769550482	2.458096727	2.123322097	3.636771167	4.250952048	3.295534923	1.75242796	1.799308422	2.910200166	3.942916769	2.895054133	3.433875786	Dev_Late
chr1	3731985	3732639	8	3.024399483	2.978492777	3.588042497	4.492682115	2.576831015	2.943557019	2.073285767	2.095282755	1.806921632	1.40541224	1.136429506	1.069766968	Cux2_early
chr1	3890297	3890852	7	4.950115146	4.268348351	4.249016166	3.03891931	3.880164499	3.483522298	5.834653697	5.463574534	5.102436334	5.0499297	3.521140171	3.695481179	Tle4_early
chr1	3893526	3894012	4	2.157711477	2.688165372	2.073145292	1.775772059	2.74238543	2.616932097	5.895704399	4.903668006	4.938526613	4.474627483	4.256844091	4.76257798	Tle4_spec
chr1	3899250	3900291	2	2.415191256	2.669956872	3.400381309	4.483485025	5.152777576	4.991256589	2.52067424	2.563072337	2.795027072	3.821378909	2.80566682	3.757301573	Dev_Late
chr1	3922533	3922992	5	1.140607573	1.938627115	2.401711609	3.532387763	3.984620315	4.075697084	1.687478959	1.588383981	1.354117675	1.980461446	2.052479839	1.518498452	Cux2_spec
chr1	3929808	3930721	7	2.990848255	2.394673887	2.486776436	3.135473437	2.944910053	2.376417531	5.413062523	5.812756085	6.170311828	6.530712514	3.42347779	2.710421059	Tle4_early
chr1	3980523	3980955	6	1.41297085	1.908445282	1.020107996	1.578867398	4.038839199	3.480321054	1.96783474	1.612843834	2.86912052	2.15262008	2.664909151	2.699434234	Dev_Late
chr1	4079567	4080187	6	1.608636103	0.972522377	1.476844707	1.643805615	5.121906912	5.384567011	1.687478959	1.147018507	1.422481511	1.103519029	4.051260422	4.834256741	Dev_Late
chr1	4087959	4088632	11	4.38360096	4.516038203	4.293543474	2.855418331	2.411314202	2.70251987	1.687478959	2.428898151	1.806921632	1.40541224	2.390950692	3.354074892	Cux2_early
chr1	4129095	4129868	3	1.574492793	1.188209086	2.033721235	1.426549612	3.758021338	4.485175141	2.292579381	2.994252053	3.341106429	3.699104202	2.979224782	4.572730449	Dev_Late
chr1	4382574	4383191	11	3.923297258	4.509399961	4.655819364	3.918334763	1.840072582	2.406239701	3.137278158	3.524693871	2.301968543	2.103621595	2.741415301	1.699482151	Cux2_early
chr1	4404069	4405307	5	4.156226697	5.182345288	6.202136028	6.445866767	6.298440359	6.041209946	2.248229776	3.295878522	3.037673501	3.806146353	4.401104719	3.549340975	Cux2_spec
chr1	4517298	4517831	7	3.716005914	3.392918073	3.457180319	3.529361518	1.262225208	1.212208975	4.784169019	3.999700868	4.215151295	4.231632428	2.979224782	2.325806813	Tle4_early
chr1	4561401	4562679	10	6.21370148	6.076480426	5.968489616	5.756277847	5.246457522	5.050461656	5.934616563	5.813029299	5.906774061	5.691298102	4.351746606	4.865829933	Dev_early
chr1	4693123	4694141	2	1.934781848	1.857493338	2.441809326	5.162616193	5.925689663	6.055932923	2.482895978	3.428662181	3.557925038	4.839228403	4.552397965	4.794996945	Dev_Late
chr1	4756688	4757153	5	2.183610144	2.245803162	3.234395166	3.719120003	3.792566466	3.919910946	1.339172512	2.975511611	2.190787148	2.89671015	2.55948426	1.986964761	Cux2_spec
chr1	4810912	4811505	8	3.805732209	4.530817549	4.949160979	4.89130593	1.954945946	1.715321118	2.616531661	3.0687021	3.818503997	4.223202949	1.764144688	1.677255003	Cux2_early
chr1	4863442	4864034	6	1.839585244	2.067036712	2.240650206	1.643805615	4.500360079	4.582237307	1.339172512	1.147018507	2.055300324	1.484092205	3.952507988	4.59575964	Dev_Late
chr1	4871514	4871855	2	1.373800253	1.213116278	2.652895705	2.706021507	3.923736186	2.755116778	1.339172512	1.588383981	1.684262096	3.208622311	4.356028183	3.762589446	Dev_Late
chr1	4897754	4898895	3	3.006869289	2.587481348	3.234040057	3.721773615	5.700142185	4.375304858	3.268706103	2.112539106	3.288072799	4.421953358	6.316252097	6.337193109	Dev_Late
chr1	4912985	4913862	7	5.526799567	5.078757676	5.349796457	4.944457113	2.554066516	1.954396004	7.362542425	6.496981479	6.442331596	5.949340832	3.784076704	3.07211499	Tle4_early
chr1	4916423	4917241	8	3.827640294	3.856461884	4.570997345	5.281306126	3.769792562	3.302802046	2.52067424	3.435534872	3.847375576	4.737665193	3.758308572	3.979152117	Cux2_early
chr1	5002595	5003324	11	5.589461052	5.340415059	4.032319697	2.542054643	1.827471827	1.355363196	1.75242796	2.650815616	1.233756425	1.103519029	1.942469544	1.860271572	Cux2_early
chr1	5012767	5013263	9	5.851463186	5.061749384	4.098300664	4.757623257	4.556398064	4.343068192	3.305056293	3.0687021	3.491071245	3.631577659	5.147631023	4.317078113	Cux2_spec
chr1	5060225	5061059	2	3.35771016	2.992628357	4.003141529	4.509861478	5.06241211	4.373580438	1.96783474	2.077817497	2.624203737	3.648757909	5.159973093	5.001032734	Dev_Late
chr1	5061229	5061541	6	1.140607573	0.972522377	2.033721235	1.426549612	4.273590611	2.823020943	1.687478959	1.588383981	1.102432106	1.40541224	3.923844968	4.278058843	Dev_Late
chr1	5093202	5093651	3	2.504951218	2.636941643	3.262741148	3.179941255	3.589997227	3.972971556	2.248229776	3.003531768	3.317982245	4.493769175	4.564827833	4.601672747	Dev_Late
chr1	5120203	5120979	5	2.236487539	3.30648378	5.101788831	6.092624837	5.88790784	4.959137731	2.444101796	2.095282755	3.306279659	5.107639554	4.69043008	3.7731074	Cux2_spec
chr1	5128105	5128518	6	1.140607573	1.213116278	1.680356474	2.266912787	4.045491776	1.90392272	2.073285767	2.077817497	1.857186173	1.40541224	2.362753464	2.119999472	Dev_Late
chr1	5166973	5167960	2	2.013348658	2.085055954	2.3294899	3.575100507	6.315908191	5.946310583	2.444101796	1.964408003	3.43177994	4.803337379	5.066009384	5.8027121	Dev_Late
chr1	5173564	5174041	1	2.493625982	2.618415605	2.678162512	4.393826582	3.72891154	2.800739463	2.335606206	3.1478915	3.421831021	4.702157281	3.093486414	2.870060718	Other
chr1	5198125	5198700	6	1.839585244	1.541789455	2.370404988	2.215869202	5.183129395	4.718200735	1.339172512	1.777836353	1.233756425	1.654933797	3.120644945	2.354105331	Dev_Late
chr1	5210634	5211403	8	3.851286777	4.29579422	4.434026409	5.158573614	2.69683442	1.355363196	2.919377977	3.077516507	3.810241857	4.231632428	2.304649797	2.635026478	Cux2_early
chr1	5233177	5233824	4	2.244712005	1.923615124	1.755778692	2.369083164	1.919763421	1.053269282	2.52067424	3.139497967	3.736995549	5.066845588	3.076224839	2.445205497	Tle4_spec
chr1	5275335	5275783	7	2.166396127	1.857493338	2.62960128	3.206332128	2.089901821	1.355363196	2.965529146	4.161107581	4.686376576	5.218077391	2.362753464	2.635026478	Tle4_early
chr1	5305637	5306718	1	3.024399483	3.444364148	3.64793132	4.61757919	5.563818333	5.696320688	4.709944428	4.92091211	5.065776656	5.889739329	5.010739532	5.198385011	Other
chr1	5368914	5369653	8	2.485881129	2.896352329	3.965095654	5.014251745	3.060447535	1.954396004	3.964374966	3.139497967	4.183007388	4.276534611	2.534423042	2.761089032	Cux2_early
chr1	5372406	5373038	3	1.769550482	2.066783995	2.15965469	3.403734726	4.654584752	4.456956455	1.75242796	1.799308422	3.542647896	4.030385911	4.897315007	5.068437824	Dev_Late
chr1	5384465	5385209	1	1.839585244	1.953757867	2.843744445	4.022026912	4.627689361	4.136437833	2.52067424	3.340500741	4.16368103	4.565517028	2.390950692	2.354105331	Other
chr1	5578323	5578658	8	2.049164204	2.42281197	2.652895705	3.919581102	1.807591863	1.715321118	3.161394805	2.45619021	2.60370713	3.193916892	2.482955511	2.792447854	Cux2_early
chr1	5679465	5679752	6	1.140607573	0.972522377	1.255093524	1.885091857	3.356289066	3.459746098	1.75242796	1.147018507	2.027059952	1.103519029	1.136429506	2.325806813	Dev_Late
chr1	5907146	5907661	10	4.37304638	3.499298091	4.430651204	4.712490422	3.225094466	3.234149793	4.79455282	4.156955188	4.348921192	4.696951926	3.252611036	3.361063781	Dev_early
chr1	5915858	5916536	6	2.013348658	1.599603202	1.255093524	3.019853602	3.91387642	4.331790262	1.687478959	2.077817497	1.422481511	1.484092205	1.510102709	1.986964761	Dev_Late
chr1	5945450	5946237	1	1.934781848	1.397697476	2.311904189	3.304881473	4.264900684	3.035841509	1.75242796	3.214992664	4.134460383	5.261930165	3.664377535	2.555473495	Other
chr1	6029842	6030260	6	1.608636103	1.731326162	1.202147589	1.25623115	3.894282245	2.923074234	2.073285767	1.925881282	2.372787952	1.103519029	2.641628297	1.820260664	Dev_Late
chr1	6043907	6044585	6	2.200621186	1.360884735	1.634285223	2.500004366	4.516328231	3.962973189	1.339172512	1.925881282	1.487751879	1.40541224	1.136429506	1.069766968	Dev_Late
chr1	6084055	6084923	5	2.152060557	2.249746725	3.537800809	5.153995564	4.119667658	3.466233153	1.75242796	2.355321613	3.8109006	4.790767174	3.675882801	2.543235673	Cux2_spec
chr1	6125078	6125556	2	2.152060557	1.948914743	2.878757891	3.251538413	3.802644749	3.511231031	1.687478959	2.428898151	2.624203737	2.914758662	3.24641684	3.381829576	Dev_Late
chr1	6168540	6169298	6	1.934781848	1.397697476	2.016639227	1.949001397	5.232153064	4.546145519	2.073285767	2.626996423	1.102432106	1.103519029	3.384678648	1.677255003	Dev_Late
chr1	6178572	6179122	6	1.373800253	1.213116278	1.255093524	1.604658126	4.561449421	4.426512456	1.687478959	1.799308422	1.233756425	2.033746878	2.60833731	1.069766968	Dev_Late
chr1	6214158	6214659	9	3.587772734	4.028168	4.588842677	4.826152923	3.71539716	3.077743906	2.021523507	1.925881282	1.888916923	1.925132206	2.826463464	1.840404818	Cux2_spec
chr1	6278396	6279116	10	5.706985324	5.070958746	4.739768373	4.034189193	2.588528309	1.655559913	4.384795893	3.385254787	3.602048179	4.428249418	2.997679204	3.249316062	Dev_early
chr1	6279581	6280630	8	5.594958465	5.740936703	6.054884634	6.2940492	4.857199654	3.774610387	4.222639756	4.396473686	4.234295845	4.654157265	2.445743798	1.840404818	Cux2_early
chr1	6310260	6311199	10	5.539290886	5.511996263	5.415669813	5.620689367	3.804832211	2.558940545	4.567119746	4.811481021	5.283543239	5.146672614	3.167111918	2.471276482	Dev_early
chr1	6351926	6352356	4	1.574492793	1.360884735	2.126756412	1.949001397	1.919763421	2.079184049	2.937871851	4.291182962	4.45510582	5.327975831	4.214853018	4.549327682	Tle4_spec
chr1	6372614	6373814	10	5.633884452	5.46008894	5.715393582	5.844761334	4.128528916	3.997249151	5.810775532	5.341449463	5.499832133	5.768403748	3.477071758	4.242838257	Dev_early
chr1	6431401	6431920	10	4.255351131	3.670261073	4.155449616	3.951649952	2.301694087	2.087623497	4.421785822	3.392336889	4.169638449	4.051615133	2.617965588	3.347051982	Dev_early
chr1	6472965	6474506	1	4.19644562	3.622035111	4.112717021	5.322912637	6.555281353	6.530748121	6.734393252	6.484094342	6.444790111	6.571115916	5.979384694	6.279235725	Other
chr1	6489427	6489938	6	1.780905765	1.188209086	1.755778692	2.29177294	4.668692795	3.830669045	1.339172512	2.34075158	1.719983837	2.688618283	2.952943377	1.986964761	Dev_Late
chr1	6719282	6720351	9	6.063403446	5.418803153	4.75340137	5.319412913	5.70969978	5.556657792	4.325646268	3.936115293	3.269633229	3.398067292	3.356357354	2.45829988	Cux2_spec
chr1	6780187	6780724	10	4.686481431	3.950440356	3.654425331	2.008219861	1.037979377	1.053269282	4.599767607	3.675251621	4.05376817	2.48417099	2.304649797	1.311509343	Dev_early
chr1	6800124	6800657	6	1.608636103	2.213722929	1.680356474	1.716628345	4.174480366	3.763132442	1.339172512	1.799308422	0.957945609	1.867596101	2.333994122	2.354105331	Dev_Late
chr1	6814470	6814755	1	2.160779188	1.567651818	2.110747146	1.25623115	3.662847875	2.591198463	3.666522352	2.905886097	3.100542814	3.62519359	2.052479839	1.069766968	Other
chr1	6814873	6816377	7	4.770239808	4.44195911	4.445480703	4.380246842	2.834752674	3.209714169	7.242135529	6.941787138	6.880191524	6.678698439	2.534423042	2.45829988	Tle4_early
chr1	6820149	6820647	10	4.39505509	3.067246068	3.536258299	3.259677982	1.961419692	0.874626366	3.019302202	2.853405406	3.486305641	3.41824496	1.720369422	1.699482151	Dev_early
chr1	6847273	6848766	7	4.024569362	4.346033547	5.342805774	5.52584202	4.148854225	2.833094448	5.84830443	6.039173621	6.368575766	6.861516065	3.546431173	2.952991526	Tle4_early
chr1	6856659	6857677	5	4.236308992	4.62780158	5.182673696	5.732759937	4.872753331	4.647010894	2.684678348	2.905886097	3.426814057	3.491248219	3.558912334	1.860271572	Cux2_spec
chr1	6867108	6867605	8	2.309355298	2.261733956	2.525188693	4.164640792	1.037979377	0.874626366	1.687478959	2.469645039	2.254039779	1.103519029	2.167862256	2.103424739	Cux2_early
chr1	6897310	6898181	1	1.750646045	1.963395612	2.75147361	4.050958864	5.802491647	4.311896659	3.461994601	3.945775319	4.564261236	5.31131807	2.508918774	1.860271572	Other
chr1	6918413	6919643	4	3.24330491	3.260294571	3.413766243	1.949001397	2.69294948	1.861495848	5.787720498	6.435684249	6.447161004	6.487515646	5.502062342	5.834613437	Tle4_spec
chr1	7095004	7095937	6	2.49808744	2.717421113	1.915961546	2.345530783	6.266087847	6.376910426	2.248229776	1.964408003	2.372787952	2.521956222	5.15009872	4.884652619	Dev_Late
chr1	7102978	7103714	6	2.714922856	2.776730184	2.821652524	2.741354958	5.342836651	5.005522184	2.248229776	2.077817497	2.428687118	2.535636837	4.744998447	4.802717675	Dev_Late
chr1	7128190	7129854	9	6.163887483	6.572765934	6.841895979	7.125349796	6.681345156	6.43018866	5.399651715	4.819384583	5.719146789	5.973405101	5.701050281	6.173650541	Cux2_spec
chr1	7138123	7139032	5	2.870307392	3.948954092	5.139204564	5.89320564	5.871789363	5.423731979	3.137278158	3.392336889	3.470246616	3.631577659	2.846964576	3.190019238	Cux2_spec
chr1	7145207	7146059	6	1.839585244	2.440562218	2.439049395	3.804301867	5.564795495	5.010384735	2.52067424	2.095282755	1.102432106	1.40541224	3.261767804	3.407113706	Dev_Late
chr1	7160669	7161422	6	1.140607573	1.397697476	2.384989568	2.760439856	5.389577631	5.047220124	1.96783474	2.2152663	2.314635291	1.925132206	2.990284725	2.004924319	Dev_Late
chr1	7196337	7197196	8	5.352821937	5.5595137	5.409834457	5.617134318	4.096509834	4.270802046	3.726884916	3.980058572	4.177105032	4.327964857	3.463858758	3.601685567	Cux2_early
chr1	7239586	7241308	7	2.807980885	3.133932466	2.978858103	3.493851229	2.301694087	2.243017443	4.626001659	5.05960494	5.647597117	6.839731616	3.015900542	2.530893154	Tle4_early
chr1	7349932	7350799	4	2.322216653	1.873205551	2.126756412	2.345530783	2.022512494	2.079184049	4.988664215	5.173848655	5.454857027	5.559322768	4.063595051	4.729413745	Tle4_spec
chr1	7387450	7388717	10	8.158338196	8.001223594	7.962818868	7.832517032	6.854876919	6.954309201	8.611996024	8.190319247	8.03180041	8.024878635	6.813903732	6.731623366	Dev_early
chr1	7488218	7488496	6	1.574492793	1.213116278	1.755778692	1.25623115	4.227983174	2.972893283	1.339172512	1.147018507	0.797361613	1.103519029	1.457744137	1.069766968	Dev_Late
chr1	7496930	7497892	8	4.592536244	5.221016276	5.861149697	6.137087041	4.309373442	3.668918773	2.073285767	2.563072337	3.908858878	4.269538691	1.457744137	2.646512921	Cux2_early
chr1	7525024	7525783	5	3.512413679	5.380449954	5.914258364	6.415461865	6.329723837	5.598223422	1.339172512	3.059833509	3.016854642	4.525445978	4.541090779	3.678796531	Cux2_spec
chr1	7533396	7533959	5	2.604196941	2.883432039	3.275611401	4.345049303	4.275515784	3.597223292	2.684678348	1.799308422	3.64560055	3.688652469	3.199358872	3.004885545	Cux2_spec
chr1	7721149	7721742	2	2.397491422	2.167667237	2.965808053	3.575100507	4.857154138	3.857440167	1.75242796	1.588383981	2.534379436	3.128379255	2.664909151	2.995933471	Dev_Late
chr1	8053597	8054004	6	1.373800253	1.171205426	1.807727517	1.498541329	4.141671648	1.913448691	1.339172512	1.147018507	1.82474181	1.103519029	2.418607357	1.311509343	Dev_Late
chr1	8125194	8125514	6	1.608636103	0.972522377	1.634285223	1.25623115	3.664407363	2.376417531	1.339172512	1.588383981	1.102432106	1.103519029	2.200092629	3.249316062	Dev_Late
chr1	8252364	8253135	7	1.574492793	2.265854451	2.79879687	4.485403653	2.008173722	1.704387517	3.062410696	3.385254787	4.460815142	5.098451144	1.764144688	2.418654698	Tle4_early
chr1	8572704	8573688	8	4.04078538	4.506679329	5.31645375	5.587827081	4.038919458	3.322151134	4.477194514	4.926306581	5.498649414	5.394349307	3.199358872	2.879826175	Cux2_early
chr1	8780965	8781518	6	1.140607573	1.188209086	1.570528254	1.643805615	4.472708897	4.310769776	1.339172512	1.147018507	1.233756425	1.103519029	2.58411756	2.530893154	Dev_Late
chr1	8857732	8858297	3	2.53562981	1.580588217	1.634285223	1.498541329	4.319378703	4.160136166	1.75242796	2.81175248	1.839764677	2.558777036	4.947551731	5.17733345	Dev_Late
chr1	8911729	8912302	6	1.977798022	0.972522377	1.020107996	1.498541329	4.927880108	4.28692225	1.339172512	1.588383981	2.151043984	1.103519029	4.098212275	3.306271615	Dev_Late
chr1	8934655	8935448	6	1.358723486	1.419263334	2.252146666	2.935412149	5.442504645	5.047220124	1.339172512	1.777836353	2.097730785	1.103519029	3.086568183	2.792447854	Dev_Late
chr1	9022898	9023646	10	4.048545583	4.870792094	4.999596571	4.392920578	2.438660379	2.04167419	4.640298795	4.961050048	4.43911987	5.020703943	3.77340579	2.22656996	Dev_early
chr1	9081013	9081529	2	1.140607573	1.567651818	2.256599747	3.140331193	4.521051934	4.367746146	1.339172512	2.34075158	0.957945609	2.521956222	2.508918774	2.646512921	Dev_Late
chr1	9115386	9115943	5	2.168415145	1.213116278	2.414810098	4.447053116	4.542644241	3.909536655	2.073285767	2.733527007	1.684262096	1.103519029	2.732579062	1.860271572	Cux2_spec
chr1	9161787	9163036	2	3.686453437	4.594466163	5.578774899	6.921870081	6.617874541	6.631846792	4.515120419	4.848532603	4.709126911	6.044309047	5.362998622	5.255471761	Dev_Late
chr1	9197233	9198139	11	5.597464643	5.759138059	5.184759146	4.846432519	4.088850534	4.286235929	4.747534014	4.916006219	4.516209479	4.516114714	3.648088447	3.368018976	Cux2_early
chr1	9245362	9245610	11	3.526181758	3.400133051	3.215288583	2.817849231	1.612649069	1.212208975	1.339172512	1.398651094	0.957945609	1.103519029	1.136429506	1.069766968	Cux2_early
chr1	9279445	9280112	5	2.699164136	2.672896936	3.387430026	3.6137458	4.66968149	4.08494638	2.557488435	2.92554686	1.754842422	3.445409922	2.933903895	2.742888262	Cux2_spec
chr1	9535101	9535726	10	6.647321998	6.553035408	6.2986601	5.873049629	5.203179973	5.406550147	6.86718145	6.305258603	6.234325999	6.103388448	5.031477052	5.155970154	Dev_early
chr1	9567618	9568622	6	3.914523956	3.318689652	2.618321796	3.032733669	5.259005276	5.209089792	1.339172512	2.077817497	2.406935279	1.925132206	4.897315007	5.226254187	Dev_Late
chr1	9581626	9582602	3	1.608636103	2.394673887	2.199090457	3.066068719	3.554082061	3.100334139	2.202473471	1.945273244	3.059305468	2.64241428	5.364429318	5.735755642	Dev_Late
chr1	9592371	9592945	3	2.757475063	3.10748426	2.64179758	3.33176766	5.022682431	5.043565232	3.137278158	2.537746341	3.18168017	4.208646151	5.057238451	5.354557215	Dev_Late
chr1	9599291	9599690	6	1.608636103	1.515084577	1.411195499	1.958032392	3.935965497	4.03591644	1.339172512	1.147018507	1.66460695	1.721400536	4.132018293	4.992056646	Dev_Late
chr1	9617303	9618411	2	5.267827217	4.76646676	4.587440728	5.619104734	6.203668596	6.73725861	3.632419842	3.378137747	3.875680687	5.030399398	6.039867851	6.402502948	Dev_Late
chr1	9619778	9620769	3	4.245257195	3.801748123	4.048489668	4.402858117	6.59819826	6.484767699	4.230162233	4.814120356	4.895285989	5.886122001	6.291406645	6.482021551	Dev_Late
chr1	9635075	9636342	3	1.799420329	2.265854451	2.674839073	2.330153662	3.202436148	4.316166366	1.75242796	3.224603453	3.168812856	4.742725958	6.701842398	6.985932616	Dev_Late
chr1	9690220	9691340	10	6.423694179	6.224402226	5.872288113	5.633606309	4.80454725	4.560993844	6.602054967	5.966951146	6.247328854	6.126164542	4.928440487	4.997198842	Dev_early
chr1	9737889	9738949	10	7.814639949	7.675798674	7.588731938	7.538353189	6.721042147	6.505581135	8.276443698	7.704563144	7.531822502	7.576797062	6.829958667	6.525977431	Dev_early
chr1	9780239	9780930	8	2.49808744	3.509387887	4.370787396	5.613471061	3.683551417	1.355363196	3.137278158	3.945775319	4.292510809	5.504994914	3.956308052	3.802728827	Cux2_early
chr1	9794436	9795039	2	1.595834223	3.002142897	3.356134886	4.798178196	5.054284269	4.901971818	1.75242796	3.279111104	3.213853335	3.769412125	4.348858489	3.241762837	Dev_Late
chr1	9813295	9814499	2	2.944068033	4.401072711	4.763034483	5.328330687	5.787695583	5.365717656	2.404235542	2.885953696	3.045293525	4.145069798	5.351581503	5.362783034	Dev_Late
chr1	9858830	9859268	4	1.373800253	1.213116278	1.634285223	1.25623115	1.262225208	1.053269282	3.567879878	3.778400201	3.732977874	4.353008396	3.167111918	3.543208975	Tle4_spec
chr1	9879806	9880428	8	1.886742817	1.862652731	3.182689043	3.783253822	1.037979377	0.874626366	1.96783474	1.398651094	2.594879338	1.40541224	1.510102709	2.368049122	Cux2_early
chr1	9933688	9934717	10	6.557401869	6.182395807	6.029910876	5.656226542	5.092160958	5.198658807	6.700522489	6.321501876	6.263150441	6.103059077	5.125136343	5.224339197	Dev_early
chr1	9983623	9984386	2	1.140607573	1.375804347	1.611711361	4.504066609	6.017944459	5.456984436	2.248229776	2.2152663	2.027059952	2.856798906	5.080808303	5.561507563	Dev_Late
chr1	9997340	9997621	10	4.514033934	3.552307058	3.260525784	2.960120972	3.268251707	2.538311811	4.026854582	3.059833509	3.602048179	3.607728702	3.076224839	3.306271615	Dev_early
chr1	10002770	10003228	1	2.342647611	2.129506378	2.540872874	4.25379744	3.877110759	3.283189922	2.248229776	3.086277387	4.189898927	4.748611574	2.80566682	2.792447854	Other
chr1	10027805	10028510	10	6.253542089	5.879328675	5.763994225	5.775500166	4.752204193	4.509127609	6.331140671	5.77448128	5.668315601	5.416428466	4.650167556	4.729413745	Dev_early
chr1	10047765	10048834	6	1.574492793	1.84160812	1.985643869	4.268624519	6.405988731	6.155617607	1.96783474	3.464095265	2.461551332	1.484092205	3.753948649	2.211181776	Dev_Late
chr1	10092249	10092643	6	2.558336329	1.501544451	1.798183153	3.009247622	4.044294457	3.613020001	2.021523507	1.398651094	1.839764677	2.15262008	2.534423042	2.45829988	Dev_Late
chr1	10131415	10132396	2	1.810543822	2.154868778	2.741111119	4.92038704	6.261035034	6.041413322	3.062410696	2.975511611	2.96392057	3.052953397	4.589370833	5.049718287	Dev_Late
chr1	10147278	10147798	6	1.373800253	1.375804347	1.593750561	1.604658126	5.008045865	4.03591644	1.339172512	2.2152663	2.097730785	1.103519029	4.687035349	3.549340975	Dev_Late
chr1	10182956	10183862	5	1.608636103	3.551819818	4.993258131	6.272171254	5.276516155	4.415870669	1.96783474	2.733527007	2.707347221	3.535674847	3.80518463	3.313495369	Cux2_spec
chr1	10219100	10219407	2	2.699164136	2.682011378	2.724699944	3.763627781	4.454812346	4.343068192	1.339172512	2.442608716	2.314635291	3.223179348	4.051260422	3.152553381	Dev_Late
chr1	10237306	10238214	6	1.574492793	2.094105879	1.792060934	2.392257214	5.942899762	5.096919264	1.75242796	2.442608716	2.384850455	1.40541224	4.029881104	2.657908634	Dev_Late
chr1	10269352	10269816	5	2.12189081	0.972522377	2.182488541	2.896713064	3.653740231	2.805863398	1.339172512	1.588383981	1.95274817	1.103519029	2.55948426	1.493274385	Cux2_spec
chr1	10345020	10345793	4	1.641990011	2.067036712	2.555322784	3.524944932	2.647717141	2.369512786	4.912740175	5.203169387	5.320949911	5.064488188	3.183325491	3.939027247	Tle4_spec
chr1	10389777	10390257	5	1.574492793	1.360884735	1.718560398	4.007588167	3.514298415	2.53214157	1.339172512	1.588383981	1.422481511	1.103519029	1.510102709	1.493274385	Cux2_spec
chr1	10439796	10440486	8	4.195333605	5.038094788	5.387745977	5.205630079	2.956529675	1.762199277	2.992666193	3.206981644	3.522559717	4.269538691	2.55948426	1.069766968	Cux2_early
chr1	10441926	10442918	8	5.006482486	5.175954807	5.680120274	6.294492502	3.561629982	1.762199277	3.884652074	4.911083589	5.23542663	4.556442181	2.362753464	2.445205497	Cux2_early
chr1	10476418	10476853	6	1.140607573	1.171205426	1.792060934	1.426549612	5.011655818	4.479775941	1.339172512	1.398651094	0.957945609	1.867596101	2.445743798	1.518498452	Dev_Late
chr1	10476965	10477398	6	1.56138293	1.213116278	1.255093524	2.924164373	4.888096562	4.290582144	1.687478959	2.34075158	1.627469255	1.721400536	2.262470504	1.311509343	Dev_Late
chr1	10500187	10501034	10	5.003277654	5.486566349	5.582255938	3.987119972	1.693754968	1.715321118	5.394573938	4.641624067	4.877759318	4.659519048	2.826463464	1.069766968	Dev_early
chr1	10525331	10525877	8	2.677167154	3.692768164	4.957654154	5.148406456	3.110872196	3.050483634	1.75242796	1.398651094	2.555877561	2.033746878	2.052479839	1.820260664	Cux2_early
chr1	10560722	10561585	3	2.064553931	1.759884392	1.999352536	2.217583635	4.522714996	3.696076398	2.073285767	2.326032899	2.971939162	3.30645215	6.088052125	6.010418717	Dev_Late
chr1	10586307	10587183	10	5.46347141	4.77620814	4.329340345	4.814182869	3.705616318	3.975247468	5.413062523	4.713584306	4.630041893	5.19640881	5.21072201	5.769155027	Dev_early
chr1	10626686	10627815	3	2.910395577	1.857493338	2.325256537	3.189367628	3.367474034	3.091968934	3.045455341	3.589026937	4.381066252	5.007446089	5.033277125	5.597660565	Dev_Late
chr1	10689787	10690797	1	2.900018606	3.028280938	3.149941323	3.970603986	5.411939248	5.552567886	5.008742419	4.182538235	5.136142098	5.192715308	4.923622855	5.271717156	Other
chr1	10709671	10710775	3	3.693538346	3.893076791	4.317233137	5.084162845	5.636884233	5.771326561	4.23405555	4.126669926	4.460395348	5.33525567	5.769800512	6.387310727	Dev_Late
chr1	10749633	10750075	3	2.623247395	1.696423602	1.873640399	2.787122826	3.535991279	3.466233153	3.200514187	3.050910063	2.428687118	2.306407594	4.179707385	4.504511026	Dev_Late
chr1	10761813	10762355	7	3.790939783	3.550402598	3.860620213	3.387150057	2.242075611	1.762199277	4.275062133	4.553956465	4.822558367	4.651919294	3.641088031	3.5370508	Tle4_early
chr1	10770806	10771269	5	2.12189081	1.943780099	2.618321796	3.873107573	5.098048555	4.41817193	2.74975075	1.925881282	2.151043984	2.92519024	2.80566682	2.445205497	Cux2_spec
chr1	10827243	10827653	7	3.09489298	3.262137632	3.221150204	3.856539978	2.083980815	2.749809064	3.742955861	3.490735577	3.650604882	4.707343921	3.362097961	2.995933471	Tle4_early
chr1	10840066	10841296	7	2.309355298	2.379949137	3.356134886	3.553083367	1.787434125	2.412971293	5.664015096	5.629325931	5.722015	6.079577535	3.127402058	2.543235673	Tle4_early
chr1	10861295	10862399	7	4.37843998	4.559575223	4.383290656	3.419113885	3.007526003	2.383289386	6.723670141	5.81407519	6.045837285	5.972508664	4.358901997	4.454994836	Tle4_early
chr1	10867761	10868038	7	3.723634224	3.096205954	1.813783752	1.775772059	1.037979377	1.355363196	3.913338409	3.497319494	3.908243388	4.238814136	2.482955511	2.004924319	Tle4_early
chr1	10957244	10957856	8	3.782490852	3.820369956	3.698489316	4.274460696	1.037979377	0.874626366	2.90967397	2.428898151	2.216024109	2.40549544	1.942469544	1.311509343	Cux2_early
chr1	11036336	11036806	10	4.450181528	4.086755866	3.465422196	2.250669589	1.262225208	1.053269282	4.099278836	3.0687021	3.154792291	3.276511866	1.136429506	1.840404818	Dev_early
chr1	11087333	11087685	6	2.206085417	1.873205551	2.60695343	2.908176054	3.922433386	3.940438372	2.965529146	2.442608716	2.679680882	2.521956222	3.860702399	4.212246642	Dev_Late
chr1	11101478	11101808	8	1.839585244	1.599603202	2.549645811	4.136397244	1.635382692	0.874626366	2.292579381	2.469645039	2.725035112	3.254235105	2.390950692	1.311509343	Cux2_early
chr1	11106802	11107926	9	5.217689195	4.783769	5.36632431	6.135376572	5.097537608	4.59819805	3.964374966	4.078275507	3.809582813	5.166899377	4.696091229	4.800890216	Cux2_spec
chr1	11167755	11168518	2	2.720830758	2.831067347	3.254822294	3.256021252	4.988664589	5.170510642	2.404235542	2.984912261	3.399098887	4.05636824	2.875229763	4.027006588	Dev_Late
chr1	11169642	11170474	1	3.84301821	3.062769893	3.41688783	4.300958319	4.573498085	4.82173104	5.995105496	5.15939158	5.77607873	5.721096657	4.968296174	5.619878144	Other
chr1	11170992	11171555	6	1.608636103	2.00704011	2.713187455	2.121617563	5.058804899	4.927463324	2.073285767	2.199202591	2.671307259	3.078536012	2.741415301	2.45829988	Dev_Late
chr1	11192609	11192943	6	1.574492793	1.375804347	1.611711361	1.426549612	3.692371327	2.749809064	1.339172512	1.588383981	1.233756425	1.103519029	3.215216024	2.710421059	Dev_Late
chr1	11207622	11207985	3	1.608636103	1.213116278	2.063711188	2.103642522	3.820813512	3.154052871	2.801557873	2.231153115	2.861779929	4.21594291	4.015483747	4.40469452	Dev_Late
chr1	11237066	11237584	4	2.214484528	2.63090666	2.904844086	3.995198578	2.852589511	2.331826431	4.763377826	4.800324028	4.70708029	5.334694685	4.624258999	4.274361668	Tle4_spec
chr1	11257564	11259249	7	5.32827147	5.591084162	6.135420068	6.348482223	5.569504731	4.991256589	7.113321529	6.608007493	6.834525119	6.915001109	5.613983768	5.638692707	Tle4_early
chr1	11311263	11311624	6	1.358723486	1.188209086	1.020107996	1.25623115	4.064573359	3.209714169	2.021523507	1.147018507	1.77331346	1.103519029	3.431614707	2.879826175	Dev_Late
chr1	11340531	11341011	10	4.41792005	4.173254633	3.952429069	3.354765164	1.774362999	0.874626366	2.616531661	3.722137449	3.059305468	3.276511866	2.200092629	2.211181776	Dev_early
chr1	11424294	11424801	4	2.293586008	3.461756687	4.238642675	4.500284518	2.421993871	1.540404441	3.61506145	4.206844045	4.725120945	5.460112693	4.476769012	4.051888873	Tle4_spec
chr1	11539612	11540426	6	1.839585244	1.397697476	1.680356474	3.575100507	6.071740736	5.952748335	2.073285767	1.612843834	2.278203186	1.103519029	2.418607357	3.386711237	Dev_Late
chr1	11556063	11556719	6	2.055232004	2.089712395	2.126756412	1.775772059	4.611610607	4.798144476	2.404235542	2.662579345	2.372787952	2.48417099	4.810173425	5.584284507	Dev_Late
chr1	11563091	11564297	6	2.370330111	2.289683773	1.634285223	3.003903537	5.831607002	5.917755498	2.684678348	2.45619021	3.282585798	2.349074972	5.535293551	6.059103749	Dev_Late
chr1	11567743	11568654	4	2.828736595	2.365278066	3.127962083	3.437545552	4.001126243	3.881298454	4.704554147	4.877625911	5.374545992	6.124709339	5.613983768	5.653191933	Tle4_spec
chr1	11572525	11573004	10	4.247187265	4.322400004	4.120231882	3.130577812	1.037979377	1.355363196	2.404235542	2.45619021	3.059305468	3.152669648	2.826463464	3.080607966	Dev_early
chr1	11578055	11578981	6	1.574492793	1.419263334	1.934270389	1.842373712	4.334395616	4.489958253	2.482895978	1.777836353	2.661424512	2.64241428	3.709858119	4.732111708	Dev_Late
chr1	11620076	11620887	8	2.266262193	2.237659058	3.578941494	4.822462254	2.518761343	1.212208975	1.96783474	1.964408003	2.948945917	2.15262008	1.980079457	2.870060718	Cux2_early
chr1	11642823	11643220	6	3.332045198	2.233682269	3.129674748	2.681966009	4.604794325	3.950593586	3.461994601	2.650815616	2.040125993	2.572114498	4.319818	4.069062817	Dev_Late
chr1	11647771	11648196	4	4.257384899	3.895254777	3.569048583	2.954591421	3.589997227	3.437637804	4.679722343	4.064122712	4.189898927	4.96872472	4.290180916	4.510809369	Tle4_spec
chr1	11650490	11650845	6	1.574492793	1.397697476	1.629451305	1.498541329	3.983855477	2.897504366	1.75242796	1.964408003	1.888916923	1.980461446	2.167862256	2.879826175	Dev_Late
chr1	11712883	11713372	7	1.574492793	2.555257338	2.012932166	1.25623115	1.243376366	0.874626366	3.758849754	4.21168466	3.772127041	3.007404976	1.980079457	2.004924319	Tle4_early
chr1	11721190	11721818	4	1.934781848	1.548208128	2.068784505	2.174278417	1.740350712	1.415253711	4.576118277	4.055225839	4.975122608	4.750704573	4.214853018	4.53792723	Tle4_spec
chr1	11732358	11732991	8	2.337677737	2.461501305	3.909155003	4.607258989	2.045762572	1.053269282	3.461994601	2.231153115	3.426814057	4.176582207	3.624532327	4.112876736	Cux2_early
chr1	11740530	11741373	1	1.914304337	2.383745886	2.378599588	3.691993471	4.931696059	4.517544822	5.682115794	5.873792555	6.120901794	6.254275527	5.294477103	5.495462891	Other
chr1	11904461	11904849	5	1.641990011	1.171205426	1.94847357	3.122589236	3.474075842	1.540404441	2.021523507	2.2152663	1.183466205	1.721400536	2.200092629	2.119999472	Cux2_spec
chr1	11905829	11906584	7	3.234580247	3.928076576	3.761188009	2.827736748	1.262225208	1.605021687	6.290784785	5.77448128	5.470878917	5.066845588	2.304649797	2.710421059	Tle4_early
chr1	11926923	11927834	4	3.064330563	2.631077594	2.15965469	2.581583191	1.506449876	1.605021687	6.40529723	6.133573595	6.084062077	5.894675239	4.340239737	5.157978015	Tle4_spec
chr1	11967802	11968613	8	3.463908948	3.798907348	4.935768194	4.605830899	2.441065649	1.485586144	1.687478959	3.288305435	2.787298598	2.785003419	1.510102709	2.924967465	Cux2_early
chr1	11970487	11970876	10	3.776830617	2.809553429	2.016639227	1.498541329	1.037979377	1.053269282	2.021523507	2.550464912	2.040125993	2.306407594	2.304649797	1.840404818	Dev_early
chr1	11972204	11973400	4	3.660284893	3.692539296	2.730170137	2.950072207	2.387041322	2.345965866	6.727023167	6.23166789	6.265238432	5.594048545	4.752636766	5.354557215	Tle4_spec
chr1	11986380	11986885	2	2.85741769	1.953757867	2.803993699	3.373263092	4.943686909	3.811056769	2.684678348	3.271449252	3.415965002	4.200080889	3.558912334	4.092024958	Dev_Late
chr1	11987373	11988263	7	2.12189081	2.408572495	2.956450166	2.700650967	2.561694664	2.470563609	6.390069986	5.664600895	5.227569062	4.384116691	3.600585193	3.213377839	Tle4_early
chr1	11999127	11999516	2	1.750646045	1.731326162	2.107274464	3.719725015	5.065448504	4.572687987	2.073285767	2.482975544	3.107838727	3.41824496	4.827826238	5.169392735	Dev_Late
chr1	12000204	12001238	1	3.602522009	3.448227903	3.798863554	5.212659623	6.505803071	5.991627562	5.958899827	6.354169065	6.670239289	6.984847375	6.59221684	6.617169043	Other
chr1	12005944	12006583	4	2.481381704	0.972522377	2.230397272	1.863890889	1.262225208	1.485586144	3.991533528	4.66581013	5.189346626	5.441291077	2.732579062	3.14447471	Tle4_spec
chr1	12017436	12018072	4	2.954731769	2.430174072	2.555322784	1.775772059	1.740350712	0.874626366	5.886119442	5.318555997	5.159612383	4.898643421	3.03389461	4.278058843	Tle4_spec
chr1	12042445	12042822	11	3.682725156	3.591960411	3.047852819	2.730855115	2.251539316	0.874626366	3.422626494	2.45619021	2.707347221	1.103519029	1.457744137	1.518498452	Cux2_early
chr1	12082099	12083377	10	5.150840021	4.555625534	3.556467262	4.805000698	3.142346913	2.159427544	6.547593007	5.426761665	4.912909138	4.704318719	3.24641684	2.431991176	Dev_early
chr1	12105443	12106102	4	2.939612595	2.528986353	2.471017112	3.094627747	3.795804301	2.275696174	4.052872393	4.867496976	4.618070474	4.750704573	3.736498248	4.231442283	Tle4_spec
chr1	12119865	12120282	4	1.839585244	1.548208128	1.552044012	2.429567502	1.037979377	1.053269282	3.800264705	4.531015056	4.334361224	3.554028483	1.720369422	3.226536708	Tle4_spec
chr1	12181529	12182145	7	2.627326027	2.966290593	2.727469144	2.811772138	1.456258783	1.355363196	4.191849228	4.21966968	4.529052803	3.785035395	2.200092629	1.518498452	Tle4_early
chr1	12182575	12183020	11	4.64758817	3.972624457	2.997594061	2.913886041	1.4397955	0.874626366	2.073285767	1.964408003	2.291079384	1.784939463	2.23161867	1.311509343	Cux2_early
chr1	12272442	12273228	4	2.891414395	2.883575527	2.907678236	3.770735744	4.332369546	4.40683692	5.795446519	6.15394167	5.906190402	5.972508664	4.822660006	4.747425265	Tle4_spec
chr1	12335008	12336144	4	3.146677414	3.42699541	3.495785674	3.683230889	2.495288129	2.159427544	6.27247205	6.113763493	6.262212952	6.535338719	5.095456958	5.379591752	Tle4_spec
chr1	12357553	12358929	6	3.065967795	2.338977544	2.552771869	4.198928406	6.231811656	5.902590392	3.019302202	2.975511611	2.291079384	2.607692543	5.169780341	6.141402643	Dev_Late
chr1	12395586	12396395	10	3.980343185	3.680770762	3.846562323	4.387312728	3.059800974	2.003162988	4.144238949	3.965886694	4.117020582	3.737648671	4.354628953	4.744755814	Dev_early
chr1	12442879	12443773	4	2.481381704	2.265854451	2.670139362	2.241616728	1.794702912	1.593215823	5.421365303	5.538959773	5.547675072	5.680562849	5.21467148	5.803994885	Tle4_spec
chr1	12490503	12490937	2	2.643884708	1.973239095	3.14618442	3.722377515	4.736671256	4.472746524	1.96783474	1.799308422	3.107838727	3.223179348	2.664909151	3.013782413	Dev_Late
chr1	12494741	12495056	6	1.373800253	1.171205426	1.838559358	2.938938587	4.303609884	3.797295905	1.339172512	2.095282755	2.165100846	1.103519029	1.806630718	1.840404818	Dev_Late
chr1	12499815	12500094	4	2.160779188	2.062559887	1.771842056	2.450339975	1.243376366	1.861495848	4.325646268	3.82733459	3.719454582	3.699104202	3.495397885	4.413836309	Tle4_spec
chr1	12509035	12510283	6	2.56916667	2.133780509	2.685686854	4.022026912	5.628627909	4.838233851	3.347718036	1.777836353	2.886193175	3.007404976	5.835423002	5.777944185	Dev_Late
chr1	12516454	12517230	8	2.455768438	3.412598512	4.517932638	4.943061634	3.523858337	1.540404441	2.937871851	2.469645039	3.588002401	3.934095149	4.579617308	4.413836309	Cux2_early
chr1	12609767	12611034	1	3.930367856	3.792086622	3.532843584	3.617899111	5.882108769	5.490781232	5.946260865	6.436718262	6.442331596	6.721100835	6.782043462	6.84212287	Other
chr1	12682969	12683883	10	5.346763457	5.392932536	5.277563222	5.033628725	4.205026879	3.75785419	5.682115794	5.064505802	5.563639769	5.702165747	5.365163903	5.987064923	Dev_early
chr1	12736566	12737646	4	2.67322721	2.798522767	2.78569204	2.307562376	2.062634812	1.212208975	4.505732002	5.344726121	5.809163819	5.760522684	3.297990222	3.948338327	Tle4_spec
chr1	12823043	12823716	4	4.352700538	3.891473501	2.940375361	2.55398446	4.600598717	4.803757257	6.34436827	6.316664058	5.952569592	5.671080929	4.456899656	5.276203408	Tle4_spec
chr1	12824595	12825072	7	3.324305128	3.34145995	3.49227369	3.3309946	2.554066516	0.874626366	4.742282617	4.900673569	5.166358953	5.51093953	3.230900777	3.939027247	Tle4_early
chr1	12854197	12854771	10	4.808276932	4.914960067	5.077416575	5.417690052	4.074176982	3.68395362	5.334019343	5.211616086	5.232583771	5.25780917	4.933242084	5.197822095	Dev_early
chr1	12862218	12862566	11	4.214303237	3.798907348	3.695180204	2.717886214	1.037979377	0.874626366	2.248229776	1.612843834	1.233756425	1.40541224	1.806630718	1.493274385	Cux2_early
chr1	12885418	12885829	11	5.581219275	5.141065669	3.733249956	2.754087665	1.037979377	0.874626366	2.74975075	2.199202591	1.627469255	1.40541224	1.136429506	1.311509343	Cux2_early
chr1	12942710	12943257	5	2.462836036	0.972522377	3.024248672	4.763946102	4.677954481	3.584236864	1.96783474	1.777836353	1.806921632	2.15262008	3.03389461	1.699482151	Cux2_spec
chr1	12963136	12963917	2	2.602310582	3.212006294	2.986182819	4.095567082	5.266237898	4.252624552	1.687478959	2.34075158	2.689439776	3.043408833	3.648088447	3.699410275	Dev_Late
chr1	12975522	12976179	5	2.314423529	3.656824414	4.16055808	4.358043803	4.865560346	4.698880722	2.335606206	2.45619021	2.725035112	2.64241428	2.846964576	2.24179574	Cux2_spec
chr1	12981493	12981969	10	5.463525639	4.829854176	5.065255214	4.818190593	3.872333896	3.613020001	4.784169019	4.148614374	4.366380643	4.331890516	1.980079457	2.952991526	Dev_early
chr1	13008322	13009042	7	4.129035535	3.845756153	4.120063722	3.569890006	2.868422494	1.913448691	5.797979607	5.13761169	4.669944705	5.03693892	3.176825872	2.51844413	Tle4_early
chr1	13136921	13137546	6	2.595129149	2.308924729	1.97180369	1.426549612	3.956541436	3.862366965	2.992666193	2.2152663	2.350169998	1.103519029	2.952943377	2.782070466	Dev_Late
chr1	13180960	13181186	11	4.171035624	3.58116993	2.439049395	3.256021252	1.456258783	0.874626366	2.202473471	1.147018507	0.957945609	2.052900282	1.136429506	1.069766968	Cux2_early
chr1	13195291	13195752	9	2.918887656	4.028232897	4.179571869	2.795628887	2.386010027	2.564997465	2.482895978	1.612843834	2.978741386	3.335783694	2.979224782	3.507677317	Cux2_spec
chr1	13245294	13246328	2	2.28046569	3.530851459	4.332815676	5.875051303	5.983976071	5.323695741	2.52067424	3.198925892	3.364763344	4.331890516	4.885460729	4.442820778	Dev_Late
chr1	13294996	13296039	2	3.43036034	3.304953422	4.996847746	4.713105384	5.945234333	5.72660689	4.199533547	4.744926308	4.777590642	5.24091507	5.425712115	5.715265035	Dev_Late
chr1	13303408	13303860	2	2.357892428	1.345809219	2.286695815	3.633314273	4.483388913	4.304675317	1.339172512	1.398651094	2.26713247	1.867596101	3.261767804	2.710421059	Dev_Late
chr1	13316601	13317437	4	2.575701222	2.394673887	2.579837556	2.613054566	2.775370347	2.275696174	6.273418215	5.793884034	5.901259482	5.614904424	3.870748947	4.552383964	Tle4_spec
chr1	13342825	13343329	4	2.808642326	2.331344141	2.912109483	2.14728905	2.342390938	1.913448691	4.707146102	3.435534872	3.02344883	3.432940071	4.024511435	3.46477458	Tle4_spec
chr1	13356675	13357504	9	4.852645537	4.371005701	4.413714455	4.676760241	4.776811947	4.785556721	2.684678348	3.248216485	2.751853137	3.017189916	4.051260422	4.0605014	Cux2_spec
chr1	13364036	13364405	10	5.477035528	5.007774274	4.769705491	4.529037624	2.545474408	3.050483634	4.943079393	4.645206748	4.967121738	4.637041575	3.312804872	2.792447854	Dev_early
chr1	13416045	13416398	10	5.398810625	4.41090124	4.027859138	3.725613483	2.599024162	2.345965866	4.286072114	3.497319494	3.801932129	4.043435566	3.503140171	3.06357172	Dev_early
chr1	13417756	13418352	10	5.192963083	5.370081289	5.247134052	4.374430836	1.906404835	1.540404441	4.325646268	3.783796147	4.292982401	4.712511982	3.652779778	3.751994248	Dev_early
chr1	13521711	13522708	8	4.466723138	5.395109298	5.951823242	4.674768098	2.788432391	1.715321118	3.461994601	2.34075158	3.420968305	3.398067292	3.809392654	2.889525975	Cux2_early
chr1	13534812	13535284	8	3.05830099	3.433709497	4.18521278	3.904606278	1.840072582	1.212208975	2.831927169	2.369745971	3.194433735	2.886069828	1.457744137	1.069766968	Cux2_early
chr1	13558524	13558973	6	1.574492793	1.419263334	1.718560398	1.832586342	4.003510282	3.175487883	1.339172512	2.550464912	2.372787952	3.103672875	2.23161867	2.103424739	Dev_Late
chr1	13563776	13565073	10	5.97934002	6.189487425	6.424550143	6.102393311	5.573235666	5.044649294	6.310643023	6.154983061	6.103699582	6.241665188	4.98689002	3.701000124	Dev_early
chr1	13579518	13580395	10	5.871833492	5.719284622	5.429629012	5.01160308	4.770721055	4.974149065	5.910009402	5.661673053	5.273368299	4.721517496	4.624258999	4.292753516	Dev_early
chr1	13589182	13590062	6	2.684642775	2.338768246	2.493225214	2.027415865	6.130070046	6.031128189	2.202473471	2.843104374	2.910200166	1.654933797	3.890634562	3.18214823	Dev_Late
chr1	13637931	13638346	2	1.810543822	1.580588217	1.798183153	1.999498564	4.262212615	3.92786303	1.339172512	1.398651094	1.307917999	3.078536012	3.431614707	3.393544169	Dev_Late
chr1	13639566	13640174	10	4.932702137	4.507800809	4.549180868	4.345842594	2.840098081	2.70251987	4.693499383	4.582743344	4.143569386	4.493769175	2.016733769	2.870060718	Dev_early
chr1	13647648	13648209	5	2.236487539	1.938627115	1.787728534	4.731796436	5.111249072	4.737265437	1.75242796	1.398651094	1.568348776	2.21708976	3.471771695	2.611775537	Cux2_spec
chr1	13742251	13743213	2	3.554670582	3.933156231	4.606590002	5.220530467	6.03462395	5.878856895	3.268706103	3.182678172	4.082041346	4.414568344	5.089437531	5.607555335	Dev_Late
chr1	13745725	13746320	3	2.684642775	1.580588217	1.718560398	1.997504162	4.52776607	3.763132442	2.581211919	1.612843834	2.202457062	3.445409922	5.048413868	5.271182143	Dev_Late
chr1	13773827	13774273	6	1.641990011	1.375804347	2.073145292	1.775772059	3.965110609	1.954396004	1.339172512	2.537746341	2.097730785	1.484092205	2.508918774	2.543235673	Dev_Late
chr1	13791752	13792353	6	1.934781848	1.819952113	2.467179846	1.498541329	4.244191733	3.587215864	1.96783474	1.147018507	2.124633637	1.654933797	3.069223133	3.06357172	Dev_Late
chr1	13850539	13851064	11	4.811213841	4.241304849	3.231780144	2.266912787	1.291146826	0.874626366	3.461994601	2.2152663	2.372787952	1.721400536	1.457744137	1.311509343	Cux2_early
chr1	13860443	13861217	1	3.070050141	2.492539069	3.175975597	3.319749759	5.328766611	4.899128415	3.830660951	3.778400201	4.821904927	5.130025887	4.467515958	5.219947223	Other
chr1	13928305	13929007	8	3.866416002	3.878293253	4.534360126	4.864310847	2.665100828	0.874626366	4.052872393	3.490735577	3.47986829	3.721500788	1.720369422	1.069766968	Cux2_early
chr1	13987740	13988765	7	3.074671005	3.664564353	4.226081222	4.746365114	3.717310947	3.091968934	6.771978303	6.533668823	6.633487949	6.549370765	3.703151786	3.8129592	Tle4_early
chr1	14098281	14099428	10	5.764780053	5.331990948	4.562035443	4.246044578	2.268890537	2.647932625	7.016523726	5.880364682	5.639180723	5.062804549	5.271910609	4.698231301	Dev_early
chr1	14119585	14120512	10	5.838370195	5.17932312	4.065575104	3.734707773	1.582969872	1.212208975	5.25423237	3.744448209	3.860392838	3.737648671	2.333994122	1.96877881	Dev_early
chr1	14152522	14153378	7	2.856165661	3.125251063	3.322649232	3.358180271	2.869160749	2.003162988	6.051974475	5.360004405	5.284441799	5.55309241	3.69862168	3.119963671	Tle4_early
chr1	14174302	14174761	6	2.875613163	2.465281397	2.3294899	3.637411709	4.747396131	4.855785771	2.770535519	2.966049304	3.059305468	3.069159751	3.176825872	1.311509343	Dev_Late
chr1	14194037	14194822	1	1.810543822	2.301130211	2.408551128	3.497675154	4.801990297	4.507556032	4.827452788	5.098277166	5.058541719	5.403169477	4.089635529	3.249316062	Other
chr1	14224154	14224701	6	1.574492793	2.725939352	3.140720113	4.189831258	6.131505987	5.61574227	2.021523507	1.588383981	1.857186173	2.445369458	4.19256259	2.850329233	Dev_Late
chr1	14226177	14226730	6	1.140607573	1.375804347	1.792060934	2.065103117	5.427291895	5.142560905	1.339172512	1.799308422	2.040125993	1.40541224	2.60833731	2.325806813	Dev_Late
chr1	14293116	14294000	11	5.421987502	4.796223311	4.837553095	4.53055188	2.482806497	1.605021687	3.402532119	3.206981644	3.086927581	3.128379255	2.304649797	2.004924319	Cux2_early
chr1	14299573	14300504	11	5.854665034	5.706442871	5.483738186	5.246262531	4.34347516	4.49531955	4.776382204	4.25974699	4.408691538	3.98054522	4.334411314	4.324248094	Cux2_early
chr1	14374741	14375744	6	2.12189081	2.034628118	2.277960574	3.670450741	4.95702204	4.806794775	3.045455341	2.550464912	2.624203737	2.349074972	3.60778443	2.368049122	Dev_Late
chr1	14474554	14475003	6	1.41297085	1.501544451	2.094558235	2.119785136	4.68268654	3.472691169	2.073285767	1.777836353	1.982466018	1.484092205	4.410792212	3.501365255	Dev_Late
chr1	14503476	14504293	10	6.77265668	6.573864969	6.370950895	5.999076785	2.161635898	1.861495848	6.905732133	6.582984261	6.647119427	5.511436015	3.183325491	2.870060718	Dev_early
chr1	14612922	14613725	7	3.307542005	2.968496171	2.248998549	2.174278417	2.078035408	1.212208975	6.708728513	5.032193691	5.156615976	4.07722128	1.720369422	1.311509343	Tle4_early
chr1	14657710	14658015	8	1.140607573	1.731326162	2.546584405	3.953382384	1.620851391	1.212208975	1.339172512	1.945273244	1.102432106	1.40541224	1.136429506	1.069766968	Cux2_early
chr1	14668503	14668988	11	4.874015811	4.23736042	3.51972757	3.192325461	1.037979377	1.212208975	3.461994601	1.925881282	1.627469255	1.103519029	1.980079457	1.069766968	Cux2_early
chr1	14747758	14748410	2	2.694568367	2.682011378	2.842063973	3.527980447	4.585820841	5.031860954	2.202473471	1.799308422	2.564946499	3.682516558	2.914609781	3.241762837	Dev_Late
chr1	14851485	14851880	8	2.329967907	1.561319261	1.97180369	4.015564899	2.320880576	1.355363196	2.073285767	1.147018507	0.957945609	1.654933797	1.510102709	1.069766968	Cux2_early
chr1	14987848	14988724	6	1.934781848	1.548208128	2.003094609	1.79829796	4.709304368	4.277040979	2.073285767	1.945273244	1.528613078	1.103519029	2.55948426	2.635026478	Dev_Late
chr1	15043572	15044313	11	5.245749171	4.383906997	3.974371257	3.947334741	1.291146826	0.874626366	3.53133327	1.799308422	2.216024109	1.925132206	1.457744137	1.311509343	Cux2_early
chr1	15282506	15283427	6	2.716303601	2.222002891	3.185296398	2.938938587	5.162993981	5.474384106	2.684678348	2.231153115	3.00126828	2.535636837	3.03389461	3.031413225	Dev_Late
chr1	15348058	15348970	6	2.793879861	2.312699692	2.531468403	4.048847023	5.59907361	5.511508712	2.557488435	3.114020329	1.995940329	3.137379606	4.790174381	4.705694426	Dev_Late
chr1	15390314	15390905	7	1.641990011	1.852022152	1.798183153	2.046359803	1.291146826	1.053269282	4.905618929	4.050756742	3.806423333	3.276511866	2.052479839	1.493274385	Tle4_early
chr1	15403605	15404340	5	2.656269024	2.849816005	3.826892046	4.204030327	4.778253044	4.347246767	1.687478959	1.147018507	2.350169998	2.572114498	2.71037324	2.004924319	Cux2_spec
chr1	15414393	15414754	6	1.750646045	1.375804347	1.020107996	1.578867398	4.608206491	3.907154597	1.339172512	1.147018507	1.233756425	1.103519029	2.55948426	1.677255003	Dev_Late
chr1	15471265	15472045	4	2.870307392	3.490898476	2.849245926	4.111631276	4.399590478	3.873084777	5.682115794	6.090415277	5.992181077	6.187625232	5.604984345	5.566051102	Tle4_spec
chr1	15472845	15474208	2	4.12838027	3.957922814	4.568418819	6.173713668	6.73256139	6.404983156	4.187840168	4.540608992	4.50007329	5.772328194	5.849710065	5.831205652	Dev_Late
chr1	15540775	15541468	6	1.907612451	1.852022152	2.518298371	2.008219861	4.187529352	4.656082225	2.770535519	2.2152663	1.754842422	1.40541224	1.806630718	1.840404818	Dev_Late
chr1	15558654	15559207	11	4.705007767	4.17357137	4.160721587	3.864847558	3.23815157	2.268290868	3.347718036	2.355321613	2.787298598	2.572114498	2.333994122	2.792447854	Cux2_early
chr1	15559972	15560974	5	2.197637122	3.242302535	4.037653557	4.360127445	5.26177111	4.73994491	1.75242796	2.650815616	2.751853137	2.886069828	3.682716796	2.311446641	Cux2_spec
chr1	15568419	15568782	10	4.15674631	4.211941292	3.301012499	3.229702525	1.800387887	0.874626366	4.608565402	3.131055314	2.761137372	2.607692543	1.457744137	1.069766968	Dev_early
chr1	15569531	15569774	6	1.140607573	0.972522377	1.807727517	1.578867398	3.597961824	3.226527558	2.202473471	1.147018507	2.027059952	1.103519029	1.136429506	1.069766968	Dev_Late
chr1	15597594	15597991	11	3.730190226	4.100928862	3.999190624	2.464493994	1.635382692	2.772884809	1.96783474	1.147018507	2.829439874	2.26243978	1.720369422	1.518498452	Cux2_early
chr1	15606246	15607330	8	5.579115172	5.417206643	5.55526147	5.640939164	5.467116281	5.377056796	5.542419437	5.548829324	4.917374198	4.92002756	3.356357354	3.652197273	Cux2_early
chr1	15639264	15640271	5	3.650119766	4.141396661	5.050629778	5.850158603	5.737355531	5.753621055	3.01024961	2.355321613	2.743889238	3.284636411	3.051667009	2.136385944	Cux2_spec
chr1	15648126	15649084	7	5.078980042	5.010701961	5.001872696	5.353666201	4.749267965	4.451450406	6.46292774	5.689845734	5.563639769	5.830346755	4.650167556	4.483172003	Tle4_early
chr1	15663710	15664056	11	3.940974303	2.995112489	2.256599747	1.740089268	1.037979377	1.053269282	2.684678348	1.612843834	1.307917999	1.103519029	1.510102709	1.069766968	Cux2_early
chr1	15673106	15674271	5	4.886283657	5.054902098	5.652414895	6.152976122	6.03404102	6.027637577	5.594975661	4.389411912	4.715952979	5.349150672	5.112491295	5.320142605	Cux2_spec
chr1	15700117	15700920	6	2.635809364	1.948640462	2.441809326	2.988779453	6.316156235	6.149018316	2.202473471	2.34075158	2.406935279	1.654933797	3.477071758	3.640756178	Dev_Late
chr1	15715725	15716452	6	1.924579424	1.770159024	2.748315015	2.606017461	5.228429585	5.108109457	2.557488435	1.964408003	2.124633637	1.980461446	2.71037324	2.530893154	Dev_Late
chr1	15760324	15761383	6	3.710588278	3.789043115	3.973018893	3.742554809	6.228360098	6.2929119	2.021523507	2.199202591	1.719983837	1.980461446	4.408020023	4.474460474	Dev_Late
chr1	15766801	15767977	5	3.761395683	4.824086357	5.350010152	6.087872371	5.661427854	5.621837852	2.90967397	2.744637794	3.128451102	2.306407594	3.929601923	2.792447854	Cux2_spec
chr1	15801212	15801733	4	2.244712005	2.048533627	1.634285223	1.578867398	2.359997143	2.46409604	2.651007337	4.797659309	2.870385054	4.418265576	3.230900777	3.299011509	Tle4_spec
chr1	15837908	15838564	6	2.287495209	2.475420679	2.493225214	2.217583635	5.940635181	6.012828913	2.557488435	2.442608716	2.751853137	1.867596101	5.881868179	5.543632044	Dev_Late
chr1	15840731	15841791	2	3.372797465	3.803014702	4.389224187	5.330264254	6.579296548	6.239007233	5.177575683	4.396473686	5.555110719	5.910318963	5.954544973	5.976054714	Dev_Late
chr1	15904730	15905193	6	1.140607573	1.567651818	1.020107996	2.199037595	3.7394428	1.817783381	1.687478959	2.2152663	1.233756425	1.40541224	3.03389461	1.677255003	Dev_Late
chr1	15933165	15933479	6	1.140607573	1.567651818	1.255093524	1.426549612	4.724385746	4.138470115	1.339172512	1.147018507	0.957945609	1.103519029	2.933903895	1.860271572	Dev_Late
chr1	15933659	15934621	6	1.574492793	1.983015871	2.15489158	3.630507871	6.023057554	5.926895731	2.890812675	2.095282755	2.545168542	2.498212882	2.052479839	3.241762837	Dev_Late
chr1	15948695	15949026	11	1.41297085	2.475420679	3.450797301	1.426549612	1.037979377	0.874626366	1.339172512	1.777836353	1.102432106	1.103519029	1.136429506	1.518498452	Cux2_early
chr1	15981019	15982013	10	5.587464387	5.468903511	5.126494529	5.272856378	4.597984761	4.713608117	5.392833554	5.154803173	5.435759182	4.699121171	3.333325418	2.368049122	Dev_early
chr1	16081855	16082300	6	2.846651127	2.696857587	2.624209728	1.426549612	3.683971056	3.987418199	1.687478959	1.799308422	1.754842422	2.15262008	2.418607357	1.311509343	Dev_Late
chr1	16119991	16120656	1	2.621021673	2.82035049	2.719208931	3.766200849	5.101076951	4.344829449	3.347718036	3.950581183	4.299369248	3.953147434	1.980079457	2.22656996	Other
chr1	16167410	16168079	6	1.951434102	1.862652731	2.464468071	2.406989739	4.215606952	4.446537685	2.021523507	1.588383981	1.66460695	2.753585131	4.222718683	3.368018976	Dev_Late
chr1	16191377	16192464	4	4.047572559	4.519576446	4.99590908	4.930102773	4.476464538	4.846647776	5.733927155	5.850041645	6.131783117	5.818607275	4.799694496	5.359296984	Tle4_spec
chr1	16248225	16248942	6	2.9375131	2.357782918	2.098061625	2.89200856	5.711792433	6.053579254	2.890812675	2.638955176	3.324259608	3.438144309	6.017875844	6.078457164	Dev_Late
chr1	16249999	16250441	6	1.750646045	1.908445282	1.457111815	2.561279349	5.369355073	5.321014015	1.687478959	2.2152663	2.291079384	2.15262008	3.176825872	2.136385944	Dev_Late
chr1	16346300	16347063	5	2.266262193	2.00704011	2.378037159	4.00759985	4.85938405	4.69094179	1.75242796	1.398651094	2.482500942	2.033746878	3.008599104	1.069766968	Cux2_spec
chr1	16431788	16432319	7	2.8615236	2.454684097	2.110747146	3.043146209	1.627262803	1.605021687	5.008742419	5.42157874	4.989538457	5.075565515	2.895054133	3.427231663	Tle4_early
chr1	16474548	16475141	2	2.12189081	2.085055954	2.838221904	2.855418331	4.581794813	4.932595737	1.339172512	2.095282755	2.671307259	2.349074972	2.914609781	3.555447022	Dev_Late
chr1	16536904	16537567	2	2.768925411	2.305139863	2.395395428	3.072135713	4.374256445	3.600175624	2.292579381	1.147018507	2.406935279	2.688618283	3.890634562	2.995933471	Dev_Late
chr1	16554864	16555532	2	1.810543822	2.171829956	3.405814339	4.502661098	5.233704409	5.108109457	2.831927169	3.105426808	2.278203186	2.886069828	3.933462721	3.501365255	Dev_Late
chr1	16576828	16577777	3	2.834197181	2.444008377	2.75147361	3.421619124	5.35805326	4.850372172	3.683276002	3.601303251	3.705803327	4.197014199	4.958908605	5.563023666	Dev_Late
chr1	16626394	16627276	3	1.951434102	1.888748486	2.282334806	2.487617767	5.861372919	5.364849955	4.275062133	3.333158891	4.013893547	5.062804549	5.92976671	5.752360322	Dev_Late
chr1	16646495	16647850	10	8.105834049	7.894882136	7.777576547	7.593943519	6.831710585	6.795363072	8.293342933	7.954651183	7.596569157	7.47102736	6.773759772	6.747608894	Dev_early
chr1	16669117	16669529	6	1.750646045	1.534976749	1.718560398	1.498541329	3.682852549	3.653725591	1.75242796	2.326032899	2.461551332	1.784939463	2.732579062	1.069766968	Dev_Late
chr1	16692727	16694328	6	2.612816968	2.577747612	3.069293279	4.650188765	5.694948958	5.88211988	1.339172512	2.984912261	2.96392057	2.815752052	3.341985452	3.400344891	Dev_Late
chr1	16748847	16749831	3	2.474404596	1.684489415	2.449073875	3.204604264	5.72883425	5.823885059	2.831927169	3.139497967	3.29448137	4.192703255	5.923511786	6.128739988	Dev_Late
chr1	16799655	16800348	2	3.018495652	3.442545133	3.588042497	5.119605496	4.568716066	4.408522068	3.019302202	3.406397643	3.700987162	4.458823013	4.923622855	5.33086155	Dev_Late
chr1	16906430	16907737	1	3.0375558	3.765464909	4.791398833	5.459674395	5.392340638	5.240292125	5.619809047	5.643365681	5.843532781	6.351781205	5.052832907	5.197822095	Other
chr1	16924394	16925544	7	3.615082117	5.378884224	6.198069823	6.25771045	5.283753762	5.349033089	5.679370678	6.29147783	6.549844128	6.995932447	4.348858489	4.108730421	Tle4_early
chr1	16969895	16970690	10	4.388955318	3.291993238	2.753696562	2.450339975	1.582969872	1.704387517	3.884652074	3.122562965	3.655591914	4.073881673	4.375947212	5.309864474	Dev_early
chr1	16971744	16972227	6	2.073816011	0.972522377	1.848653304	2.384053016	4.19380611	3.132294576	2.073285767	2.45619021	2.689439776	2.306407594	3.291988229	2.418654698	Dev_Late
chr1	16977213	16978188	6	2.436888392	2.043998923	2.540298539	2.876768838	5.811110654	5.870246845	2.292579381	2.442608716	3.405033744	3.477138041	6.032274365	6.279235725	Dev_Late
chr1	17044023	17044475	9	3.58492254	3.580780839	4.006539513	4.653721258	4.698305816	4.168861236	2.861670337	1.398651094	2.925580269	2.306407594	3.636358464	4.14850215	Cux2_spec
chr1	17050644	17051240	10	4.881017055	4.092108038	3.14378249	3.089569215	2.792068848	3.322151134	5.104983859	4.537418097	4.669944705	4.562178957	3.252611036	4.51394826	Dev_early
chr1	17088366	17088837	5	3.395364076	3.291409632	3.724110808	4.803762332	4.974146103	5.180529605	3.87969002	3.556566444	3.562460203	3.743554994	3.73207181	3.879805032	Cux2_spec
chr1	17110052	17111373	1	3.624942783	3.456223538	4.587319089	5.725277887	5.787793197	5.836535761	3.567879878	5.346172891	6.15431358	7.012617686	5.376474456	5.791861595	Other
chr1	17135192	17136035	10	6.554729053	6.456928599	6.231520937	5.990286863	5.477649036	5.260142574	6.808658262	6.417215634	6.353987816	6.060107813	5.744872737	5.824900602	Dev_early
chr1	17299742	17300435	9	5.211353285	4.760103729	4.707237866	4.239248377	4.722685576	4.205183612	4.156289626	2.34075158	2.514174984	2.64241428	1.510102709	1.677255003	Cux2_spec
chr1	17301421	17301799	6	1.140607573	1.375804347	1.755778692	2.353956351	4.196918645	3.958378785	2.404235542	1.398651094	1.102432106	2.688618283	1.764144688	2.721324846	Dev_Late
chr1	17365979	17366219	7	1.961449023	1.375804347	1.680356474	1.25623115	1.627262803	1.762199277	2.717581402	3.874663494	3.288072799	4.24298967	2.016733769	1.311509343	Tle4_early
chr1	17598638	17599043	6	1.934781848	0.972522377	1.457111815	2.465937165	3.971339656	2.697014703	1.339172512	1.925881282	1.102432106	1.103519029	2.200092629	1.493274385	Dev_Late
chr1	17708204	17709200	6	2.09805365	2.684927004	2.098061625	2.66429358	5.220088983	5.802498131	2.444101796	2.755663665	1.888916923	3.961853669	3.636358464	4.108730421	Dev_Late
chr1	17752992	17753442	8	3.954765579	4.26902356	4.38345077	4.872301863	4.02681624	4.308966418	2.965529146	3.595178152	3.892053906	4.780137183	2.200092629	2.103424739	Cux2_early
chr1	17815697	17816364	7	3.891748646	4.594553819	4.921645503	5.522459369	5.210234716	4.81666325	5.54096728	5.688407949	5.907236173	6.310614423	4.135374276	2.80275113	Tle4_early
chr1	17818208	17819265	7	3.002025704	3.114233619	3.014901709	2.027415865	1.936757819	2.159427544	6.603560528	6.372747521	6.468132464	6.544789409	3.127402058	2.860228708	Tle4_early
chr1	17925443	17925734	6	1.358723486	1.213116278	1.593750561	1.79829796	3.94001342	2.749809064	1.339172512	1.588383981	0.797361613	2.21708976	2.390950692	1.069766968	Dev_Late
chr1	18020219	18021041	6	1.934781848	1.684489415	1.882699919	2.111758145	5.051224262	4.610511778	2.992666193	2.638955176	2.632854437	3.254235105	2.732579062	1.986964761	Dev_Late
chr1	18047771	18049388	10	6.362087808	6.268142074	6.401427092	6.278856834	5.325442706	5.446258696	6.661670922	6.471437263	6.359773183	6.486635517	5.042194495	5.413829008	Dev_early
chr1	18106463	18107412	7	2.700560038	3.367367125	3.142417708	3.196147036	3.113781064	3.587215864	4.728965766	5.109064221	5.780651015	6.014447384	3.546431173	2.943710525	Tle4_early
chr1	18119836	18120497	6	1.140607573	0.972522377	1.718560398	1.740089268	5.323684774	5.214277139	2.335606206	1.147018507	1.684262096	1.103519029	3.03389461	3.589835121	Dev_Late
chr1	18137992	18139138	9	5.556601437	5.538673665	5.503092964	5.691575409	6.194141529	6.29797718	2.992666193	3.484121475	3.904675951	4.497269148	3.965712502	4.043224623	Cux2_spec
chr1	18157848	18158974	2	3.424839815	3.230264907	2.522002225	4.963405855	6.758446234	6.4361894	1.96783474	2.755663665	3.094292498	4.854117415	3.73207181	3.607574485	Dev_Late
chr1	18170392	18170963	11	5.632963865	4.751184316	4.050677412	4.503723643	3.238862706	2.435457878	3.567879878	2.326032899	2.534379436	3.239989612	1.720369422	2.555473495	Cux2_early
chr1	18170992	18171858	8	5.725383842	5.789044594	5.976678646	6.012637832	4.749717957	4.618904553	3.840523873	3.638751182	3.768206151	4.559793537	3.764763911	2.646512921	Cux2_early
chr1	18181516	18182226	11	4.169247479	4.348877123	4.377332619	4.299182686	2.518761343	2.275696174	3.062410696	1.925881282	2.575510242	1.654933797	2.508918774	1.677255003	Cux2_early
chr1	18297483	18299066	10	7.57751494	7.37974034	6.963778402	5.774076849	3.026451285	3.419786474	6.415295462	4.678052803	4.632573359	5.49252883	3.641088031	2.995933471	Dev_early
chr1	18323860	18324598	8	2.954731769	3.558589347	4.91896485	3.005889118	1.740350712	0.874626366	1.339172512	1.588383981	1.857186173	1.40541224	1.457744137	1.840404818	Cux2_early
chr1	18367245	18368222	5	2.293586008	3.31073445	4.063409852	5.151581053	5.348469137	4.564021176	2.937871851	3.816845032	4.202580361	4.895994244	3.215216024	2.792447854	Cux2_spec
chr1	18525494	18527112	5	3.366602653	5.251986939	6.608852223	7.444455497	6.43404791	5.830420878	3.632419842	3.399384396	3.528008733	4.654157265	4.638454534	4.317078113	Cux2_spec
chr1	18541435	18541891	2	1.769550482	1.515084577	2.370404988	3.138522396	3.779541967	2.992685577	1.339172512	1.147018507	2.22946476	1.721400536	3.69862168	2.51844413	Dev_Late
chr1	18568575	18569563	6	1.41297085	1.938627115	2.003094609	2.199037595	6.483336057	6.212847814	2.651007337	1.964408003	2.594879338	1.980461446	4.115214302	2.80275113	Dev_Late
chr1	18578845	18579881	5	1.810543822	2.618415605	2.081728925	4.28068344	4.988917517	4.841980003	3.200514187	1.964408003	3.122320788	2.79641282	3.015900542	1.860271572	Cux2_spec
chr1	18584468	18585010	5	2.112933229	0.972522377	2.187161551	4.171796805	4.944414623	4.089155454	2.202473471	1.945273244	1.719983837	1.103519029	2.58411756	1.069766968	Cux2_spec
chr1	18602557	18603266	10	4.983464615	4.789913907	5.355197081	4.701604975	1.423142177	1.278206238	2.890812675	3.449182807	4.147114762	4.630681692	2.508918774	1.840404818	Dev_early
chr1	18657104	18658892	2	4.261568614	4.499487902	5.24904057	6.155647492	6.977332222	6.9047667	4.671349179	4.68383665	5.26038353	6.711450407	5.902587255	6.181567919	Dev_Late
chr1	18680414	18680725	6	1.373800253	0.972522377	1.255093524	1.977903265	3.534947371	2.307651058	1.339172512	1.147018507	0.957945609	1.103519029	1.136429506	1.069766968	Dev_Late
chr1	18688273	18688810	7	3.324767606	3.260294571	2.543444895	2.646401983	3.402898062	2.235442038	5.269058138	4.194742326	4.183007388	4.448012189	3.546431173	2.543235673	Tle4_early
chr1	18748220	18749014	10	5.83276706	5.40118459	4.771367381	5.325522497	3.390101601	1.817783381	4.891270108	4.579644391	4.663261727	4.992297355	2.895054133	2.850329233	Dev_early
chr1	18753426	18753919	7	1.358723486	0.972522377	1.867830789	1.887247754	1.635382692	1.762199277	3.223604821	4.604882921	5.158373794	5.528389061	1.720369422	1.069766968	Tle4_early
chr1	18842270	18843529	1	2.610575084	3.875916595	4.13008566	4.616478538	5.370701984	3.835687959	4.144238949	5.158961756	5.875876754	6.021059448	3.327468938	2.80275113	Other
chr1	18847579	18848244	8	4.74042456	4.687967243	4.875794285	5.49364237	3.095189085	3.52799232	3.815542879	3.669433184	4.010578311	4.099099057	2.687820279	1.860271572	Cux2_early
chr1	18882296	18882807	7	2.049164204	1.708259877	1.593750561	1.25623115	1.037979377	0.874626366	4.477194514	4.118151646	4.304792905	2.306407594	1.136429506	1.069766968	Tle4_early
chr1	18894701	18895739	7	3.772815079	3.502382938	4.444773802	3.38227516	1.8700031	1.355363196	6.625342243	6.341418125	6.136616038	5.813403648	2.664909151	3.354074892	Tle4_early
chr1	18951811	18952611	1	1.41297085	2.281566555	1.755778692	2.259626757	5.132688552	4.682087687	4.435121028	4.856766461	5.550355132	5.832324552	3.952507988	3.080607966	Other
chr1	19196344	19196652	8	3.39775375	3.103303575	3.717447413	3.497675154	1.582969872	0.874626366	1.339172512	3.139497967	3.044173427	2.607692543	2.016733769	1.699482151	Cux2_early
chr1	19255496	19256079	8	3.667322838	3.31847739	4.116035401	4.861365329	2.474748419	3.226527558	2.965529146	2.095282755	2.545168542	2.390516636	1.806630718	1.986964761	Cux2_early
chr1	19378939	19379831	11	5.292715978	5.146880684	5.256107523	3.582939172	1.924977199	1.053269282	2.890812675	2.733527007	2.190787148	1.103519029	2.016733769	1.493274385	Cux2_early
chr1	19449952	19450813	6	1.951434102	2.84671557	2.401711609	2.421608413	4.410806042	4.371206879	2.557488435	1.147018507	2.613991833	1.980461446	2.362753464	3.249316062	Dev_Late
chr1	19658735	19659111	10	3.241857146	2.963430869	3.855594926	3.745745884	1.423142177	1.053269282	4.441615628	3.562857325	3.495821158	3.298449874	1.457744137	1.069766968	Dev_early
chr1	19845633	19846281	7	1.56138293	1.684489415	2.754191941	2.472254461	1.262225208	1.655559913	4.493036569	3.999700868	4.798957389	5.41325797	3.076224839	1.069766968	Tle4_early
chr1	19963208	19963846	10	3.154410254	3.954165853	4.459969567	3.549435804	1.4397955	1.355363196	4.222639756	3.703996936	4.433323868	4.123883218	2.933903895	2.340025455	Dev_early
chr1	19999907	20001077	8	2.796837538	4.240224399	5.6448614	5.633755469	3.831614001	3.554867766	2.651007337	3.822099344	4.81175882	5.981457608	4.246061602	3.249316062	Cux2_early
chr1	20007671	20008607	7	3.712509233	3.447995313	3.265555407	3.193197036	1.037979377	1.053269282	4.671349179	4.456542572	4.917374198	4.625211451	1.136429506	1.699482151	Tle4_early
chr1	20029227	20030109	8	4.518134802	4.442606475	5.125373298	5.126765138	2.050541038	1.355363196	3.742955861	2.34075158	2.350169998	3.284636411	3.110543897	2.119999472	Cux2_early
chr1	20072644	20073141	8	2.192140737	3.59031839	4.039679986	4.46950852	1.423142177	1.212208975	2.74975075	2.662579345	2.584456982	2.445369458	2.167862256	1.840404818	Cux2_early
chr1	20125640	20127005	8	3.417998266	4.772093196	6.075555362	6.504027121	5.131944361	4.977558807	4.148370845	5.423308452	5.842278684	6.488517972	4.957013247	4.296403917	Cux2_early
chr1	20206694	20207174	11	4.696738317	3.923076518	3.523931276	1.949001397	1.243376366	1.355363196	2.992666193	1.588383981	2.124633637	1.40541224	1.806630718	1.069766968	Cux2_early
chr1	20292907	20293504	10	4.551374882	4.268161666	4.712663026	3.674429478	1.243376366	0.874626366	3.742955861	3.248216485	3.306279659	2.688618283	1.806630718	1.069766968	Dev_early
chr1	20299578	20300133	8	3.574582706	4.233157614	4.625589983	4.492682115	2.549776858	1.053269282	1.339172512	2.905886097	2.679680882	3.284636411	1.136429506	1.311509343	Cux2_early
chr1	20350194	20350958	8	2.981036041	4.029315531	4.7141713	5.365424233	3.312013589	2.435457878	1.339172512	1.777836353	2.372787952	1.980461446	1.510102709	1.518498452	Cux2_early
chr1	20366569	20367376	6	2.073816011	2.394472516	1.552044012	2.663035875	4.752155241	3.638370703	2.335606206	1.799308422	2.60522694	1.980461446	2.418607357	1.311509343	Dev_Late
chr1	20418450	20419438	8	4.424321309	4.634105411	5.063525055	5.423882857	3.440995327	1.817783381	3.784823002	3.263746492	3.527207247	3.425611226	1.510102709	1.96877881	Cux2_early
chr1	20446319	20446680	6	1.41297085	1.958584788	1.958689381	1.89667242	4.011471424	2.477002313	1.687478959	1.398651094	1.66460695	1.103519029	2.763151973	2.354105331	Dev_Late
chr1	20460378	20461401	10	4.84741541	5.007126141	5.465439224	5.492274259	2.368720323	2.087623497	5.235373364	4.381578752	4.579312395	4.017217139	1.510102709	2.850329233	Dev_early
chr1	20488809	20489880	10	5.509782998	5.398407282	5.512399956	5.725281439	4.354385184	3.710832301	5.605192934	4.893204145	4.744590459	5.058752159	3.825988176	2.418654698	Dev_early
chr1	20602766	20603252	10	4.104650977	3.850957616	4.330251493	3.199938066	2.707601575	2.46409604	3.549722296	3.864513665	3.548021706	3.607728702	3.160538674	3.91685201	Dev_early
chr1	20610504	20611041	1	2.605687773	2.624674651	2.970437706	3.701899578	4.215606952	3.114339231	3.742955861	3.442374978	4.025497496	4.064475016	4.341652986	4.201728898	Other
chr1	20623422	20624653	8	4.055296437	5.178791416	5.971916866	5.859570882	4.299120534	3.091968934	2.861670337	3.050910063	2.743889238	2.867656496	3.811434039	3.393544169	Cux2_early
chr1	20749520	20750423	6	2.09805365	2.230235603	2.408551128	3.935444216	5.903917669	5.650866445	2.717581402	2.650815616	2.957047939	1.654933797	4.033482982	4.140400698	Dev_Late
chr1	20765301	20765678	4	1.839585244	1.599603202	1.680356474	1.426549612	1.787434125	1.355363196	2.073285767	3.050910063	2.820586266	3.925219256	4.101647732	4.06783112	Tle4_spec
chr1	20791512	20792296	11	5.815084666	5.600379758	5.539143458	5.051689005	4.133580782	4.240613922	5.084054401	4.563399541	4.64906559	5.343886027	4.711850148	4.774959002	Cux2_early
chr1	20810169	20811085	10	7.068496204	6.813724525	6.902650418	6.818951303	6.178988624	5.874367615	7.5151401	7.029083634	6.733402362	7.121802018	6.0776712	5.819836648	Dev_early
chr1	20850876	20851301	5	1.641990011	1.188209086	2.965380269	3.254371612	4.124132225	3.246919755	1.75242796	1.398651094	2.165100846	1.40541224	2.304649797	2.710421059	Cux2_spec
chr1	20864090	20864665	6	1.961449023	0.972522377	2.24513886	1.705946318	4.087371481	4.493732851	1.339172512	2.2152663	2.124633637	2.20000894	4.719665522	5.301330416	Dev_Late
chr1	20872842	20873837	5	2.571473781	1.958584788	3.746837634	5.509279365	4.604296773	5.000643188	2.684678348	2.563072337	2.716921367	3.356845076	2.016733769	1.699482151	Cux2_spec
chr1	20895552	20896727	2	4.825716509	5.045099006	5.820009297	6.659974251	6.454844418	6.417013235	4.521265434	3.772983997	4.455527156	5.290155147	6.664759301	6.532733594	Dev_Late
chr1	20912333	20913665	8	5.537718054	4.844602278	5.424557464	6.348446469	4.47817977	4.274503012	5.439515848	4.497886905	4.76251148	4.550682501	3.836278525	3.555447022	Cux2_early
chr1	20931193	20932482	7	4.563033323	4.228112847	4.754867671	5.1415901	4.404456974	3.962973189	7.088918174	6.453598798	6.49575054	6.488770124	4.467515958	4.14850215	Tle4_early
chr1	20958198	20958602	8	2.160779188	2.596380141	3.664245931	4.393447438	1.753732216	1.212208975	1.75242796	1.925881282	1.719983837	1.103519029	1.136429506	1.069766968	Cux2_early
chr1	20971190	20972312	6	2.75374872	2.12868402	2.578789149	4.660837666	6.145869522	5.603657952	2.861670337	2.984912261	3.052873513	2.572114498	4.825750473	3.792425391	Dev_Late
chr1	20998829	20999733	6	2.560660811	2.542090746	2.963032407	3.49696945	5.094399323	5.129211172	2.52067424	2.24686689	3.059305468	2.48417099	3.341985452	3.080607966	Dev_Late
chr1	21000263	21001008	5	3.170760207	3.399932441	4.323756999	4.838568499	4.812898422	5.169889295	3.071142806	3.032895863	3.135607581	3.349118229	2.826463464	2.530893154	Cux2_spec
chr1	21018905	21019498	6	2.168415145	1.580588217	2.408551128	1.842373712	5.635123274	4.417545304	1.687478959	1.799308422	2.854401797	1.784939463	4.230541697	3.520219191	Dev_Late
chr1	21069094	21069963	10	5.806158407	5.889653501	5.506943738	4.998652637	4.193826486	4.583729641	6.268752794	5.539290078	5.988233211	5.800921224	4.483331781	4.271725213	Dev_early
chr1	21179402	21179996	6	1.373800253	1.188209086	1.457111815	1.25623115	4.366914423	4.38859793	1.75242796	2.326032899	2.027059952	1.484092205	3.636358464	3.86513173	Dev_Late
chr1	21203889	21204906	1	2.814179354	2.451069749	2.003094609	3.777596432	6.17883976	6.02468798	4.993092449	5.723397744	6.080494703	6.580687603	6.371094847	6.723511539	Other
chr1	21222130	21222908	6	2.848554825	2.257823068	2.924119427	3.324025886	4.8785998	5.181515518	2.202473471	2.650815616	2.642934156	2.980517296	4.968296174	5.192519963	Dev_Late
chr1	21226500	21226912	8	2.504134759	2.471857975	3.183648543	4.182325476	1.423142177	1.053269282	1.339172512	1.925881282	2.204463863	2.052900282	2.200092629	1.820260664	Cux2_early
chr1	21401252	21402514	7	6.218775139	6.159768545	6.293604871	6.45693281	6.431027326	6.283071708	7.450258355	6.914353673	6.705546365	6.611914844	6.130480752	5.607555335	Tle4_early
chr1	21435652	21436400	5	3.607039855	3.285550487	3.685828319	4.010255868	5.046856768	4.694226088	1.339172512	2.2152663	3.045293525	3.445409922	2.362753464	1.840404818	Cux2_spec
chr1	21448572	21449329	6	3.219439159	1.725674113	2.54601234	1.832586342	3.823133693	4.306484044	2.965529146	1.799308422	1.754842422	1.40541224	3.069223133	2.80275113	Dev_Late
chr1	21451076	21451563	10	4.319752056	3.910633625	3.587764595	2.939977446	1.423142177	2.115743319	4.107470938	4.041776802	3.358660136	4.506722703	2.617965588	3.354074892	Dev_early
chr1	21456431	21456894	6	2.500510968	1.188209086	2.068784505	2.330153662	4.461476688	4.390304504	3.699837326	2.355321613	2.861779929	3.069159751	3.528745895	3.136350547	Dev_Late
chr1	21489987	21490375	6	2.073816011	1.548208128	1.873640399	2.008219861	3.700824424	4.227787773	3.246331698	2.34075158	2.216024109	2.48417099	3.261767804	3.128180375	Dev_Late
chr1	21496718	21497315	6	2.322216653	1.963395612	2.046982652	3.009247622	4.068512394	4.341304782	1.687478959	1.588383981	0.957945609	1.103519029	3.571286442	4.285424889	Dev_Late
chr1	21529367	21530166	6	1.839585244	0.972522377	1.792060934	1.604658126	5.714431722	5.779243796	2.073285767	1.398651094	3.037673501	2.20000894	3.490164843	3.004885545	Dev_Late
chr1	21542758	21543562	6	2.169445445	1.878309157	1.431562042	2.748921379	5.282082855	5.577215766	1.75242796	1.147018507	2.190787148	2.498212882	4.496368433	4.975249661	Dev_Late
chr1	21553809	21554705	10	5.213514478	4.986355151	5.000351931	4.557228856	2.972930883	2.968330412	5.394573938	5.096110043	5.371518237	5.590775915	2.304649797	2.623447847	Dev_early
chr1	21592582	21593177	6	1.608636103	1.599603202	1.680356474	1.498541329	4.535766682	4.55435011	1.687478959	1.612843834	1.307917999	1.40541224	4.151946417	3.561527335	Dev_Late
chr1	21606701	21607077	6	2.416890648	1.534976749	2.725205378	2.587414841	3.911489994	4.018920334	2.831927169	1.612843834	1.568348776	2.521956222	3.110543897	3.678796531	Dev_Late
chr1	21625380	21626064	10	4.669949272	3.737446577	3.04164722	3.214730033	2.301694087	1.485586144	5.272705184	4.396473686	4.589003959	4.826968375	4.006399213	4.278058843	Dev_early
chr1	21641015	21641237	11	3.643914447	3.037383765	3.258612588	2.688643072	1.894372689	1.90392272	2.292579381	1.588383981	1.982466018	2.306407594	1.764144688	2.004924319	Cux2_early
chr1	21646609	21646931	6	1.140607573	1.725674113	1.457111815	1.498541329	3.972882244	3.638370703	2.335606206	1.147018507	1.684262096	1.654933797	1.510102709	1.069766968	Dev_Late
chr1	21666550	21667560	6	2.287495209	1.541789455	2.194455988	2.500037584	5.5922744	5.108109457	2.651007337	2.638955176	2.254039779	1.654933797	4.968296174	5.385964304	Dev_Late
chr1	21673980	21675218	1	4.229981449	3.602757943	4.259010173	4.38397497	5.881994963	5.60861364	6.570229595	5.999341653	5.769531932	6.139178619	4.518278134	5.215282291	Other
chr1	21719234	21719720	1	2.145340511	0.972522377	1.593750561	2.129632977	4.044374413	4.184188491	3.246331698	2.34075158	3.045293525	2.607692543	1.980079457	3.080607966	Other
chr1	21739282	21739638	5	2.152060557	1.383003711	1.853731657	3.509003963	3.715296724	3.557907966	1.75242796	1.147018507	2.461551332	3.547291036	2.390950692	1.699482151	Cux2_spec
chr1	21741688	21742129	6	2.377827784	1.383003711	1.634285223	2.103642522	4.238466721	4.444896387	1.339172512	2.095282755	1.936449592	2.20000894	3.093486414	2.710421059	Dev_Late
chr1	21746731	21747428	2	1.140607573	2.193160058	2.350379226	3.109588933	4.670245981	4.735923832	2.073285767	2.2152663	2.679680882	4.250115203	3.943016782	3.5370508	Dev_Late
chr1	21788344	21789122	10	4.396901273	4.448768816	4.679508414	4.598429451	3.548677617	2.897504366	5.525525775	4.985156517	4.639770493	4.265439402	2.482955511	2.721324846	Dev_early
chr1	21793685	21795075	7	5.954296712	5.915680014	5.805124308	5.373528932	3.450437955	4.104570072	7.446163582	6.722114442	6.536886777	6.529858354	4.39695504	4.860907866	Tle4_early
chr1	21795122	21795608	6	3.645926199	3.754592557	3.454144798	3.877319044	4.970941288	4.892671792	3.649571859	2.45619021	3.065708875	3.327942909	2.933903895	3.513961883	Dev_Late
chr1	21826428	21826779	6	1.140607573	1.213116278	1.792060934	1.999498564	3.914384408	2.968330412	1.339172512	1.398651094	1.528613078	1.103519029	1.510102709	1.860271572	Dev_Late
chr1	21856502	21856900	11	4.130737601	4.308987579	4.33926961	4.106664839	3.346207439	2.667061949	3.161394805	2.76660591	2.471230977	2.15262008	1.764144688	1.311509343	Cux2_early
chr1	21858437	21859766	7	4.566419214	5.128905191	5.388173581	5.42793803	3.212744369	3.416440466	6.006187603	6.507956714	6.265238432	5.913876201	3.784076704	3.256829948	Tle4_early
chr1	21912437	21913762	10	7.31412173	6.979066648	6.461155907	6.162400531	4.902525695	4.645582635	7.847434545	7.301760955	7.093239624	6.902521989	5.465383372	5.339223196	Dev_early
chr1	21928853	21929598	6	2.258160011	1.968461037	2.199090457	2.200772135	4.935208545	4.697502926	1.75242796	1.398651094	1.233756425	1.40541224	3.069223133	3.119963671	Dev_Late
chr1	22023046	22023770	5	1.810543822	1.797966071	2.890653259	4.686898845	5.222426458	5.403173263	1.75242796	2.2152663	2.482500942	1.40541224	2.754448268	1.96877881	Cux2_spec
chr1	22099588	22100548	5	2.200621186	2.822999769	3.887428681	3.955124854	4.236491434	4.339539214	2.684678348	3.738902782	3.868373483	4.639302727	2.979224782	2.445205497	Cux2_spec
chr1	22126549	22127368	3	2.656269024	2.301130211	2.743350083	3.696528137	4.179671732	3.322151134	2.52067424	3.905716562	4.71833822	5.646757913	5.680058563	5.637862918	Dev_Late
chr1	22157351	22158550	10	6.477789117	6.575303899	6.254320973	5.46240995	1.649769087	2.123972192	7.060386552	5.626636441	5.646529581	5.696523859	5.033277125	5.273035993	Dev_early
chr1	22172790	22173984	8	4.786727849	5.966876333	6.317280655	6.488637774	4.910987054	4.164878709	6.133322965	5.437426461	5.009952897	5.289576344	3.03389461	2.445205497	Cux2_early
chr1	22197450	22197798	11	4.683273072	4.115415957	4.021155187	3.504541075	1.456258783	0.874626366	2.581211919	1.147018507	1.982466018	1.40541224	1.136429506	1.069766968	Cux2_early
chr1	22200608	22201132	6	2.073816011	1.803645735	2.089574903	2.759263271	3.916139158	4.680693751	1.339172512	1.964408003	2.514174984	1.925132206	4.160161644	3.974602465	Dev_Late
chr1	22201379	22202317	6	2.518581579	1.943780099	2.296557691	3.004896669	5.175145292	5.070289559	1.687478959	2.231153115	2.877682102	2.721467371	4.171603019	5.100995032	Dev_Late
chr1	22212327	22213386	6	2.481381704	2.085055954	2.540298539	3.767956908	5.61018813	5.337470645	1.339172512	2.199202591	2.957047939	1.721400536	4.781691906	4.887075577	Dev_Late
chr1	22235574	22236535	1	2.989706872	2.368908599	4.040060928	4.859237715	5.472184546	5.759409402	4.981908901	4.477362837	4.583780927	4.818599465	4.681338483	4.508571769	Other
chr1	22236581	22237604	7	4.246709587	4.349744066	4.69054778	3.854123221	3.175192835	3.480321054	7.389526239	6.827854094	6.687616414	6.229547294	3.923844968	3.695481179	Tle4_early
chr1	22245336	22246196	9	4.916583724	5.321454429	5.382674963	5.494772022	5.234194487	4.444896387	3.481282996	1.799308422	2.901829957	3.276511866	3.458509841	1.677255003	Cux2_spec
chr1	22295103	22295894	8	4.861802101	4.722291172	4.79794026	5.28887709	3.776757163	3.970692048	4.314935303	3.822099344	4.130356053	4.948788807	4.389986365	4.208376674	Cux2_early
chr1	22482968	22483519	10	4.723129577	4.545827747	3.78907884	4.105085288	2.534352447	2.04167419	6.102594051	4.872570333	4.725120945	4.441801972	3.093486414	2.431991176	Dev_early
chr1	22521737	22522362	2	2.864982035	3.35042067	4.397723666	5.101599738	2.967198442	2.876352304	3.537647547	2.777465786	3.257530131	4.484230075	5.247435566	5.182691585	Dev_Late
chr1	22602743	22603263	11	3.551359027	3.66907193	4.451830019	3.760476058	2.254277375	2.504835351	3.223604821	2.575570543	2.584456982	1.721400536	1.942469544	1.840404818	Cux2_early
chr1	22632824	22633556	2	3.466187827	3.957623158	4.350129374	4.833124317	5.239625971	5.121654966	3.784823002	4.126669926	4.803457849	5.560996077	5.486451636	5.519748494	Dev_Late
chr1	22662578	22663336	2	2.656269024	3.68360649	4.702480081	5.812802611	6.341016784	6.045615229	1.75242796	2.231153115	2.254039779	3.721500788	5.887822271	5.289085896	Dev_Late
chr1	22671125	22671424	2	1.907612451	1.713980427	1.020107996	2.701876317	4.736671256	4.268947997	1.339172512	1.588383981	2.055300324	2.445369458	3.68729704	2.792447854	Dev_Late
chr1	22704325	22705186	2	1.951434102	1.943780099	2.600443615	2.866120193	4.565760267	4.703006234	1.339172512	3.050910063	2.327191793	2.721467371	3.093486414	3.567582129	Dev_Late
chr1	22716249	22716530	9	4.488388508	4.325385295	4.539704853	3.752134829	3.20944566	3.434332991	2.335606206	2.095282755	1.307917999	2.572114498	3.860702399	4.16341707	Cux2_spec
chr1	22718919	22719420	8	3.325911156	4.473858394	5.711195889	5.525669037	2.359997143	1.994213134	1.339172512	2.326032899	2.082998494	1.40541224	1.942469544	1.493274385	Cux2_early
chr1	22727284	22727979	6	1.780905765	2.075948902	1.634285223	2.472254461	5.569363388	5.558461054	1.339172512	2.537746341	1.684262096	1.721400536	3.566322015	4.439523075	Dev_Late
chr1	22770151	22770687	6	1.574492793	1.809000974	1.431562042	3.166562547	5.189445722	4.889809982	1.75242796	1.398651094	0.957945609	2.48417099	4.29764746	4.285424889	Dev_Late
chr1	22789071	22789496	6	1.373800253	1.567651818	1.807727517	1.604658126	4.023313735	4.379391231	1.75242796	1.588383981	1.465206073	1.103519029	4.08100749	3.948338327	Dev_Late
chr1	22796192	22796648	6	1.750646045	1.923615124	2.199090457	1.426549612	4.27489064	4.272653716	1.339172512	1.588383981	1.66460695	2.15262008	2.887112991	3.83677665	Dev_Late
chr1	22837131	22837897	4	1.548152842	2.213722929	3.080463199	3.256021252	1.936757819	1.355363196	3.08780066	4.588283012	5.356105664	6.087888223	3.417976752	2.80275113	Tle4_spec
chr1	22909482	22910133	11	4.821762675	4.46719521	4.582270266	3.648581447	1.037979377	1.053269282	2.202473471	2.24686689	2.190787148	2.20000894	2.052479839	1.069766968	Cux2_early
chr1	22937887	22938677	6	1.608636103	2.062306384	2.214153754	1.25623115	3.619426338	4.366012661	2.482895978	1.925881282	1.719983837	1.103519029	1.136429506	1.069766968	Dev_Late
chr1	22946510	22947315	6	2.377827784	2.365072549	1.934270389	1.885091857	6.216690351	6.360192507	2.482895978	2.81175248	2.337812755	1.103519029	5.20753699	4.952961379	Dev_Late
chr1	22950648	22951664	5	2.088946364	2.564964552	3.631661403	4.955548389	5.889417842	5.930051971	1.75242796	2.81175248	1.982466018	1.40541224	2.887112991	2.24179574	Cux2_spec
chr1	22968684	22969407	11	4.687272673	4.648475876	4.596986721	3.717673503	3.047409309	2.307651058	1.75242796	1.588383981	2.138948913	1.654933797	1.720369422	1.069766968	Cux2_early
chr1	22975746	22976638	6	1.907612451	2.159305593	1.915961546	3.312726383	4.548875385	4.86777792	1.339172512	1.964408003	2.216024109	2.67631996	3.144065502	1.493274385	Dev_Late
chr1	23011438	23012351	10	5.031173112	4.535853536	4.667646773	4.294416519	3.162406152	3.500606703	6.34520053	5.648117493	5.567613835	5.282643533	2.875229763	1.518498452	Dev_early
chr1	23066801	23067200	6	1.373800253	1.375804347	2.046982652	1.716628345	4.532219492	4.59023975	1.339172512	1.925881282	1.233756425	1.103519029	3.008599104	1.518498452	Dev_Late
chr1	23109676	23110046	6	1.641990011	1.84160812	1.255093524	2.217583635	4.563026553	4.446537685	1.339172512	1.147018507	1.568348776	1.103519029	2.200092629	1.96877881	Dev_Late
chr1	23124237	23124955	9	4.195202984	4.758775325	4.625589983	4.682508708	5.389920383	5.484903525	1.687478959	2.326032899	2.216024109	3.705170115	4.316865187	4.36453046	Cux2_spec
chr1	23145249	23146371	2	2.09805365	2.865611596	2.865904359	4.565969032	4.873872865	5.191092014	1.96783474	3.122562965	1.806921632	3.223179348	4.160161644	2.80275113	Dev_Late
chr1	23153179	23153834	11	4.821278068	3.821844947	3.150647068	1.498541329	1.037979377	1.053269282	2.831927169	2.45619021	1.465206073	1.103519029	1.510102709	1.860271572	Cux2_early
chr1	23158610	23159409	6	1.961449023	0.972522377	1.457111815	1.25623115	5.036547276	4.320423474	1.687478959	1.612843834	2.291079384	1.40541224	3.659723827	2.879826175	Dev_Late
chr1	23175744	23176245	11	2.269604101	2.739962609	3.691221247	2.421608413	1.037979377	0.874626366	2.557488435	1.588383981	1.102432106	1.654933797	2.016733769	1.820260664	Cux2_early
chr1	23222033	23222612	11	4.681132178	3.303164289	1.411195499	2.027415865	1.037979377	0.874626366	2.202473471	1.588383981	2.165100846	1.40541224	1.720369422	1.311509343	Cux2_early
chr1	23237870	23238907	6	2.214484528	2.637111864	1.755778692	2.129632977	5.766728156	5.555137174	3.742955861	3.131055314	3.621817576	3.565498413	4.287166752	3.549340975	Dev_Late
chr1	23262651	23263705	10	6.901447975	6.706059363	6.514934717	6.142653848	5.345888034	5.468439076	7.206893201	6.884376131	6.667155913	6.557892551	6.101329452	5.717989563	Dev_early
chr1	23270683	23271590	6	2.588682199	3.111946515	3.356134886	3.723584558	4.798847725	5.023364008	3.326544852	2.674247927	2.845700518	2.980517296	5.083392883	5.653602503	Dev_Late
chr1	23329130	23329337	10	3.744262487	3.484029841	3.623340813	3.623570837	1.291146826	1.278206238	2.74975075	3.484121475	2.751853137	3.094459085	1.136429506	1.069766968	Dev_early
chr1	23372561	23372946	2	2.921014412	2.437107807	2.82934804	3.63613034	4.586139706	3.286859285	2.74975075	1.612843834	1.66460695	2.886069828	3.648088447	3.119963671	Dev_Late
chr1	23386637	23387451	4	5.314315081	4.83334378	4.853440189	4.845222689	4.388092514	4.577190022	6.609340886	5.649901901	5.384429693	5.735136413	5.610990194	6.022591238	Tle4_spec
chr1	23416718	23417329	3	1.140607573	1.567651818	1.83342722	2.413569901	4.294482722	4.277040979	2.90967397	2.45619021	2.98667825	3.193916892	5.235822427	5.616961694	Dev_Late
chr1	23582566	23583378	10	5.414981534	5.285579731	4.307973196	3.875479959	3.133624294	1.212208975	5.131572713	5.484294289	4.576298248	3.631577659	3.058754229	1.311509343	Dev_early
chr1	23596088	23596884	10	3.895286032	3.699927524	2.480822654	2.241616728	2.129967857	1.212208975	5.418075754	3.449182807	3.358660136	2.558777036	1.942469544	2.22656996	Dev_early
chr1	23662743	23663638	11	5.272388278	5.307838273	4.952083078	5.443129639	3.671051927	3.75785419	4.293271815	4.152790809	3.596872243	4.24298967	3.076224839	3.751994248	Cux2_early
chr1	23677392	23677968	8	3.294792413	3.312833926	3.799313688	3.851163319	1.291146826	1.485586144	2.992666193	1.588383981	2.240827181	1.40541224	2.134895358	1.069766968	Cux2_early
chr1	23729397	23730247	7	3.289180747	3.32592587	3.445531363	3.927534462	2.341327214	2.616932097	4.83496948	4.786950942	5.14148428	5.105347932	3.312804872	3.205633585	Tle4_early
chr1	23738157	23738600	3	1.140607573	1.992726838	1.255093524	1.25623115	2.940765679	2.079184049	1.339172512	1.799308422	1.982466018	2.942888107	4.518278134	4.274361668	Dev_Late
chr1	23768604	23769096	10	5.084107292	5.127864514	5.084932484	4.503020892	2.337422207	3.29917306	5.171651171	5.078200289	4.934428947	4.886114548	3.283021866	3.46477458	Dev_early
chr1	23769278	23770133	10	6.058679736	5.674132995	5.853939226	5.754986487	4.135013235	4.46406304	5.661126159	5.601778886	5.769362485	5.804758321	4.489864832	4.477679365	Dev_early
chr1	23841694	23842008	7	4.169884447	3.923146319	2.97965268	3.656046772	2.932489888	2.805863398	5.121416343	4.626687873	4.150130947	4.291582184	3.312804872	3.354074892	Tle4_early
chr1	23857936	23858356	6	2.52733842	2.45449093	2.582898943	2.994179751	4.363450247	3.230343709	1.687478959	2.91574997	1.966501582	2.21708976	3.445124946	2.721324846	Dev_Late
chr1	23874194	23875030	5	4.494790153	4.023659702	4.200128596	5.2972099	5.568805734	5.830027648	3.422626494	3.139497967	3.425954315	4.613283517	4.650167556	4.285424889	Cux2_spec
chr1	23890836	23891504	10	4.813005459	4.045645126	2.863847867	2.815613703	1.827471827	2.227826645	5.16177402	4.566533548	4.173632684	4.893340194	3.546431173	3.82671437	Dev_early
chr1	23900392	23901426	4	3.127703442	3.301265526	3.292071144	3.061908546	2.450300567	2.992685577	4.898462357	5.444257626	5.967802265	6.313310558	4.187766479	4.83927042	Tle4_spec
chr1	23904319	23904708	1	2.327239982	2.103099388	1.593750561	1.716628345	3.600591191	4.049749274	3.978018153	3.077516507	3.517090043	4.211688241	2.997679204	3.347051982	Other
chr1	23941496	23942374	1	4.165178531	4.154552499	3.882524371	3.766200849	5.699683634	5.422064514	6.679194813	6.699575494	6.721667502	6.204080711	5.198808309	5.404199274	Other
chr1	23955040	23955764	10	4.977379431	4.790629069	5.209839505	4.676136936	2.942512905	2.923074234	4.590915833	4.38586802	4.722746901	5.242403273	3.477071758	3.361063781	Dev_early
chr1	23960541	23961198	3	2.17502881	3.127396024	2.813915739	1.578867398	4.099370814	4.40683692	3.137278158	3.531124966	3.115097929	2.753585131	4.810173425	5.03949191	Dev_Late
chr1	23984781	23985882	1	3.328180354	3.345255032	3.012633134	3.122589236	5.153814086	5.816844346	5.866756345	6.307133458	6.292093074	6.525214514	6.230272328	6.468799534	Other
chr1	23991810	23993021	1	2.481381704	2.532227867	3.683688827	4.717685006	4.188613551	3.656564642	5.032852702	5.231906066	5.581513512	6.048402152	4.272085085	4.018191148	Other
chr1	23995590	23996385	5	2.417757989	3.335696103	4.313930015	5.685542415	4.68054504	4.971444545	2.335606206	1.799308422	3.045293525	2.498212882	2.732579062	2.256862509	Cux2_spec
chr1	24011885	24012812	10	5.737908913	5.788941232	5.300630364	5.573267327	4.452209768	4.798144476	6.084867013	5.923823018	5.512618976	5.551892657	5.086863767	5.439992004	Dev_early
chr1	24101498	24101850	3	1.799420329	1.797966071	2.370404988	2.225084559	4.14042312	3.383407172	2.202473471	1.147018507	2.948945917	3.327942909	3.24641684	3.726722481	Dev_Late
chr1	24106938	24107705	10	6.260571569	6.018103846	6.011536963	5.797708303	4.454260274	5.417887401	6.28350174	6.062479113	5.934973995	5.42012094	5.0377427	5.240936937	Dev_early
chr1	24127083	24127591	11	4.428478862	4.889034754	5.016432246	4.939912114	1.423142177	1.605021687	3.683276002	2.563072337	2.689439776	2.306407594	1.942469544	1.311509343	Cux2_early
chr1	24128775	24130094	7	5.737953748	5.836938964	6.154672026	6.380638114	5.763647145	5.59174932	6.923980063	6.464559983	6.688653987	6.742738306	4.373107185	3.595772511	Tle4_early
chr1	24135214	24135623	6	2.214484528	1.948640462	1.431562042	1.968996188	3.651206051	2.376417531	2.335606206	1.147018507	1.888916923	1.103519029	2.732579062	1.96877881	Dev_Late
chr1	24141487	24142024	10	5.334348632	5.147997331	5.068063655	4.34279092	3.752334723	4.109498522	5.060791608	4.356449469	4.646931902	4.342488096	3.199358872	3.7731074	Dev_early
chr1	24178230	24178712	10	4.963517885	4.675635579	4.781971144	4.509861478	4.030287441	3.0961576	5.151673438	4.477362837	4.608572854	5.106982676	4.531004165	4.136332848	Dev_early
chr1	24186132	24186505	5	2.244712005	1.599603202	2.64179758	3.324821441	3.570206365	2.849933043	1.339172512	1.398651094	2.124633637	1.103519029	2.262470504	1.518498452	Cux2_spec
chr1	24191496	24192378	9	4.282043204	4.423491402	4.348495502	4.810855889	4.201443924	4.379391231	2.992666193	2.744637794	2.651473599	3.231608964	2.826463464	1.986964761	Cux2_spec
chr1	24225915	24226461	2	2.12189081	2.482330327	3.218869992	3.518871069	4.287342203	4.677378467	1.75242796	2.563072337	1.754842422	2.64241428	3.546431173	3.726722481	Dev_Late
chr1	24236201	24236992	1	4.034236927	4.574703602	5.667780081	6.011306798	6.333066006	6.023038909	5.551572865	5.893419794	6.097057937	6.151284362	5.513642676	5.132833709	Other
chr1	24244640	24245578	1	3.678438555	3.787947993	4.296766006	4.416227657	5.503456831	5.137108679	6.022737706	6.157063592	6.207463113	6.358942203	5.115019783	5.130790522	Other
chr1	24272337	24272756	7	1.810543822	1.188209086	1.867830789	2.075285448	1.037979377	1.212208975	4.364163795	3.733335957	4.386191843	4.538119421	1.136429506	1.069766968	Tle4_early
chr1	24286625	24287345	7	4.583880874	4.236310866	4.485454432	4.759791535	2.839344799	2.159427544	5.724480484	5.705861801	5.626389655	5.327975831	3.015900542	2.103424739	Tle4_early
chr1	24309106	24310064	7	4.444837321	4.326066148	4.422769932	4.496492487	3.912206542	3.234149793	5.235373364	5.361809491	5.494890476	5.489017324	4.440789755	3.673191825	Tle4_early
chr1	24356177	24357084	9	3.32727702	4.097588714	4.438486999	3.689284462	4.6415767	4.645582635	2.292579381	2.326032899	2.254039779	2.20000894	3.80518463	2.445205497	Cux2_spec
chr1	24387786	24388262	11	5.019020483	3.852474984	3.36529719	2.193143396	2.017640125	2.268290868	2.861670337	2.674247927	1.465206073	1.103519029	1.806630718	1.518498452	Cux2_early
chr1	24458771	24460037	11	5.860190693	5.948587129	6.29076868	5.559227384	2.394326884	2.881215046	3.567879878	4.182538235	3.939485011	4.487753238	3.215216024	3.934349074	Cux2_early
chr1	24465715	24466366	6	2.337677737	1.501544451	2.322264141	3.595212107	5.713583108	5.217524619	2.021523507	2.2152663	2.082998494	1.103519029	2.990284725	3.054977558	Dev_Late
chr1	24519191	24520039	7	3.659918391	2.795828114	3.077553435	2.384089014	1.262225208	2.243017443	6.384082563	5.205181622	5.047760551	5.33525567	3.894600916	3.902552557	Tle4_early
chr1	24522104	24522578	10	5.150131498	4.329307258	3.107382156	2.199037595	1.037979377	1.355363196	5.323370591	4.082660294	4.039139965	2.688618283	2.134895358	2.211181776	Dev_early
chr1	24523520	24524029	11	4.452067866	4.764957489	4.403874557	2.101787105	1.037979377	1.355363196	1.687478959	2.095282755	1.66460695	1.484092205	1.720369422	1.069766968	Cux2_early
chr1	24585214	24586026	8	3.476915289	4.238240907	5.139287538	4.162244046	2.235323721	2.53214157	2.482895978	1.799308422	3.059305468	1.784939463	2.55948426	2.431991176	Cux2_early
chr1	24592884	24593290	2	2.885539695	2.423009424	3.802777704	3.388968753	4.526383917	3.896687835	2.292579381	2.662579345	2.785959066	3.069159751	3.612608446	3.684379547	Dev_Late
chr1	24608211	24609200	4	2.329967907	2.891454971	2.741111119	2.129632977	1.037979377	1.355363196	5.612575935	5.229930787	5.457294307	5.236733519	4.225870398	4.451724875	Tle4_spec
chr1	24615576	24615886	11	4.491641695	4.010647532	3.158455545	1.426549612	1.037979377	1.355363196	1.339172512	1.147018507	1.422481511	1.103519029	1.136429506	1.069766968	Cux2_early
chr1	24632212	24633093	7	2.088946364	2.394673887	2.060123277	2.405486349	2.625178572	2.079184049	5.169773196	5.050680076	5.654352883	5.39381084	1.980079457	1.518498452	Tle4_early
chr1	24668363	24669088	2	2.073816011	1.515084577	3.259267137	4.540949968	5.675164105	5.535031453	1.339172512	2.45619021	3.342018233	4.910311634	4.779548639	5.028559552	Dev_Late
chr1	24670756	24671540	6	2.228215919	2.085055954	2.350379226	1.426549612	5.750548978	5.691224837	1.687478959	2.801148593	1.66460695	1.103519029	4.341652986	4.292753516	Dev_Late
chr1	24679767	24680880	3	3.006869289	2.627708361	3.338583878	4.388074148	5.886632858	5.725255332	3.784823002	4.095735255	4.417093356	5.079571017	5.458738256	5.708431119	Dev_Late
chr1	24786424	24787257	3	1.608636103	2.405519734	2.003094609	2.046359803	4.246275894	4.6252582	2.482895978	2.843104374	3.335817831	3.925219256	4.736245333	5.32908058	Dev_Late
chr1	24815287	24815784	9	3.419936312	3.297352785	3.761188009	4.499571782	3.653845044	4.118534301	2.557488435	1.147018507	1.719983837	1.925132206	1.720369422	2.103424739	Cux2_spec
chr1	24843559	24843917	8	3.282861314	2.245803162	2.307618831	3.633329416	1.4397955	1.053269282	1.339172512	1.945273244	1.465206073	1.654933797	1.457744137	1.311509343	Cux2_early
chr1	24884397	24885191	8	2.12189081	3.91422462	4.944165807	5.785692773	2.248995144	2.30040838	2.073285767	1.925881282	2.787298598	2.052900282	2.200092629	1.069766968	Cux2_early
chr1	24900594	24901626	7	2.554057621	1.188209086	2.685686854	1.498541329	1.612649069	1.715321118	2.292579381	4.477362837	5.141222395	4.900529831	1.980079457	2.103424739	Tle4_early
chr1	24922481	24923240	4	2.543112827	1.684489415	2.880793254	3.171337771	1.78012853	1.212208975	3.062410696	4.560258712	5.310387103	6.170665599	4.259922209	4.640743701	Tle4_spec
chr1	24947938	24948772	6	2.543112827	1.933732843	1.552044012	2.101787105	4.318658753	3.93255549	1.687478959	2.095282755	2.564946499	2.033746878	2.445743798	2.915503822	Dev_Late
chr1	24961360	24962056	5	3.0274891	3.879566352	4.979873272	4.989719932	4.390173224	3.705358823	2.335606206	2.650815616	2.278203186	2.688618283	1.136429506	1.699482151	Cux2_spec
chr1	24996470	24997137	7	1.750646045	2.035247558	2.110747146	2.903533956	2.470215935	1.053269282	5.204856288	5.341070602	5.387209665	4.737665193	2.508918774	1.677255003	Tle4_early
chr1	25020700	25021601	7	1.608636103	2.089712395	1.718560398	1.604658126	2.044455921	1.053269282	4.411767764	5.173848655	5.216545787	5.349150672	2.362753464	1.493274385	Tle4_early
chr1	25116961	25118584	4	3.525571781	3.522634077	3.934920612	4.718112821	5.04121871	4.971444545	7.028046186	7.045577766	7.191559659	7.403043513	5.923983575	5.639715447	Tle4_spec
chr1	25136310	25136547	3	1.373800253	0.972522377	1.411195499	2.478544215	4.324140666	4.13160071	2.073285767	2.744637794	2.679680882	4.484230075	4.546142639	4.260556027	Dev_Late
chr1	25142394	25143527	4	5.147230704	4.82594947	4.786701294	4.873124314	4.968246239	5.193048797	6.871467615	6.686944067	6.520017422	6.745473073	5.363733935	5.825265108	Tle4_spec
chr1	25162121	25162691	1	3.102368269	4.080645828	4.490744106	5.087699627	5.631022597	5.889227378	6.166470142	6.16039352	5.76295529	6.258846279	5.468694487	5.563023666	Other
chr1	25164043	25164971	7	6.330524314	6.231887966	5.911189161	5.826021097	5.79967309	5.55332975	6.854293747	6.897759696	6.676980432	6.729943565	5.695408596	6.129763397	Tle4_early
chr1	25188320	25189636	8	4.393206542	5.925027918	6.417708731	6.932676964	4.714410222	3.982901107	5.597885984	4.761996555	4.895285989	5.391129862	4.673312114	4.160569661	Cux2_early
chr1	25203022	25203678	3	1.907612451	2.327406759	1.985643869	2.766764202	4.889172323	4.272653716	1.687478959	3.04193108	2.734492974	3.231608964	4.661786247	4.810397307	Dev_Late
chr1	25220225	25220878	7	5.814841258	5.524016292	5.803724206	6.207197509	5.506956778	5.179543018	6.145464784	6.180389035	6.213020087	6.779943179	4.615907766	4.209494085	Tle4_early
chr1	25242791	25243147	10	4.025126541	3.905501983	3.343966257	2.392257214	1.582969872	1.355363196	2.965529146	2.733527007	2.514174984	3.119322402	2.200092629	2.860228708	Dev_early
chr1	25373973	25374431	2	1.358723486	1.375804347	1.611711361	2.075285448	3.78883582	3.625751034	1.339172512	1.398651094	1.233756425	2.349074972	2.80566682	2.611775537	Dev_Late
chr1	25382158	25382634	1	2.492803087	2.599648571	2.775573293	3.703973628	4.169869578	3.246919755	4.608565402	4.156955188	4.071435009	4.851385123	4.077522471	3.354074892	Other
chr1	25500011	25500877	2	2.377827784	2.2894672	3.275309405	4.994025407	4.212896501	4.300371415	2.073285767	3.04193108	3.939485011	4.148248792	4.219560067	3.884663155	Dev_Late
chr1	25532613	25532961	6	1.373800253	1.419263334	1.476844707	1.604658126	3.474764842	3.722732233	1.339172512	1.777836353	1.102432106	1.103519029	4.028126727	4.916157457	Dev_Late
chr1	25546688	25548321	1	4.315854094	4.645527873	4.516097426	5.561550283	5.427500507	5.339238745	6.617391872	5.043950008	5.405259131	5.706274313	4.641965383	5.280427664	Other
chr1	25560944	25561842	10	5.957058657	5.767437635	5.921572165	5.48924001	3.958160807	4.102489436	6.539201139	5.877843901	5.838221046	5.907691159	5.089437531	5.106643752	Dev_early
chr1	25566156	25566693	2	2.645335107	2.269743657	3.468698268	4.065448148	5.116748635	4.258942417	2.831927169	2.077817497	1.568348776	2.67631996	3.779794077	3.361063781	Dev_Late
chr1	25655742	25657130	6	3.086833544	2.664459162	3.173946844	4.280673772	4.97278848	5.513858992	3.019302202	3.182678172	2.742508768	3.30645215	4.641965383	4.770473688	Dev_Late
chr1	25678396	25678920	3	1.961449023	1.171205426	2.163749656	2.828858816	4.36806917	4.118534301	2.992666193	2.112539106	2.971939162	2.980517296	3.914162667	4.368003903	Dev_Late
chr1	25700804	25702042	5	3.394501856	4.434657053	5.616701011	6.18336795	5.777372337	5.530105872	2.52067424	2.650815616	3.763594191	4.461381211	4.370261557	4.607561718	Cux2_spec
chr1	25729254	25729742	6	2.112933229	2.154868778	2.522002225	2.581583191	4.716566433	3.675580601	2.073285767	3.442374978	2.534379436	3.464940587	2.784566	1.518498452	Dev_Late
chr1	25738660	25739393	6	2.599287938	2.515761837	2.956450166	3.419113885	5.009857757	5.321908478	2.965529146	3.279111104	2.901829957	4.012333057	4.287166752	4.795741127	Dev_Late
chr1	25753798	25754609	11	6.065115485	5.38523329	5.205659943	5.100348336	3.639066661	3.615940215	4.441615628	3.970626138	4.788648024	4.583497251	4.151946417	4.486371537	Cux2_early
chr1	25754949	25756056	9	6.445773142	6.19703486	6.252208479	6.57041078	5.742523961	5.285693995	5.797979607	4.659953413	5.04452232	5.336649715	4.957013247	5.384744805	Cux2_spec
chr1	25768243	25768865	2	2.236487539	1.836076242	2.778185791	3.783832533	4.873382694	4.862409218	2.248229776	1.945273244	2.301968543	2.48417099	3.261767804	3.513961883	Dev_Late
chr1	25772568	25773420	4	2.425013797	2.2894672	3.315053324	2.646401983	3.676439444	3.891877053	4.970637982	4.90118765	5.769531932	5.327975831	4.483331781	4.912090919	Tle4_spec
chr1	25779125	25779933	7	2.771284942	3.61406297	4.017791494	3.532387763	3.145193069	3.091968934	6.137407752	4.806187823	4.620623015	4.421953358	3.571286442	3.870039431	Tle4_early
chr1	25818022	25818469	2	1.140607573	1.345809219	2.274868345	2.955619073	4.244760736	4.004787257	1.339172512	2.095282755	2.124633637	1.925132206	3.297990222	2.782070466	Dev_Late
chr1	25825826	25826320	11	5.720229173	4.838157479	3.231780144	2.330153662	2.355088783	0.874626366	3.137278158	2.077817497	1.684262096	1.980461446	1.980079457	2.340025455	Cux2_early
chr1	25832221	25832676	2	2.540759876	2.265854451	1.255093524	3.384863125	4.651013536	4.701632374	1.339172512	2.231153115	2.190787148	2.815752052	3.03389461	3.831754283	Dev_Late
chr1	25835615	25836291	3	2.540759876	2.42281197	2.981180372	3.77191677	4.426682914	4.59023975	2.965529146	3.638751182	4.061857426	4.772320129	5.290008615	5.457090445	Dev_Late
chr1	25840449	25840907	3	1.810543822	1.515084577	1.901433018	2.375838101	3.185696849	4.217491585	2.292579381	2.24686689	3.086927581	3.398067292	4.585729467	5.306770184	Dev_Late
chr1	25914115	25914862	6	2.222835024	1.696423602	1.83342722	2.406989739	5.035792003	4.805037269	1.339172512	1.398651094	1.839764677	1.867596101	2.134895358	2.943710525	Dev_Late
chr1	25934022	25934917	1	2.314423529	3.089794122	3.980135064	5.408746756	3.925834465	3.822161136	3.045455341	4.182538235	4.497707278	4.871553774	3.975056045	4.610497214	Other
chr1	25949085	25949532	10	4.432924523	4.149898387	3.366750193	4.204030327	3.434029797	2.53214157	3.402532119	4.215682695	3.839277597	4.327964857	3.183325491	2.657908634	Dev_early
chr1	25977879	25978479	7	2.736355838	2.285630873	2.471017112	2.918495002	3.140106953	3.209714169	4.657357946	3.895783613	4.136977847	4.670183201	2.664909151	1.96877881	Tle4_early
chr1	26074171	26074978	11	3.960935485	4.471279769	5.268259596	3.552404259	2.278180527	1.817783381	1.687478959	2.81175248	2.870385054	1.103519029	1.980079457	1.860271572	Cux2_early
chr1	26110272	26110834	6	2.073816011	1.731326162	1.255093524	1.775772059	3.701239069	3.698833398	1.687478959	1.147018507	0.957945609	1.784939463	1.136429506	1.069766968	Dev_Late
chr1	26119542	26120021	6	1.41297085	1.708259877	1.411195499	1.604658126	3.744679742	3.734534811	1.687478959	2.199202591	1.307917999	1.40541224	2.482955511	2.22656996	Dev_Late
chr1	26145422	26145843	4	1.641990011	1.678650484	1.83342722	1.25623115	1.291146826	0.874626366	4.199533547	1.777836353	2.337812755	2.856798906	1.510102709	2.782070466	Tle4_spec
chr1	26154592	26155369	4	1.548152842	2.338977544	1.985643869	1.716628345	1.037979377	1.212208975	4.470858468	3.994092591	4.43911987	4.71552007	4.110153571	4.14850215	Tle4_spec
chr1	26213318	26213869	7	1.358723486	1.375804347	1.020107996	1.604658126	1.037979377	1.485586144	4.814902678	3.69829351	3.673197403	3.871538716	1.457744137	1.069766968	Tle4_early
chr1	26261288	26261722	6	1.758105113	1.213116278	1.611711361	1.25623115	4.082473233	3.379975616	1.687478959	1.147018507	1.354117675	1.103519029	3.417976752	1.493274385	Dev_Late
chr1	26333176	26334265	6	2.266262193	2.405519734	2.361036811	2.101787105	6.501477132	6.064575056	1.339172512	2.369745971	2.613991833	2.390516636	5.599544178	5.683369826	Dev_Late
chr1	26339419	26340798	1	4.245012872	4.870705331	5.580533338	6.395779821	7.093811744	6.618305478	6.184234477	6.122528104	5.979048878	6.361274199	6.677988537	6.679877493	Other
chr1	26519958	26520558	11	4.993190042	4.319588693	4.043724327	4.044142439	2.673856406	1.994213134	2.444101796	3.347805418	3.174749164	4.269538691	3.110543897	2.721324846	Cux2_early
chr1	26554981	26555892	4	2.112933229	1.943780099	2.15965469	2.027415865	2.731875706	1.415253711	4.898462357	4.800324028	5.062025385	5.594048545	3.956308052	3.451739098	Tle4_spec
chr1	26616027	26616896	1	2.183610144	2.708528336	3.72502287	3.415093272	5.037955351	4.658030759	3.597491657	4.477362837	4.505607738	4.793616599	4.984126472	5.07421521	Other
chr1	26628574	26629512	8	1.373800253	2.062306384	2.225862446	4.64506345	2.078035408	1.762199277	1.687478959	1.945273244	1.102432106	1.784939463	1.510102709	2.24179574	Cux2_early
chr1	26910473	26911172	4	2.474404596	1.992726838	1.83342722	2.119785136	1.753732216	1.212208975	5.777387914	5.771768354	5.377122672	5.382235548	4.999784952	5.657456123	Tle4_spec
chr1	26966534	26967885	3	1.987632208	2.997459767	2.800948141	2.542054643	6.575606241	6.090916526	2.992666193	4.337468646	4.133934008	3.785035395	6.654334766	7.037304947	Dev_Late
chr1	26970638	26971041	5	1.140607573	1.419263334	2.289164666	3.682610374	4.73420765	4.655194594	1.339172512	1.147018507	1.233756425	1.40541224	2.846964576	1.699482151	Cux2_spec
chr1	27167446	27167748	3	1.41297085	1.345809219	1.509095794	1.25623115	4.140551578	3.110203097	2.801557873	2.905886097	2.96392057	3.30645215	3.563902279	3.640756178	Dev_Late
chr1	27168086	27168795	4	1.72735819	2.323670133	1.939819021	1.25623115	2.110851061	2.30040838	5.586094345	4.824629671	5.266435814	5.784037883	3.884719668	3.902552557	Tle4_spec
chr1	27177559	27178136	8	3.161584181	2.615189464	3.904324118	4.522617978	1.262225208	0.874626366	1.75242796	2.975511611	1.857186173	2.15262008	2.200092629	1.069766968	Cux2_early
chr1	27355057	27355981	1	3.045333347	3.053520611	3.328091277	3.722377515	5.410616827	5.570928287	5.956634306	5.924791621	6.091683905	6.423937475	5.367286463	5.144448311	Other
chr1	27360363	27361199	1	1.140607573	2.034628118	2.841656098	3.366514279	4.86706787	4.512265635	4.395002338	5.459859504	5.882272743	6.017407689	4.287166752	4.655031072	Other
chr1	27363491	27364377	2	2.287495209	1.997425332	3.460740762	4.845216151	5.212936993	5.177197676	2.482895978	3.222959447	3.819158979	5.142208351	4.115214302	4.201728898	Dev_Late
chr1	27501337	27502281	6	2.738410676	2.646285349	1.411195499	2.521182704	4.8295832	4.278884663	1.339172512	2.2152663	2.291079384	2.349074972	3.297990222	3.689941042	Dev_Late
chr1	27535401	27536395	1	2.828736595	2.828581918	3.017527884	3.004896669	6.099737281	5.607605752	4.922059388	5.291118065	5.299746387	5.920964471	5.838486278	6.21472174	Other
chr1	27560329	27561246	6	2.398370501	2.368908599	3.012633134	3.965624728	5.896531178	5.263637249	1.339172512	2.355321613	2.836946441	1.654933797	3.306864322	2.812981345	Dev_Late
chr1	27567709	27568545	5	2.560660811	3.25822784	3.513396433	4.737642982	3.831614001	3.031473741	2.444101796	2.077817497	2.514174984	2.558777036	2.58411756	2.004924319	Cux2_spec
chr1	27591302	27591584	6	1.140607573	1.397697476	1.509095794	1.25623115	3.816296286	2.972893283	1.339172512	1.588383981	1.233756425	1.103519029	1.136429506	1.493274385	Dev_Late
chr1	27664893	27666144	2	1.89721537	3.774122737	4.908893901	6.101089206	6.381114708	6.047036153	3.290738801	3.562857325	4.851029499	6.131159009	5.489714804	5.441641262	Dev_Late
chr1	27673057	27673580	7	1.641990011	1.948914743	1.020107996	1.25623115	1.506449876	1.053269282	4.931499765	3.727747568	3.485480641	3.223179348	1.136429506	1.677255003	Tle4_early
chr1	27685690	27686617	2	3.209830586	3.396479797	3.319316688	3.983709498	5.382916337	4.595241665	2.861670337	2.755663665	2.925580269	4.227423845	5.199587887	5.546700403	Dev_Late
chr1	27714635	27715463	3	3.068969753	2.176214994	1.921580906	2.854316738	3.990284082	4.123415358	3.161394805	3.442374978	4.380622596	4.950610816	5.167346108	5.379591752	Dev_Late
chr1	27892167	27892501	11	4.624596412	3.740252402	3.55029566	2.651977916	1.037979377	0.874626366	2.021523507	1.398651094	1.422481511	1.654933797	1.720369422	1.069766968	Cux2_early
chr1	27943722	27944500	4	2.511782496	1.873205551	1.735041164	2.975522985	2.802150596	1.807602018	3.500316909	4.456542572	5.056935566	6.146039498	5.115892957	5.001032734	Tle4_spec
chr1	27973673	27974134	5	1.641990011	1.383003711	2.806614939	4.065912842	2.011414338	2.470563609	1.339172512	1.147018507	1.102432106	1.40541224	1.136429506	1.518498452	Cux2_spec
chr1	28022106	28022793	9	3.270582788	3.113695801	3.103172361	3.769924423	4.656329524	3.302802046	1.339172512	1.612843834	2.082998494	2.21708976	3.356357354	3.407113706	Cux2_spec
chr1	28060639	28061498	2	2.560660811	3.244280454	4.02563649	4.773783461	5.485148701	5.055578125	2.335606206	2.2152663	2.350169998	4.069186011	4.585729467	4.584721645	Dev_Late
chr1	28104111	28104821	9	2.870307392	4.265154294	5.552805912	5.358899196	3.123503115	2.53214157	1.96783474	1.612843834	1.905758263	2.785003419	3.571286442	3.715859567	Cux2_spec
chr1	28158546	28159726	2	3.575343774	2.508824809	3.878622186	5.003004853	6.304404215	6.060092814	3.537647547	3.63278335	3.789042813	4.764460488	4.597876643	4.260556027	Dev_Late
chr1	28270717	28272049	7	5.611187317	5.295688215	5.077688735	5.203817227	5.788818238	5.899523847	6.377323112	6.26198285	6.516999032	7.016541594	5.342938903	5.37614613	Tle4_early
chr1	28394011	28394585	1	1.373800253	1.345809219	2.135788387	3.090505111	4.136825851	4.354913362	2.717581402	2.231153115	3.415098769	4.693904831	3.8505854	4.00932151	Other
chr1	28405587	28407020	1	4.116435253	4.352321172	5.106872379	5.769944508	5.54698725	5.457798472	6.078630138	5.861833931	6.176369793	6.510326828	5.7145134	5.91565032	Other
chr1	28430184	28431124	6	3.835829646	3.782283028	3.757622554	3.677166498	5.345988188	5.490781232	4.614325782	3.905716562	4.494927513	4.025546282	5.00067981	5.412632846	Dev_Late
chr1	28492020	28493264	4	2.183610144	2.485678259	3.075381341	3.187619314	2.46664508	2.087623497	3.53133327	4.449769465	5.198871771	6.296053265	3.923844968	4.013763145	Tle4_spec
chr1	28852665	28853173	2	1.140607573	1.534976749	2.36459893	3.795076695	3.682955268	2.412971293	1.75242796	2.2152663	3.02344883	3.445409922	3.477071758	2.256862509	Dev_Late
chr1	28863384	28863978	2	2.474404596	1.383003711	1.718560398	3.518175659	5.310534204	5.178185867	1.75242796	1.147018507	1.936449592	2.92519024	3.450523627	3.361063781	Dev_Late
chr1	28864481	28865084	2	1.373800253	1.360884735	3.044225201	4.593446719	5.970405872	5.492966139	2.021523507	3.003531768	3.065708875	3.891429502	4.051260422	3.234169859	Dev_Late
chr1	29027534	29028448	2	2.467393582	3.459728776	5.268107834	5.19695139	5.400848602	5.321908478	3.442444827	3.900758636	4.615890415	5.67152526	5.353724125	5.317070305	Dev_Late
chr1	29058152	29059001	6	1.780905765	1.213116278	2.030057864	1.643805615	5.335623102	5.219805362	1.339172512	2.199202591	1.102432106	1.654933797	3.224612459	2.340025455	Dev_Late
chr1	29075729	29076662	10	4.690286807	4.564999405	5.001691954	4.611542486	4.536850766	4.731387376	4.862137103	4.987496743	4.706726379	4.787912109	3.558912334	2.567608381	Dev_early
chr1	29114064	29114796	6	2.694568367	2.528986353	2.081728925	2.101787105	4.806525818	4.432114322	2.292579381	1.777836353	2.278203186	1.40541224	3.297990222	4.289093856	Dev_Late
chr1	29179107	29179628	8	2.5177728	3.637167786	4.69233786	4.140800198	2.187110407	2.20182781	1.339172512	2.428898151	1.307917999	1.40541224	1.806630718	2.340025455	Cux2_early
chr1	29242168	29242480	7	1.140607573	1.825247274	1.771842056	1.426549612	1.649769087	1.212208975	2.335606206	3.727747568	3.801932129	3.841968424	2.016733769	1.069766968	Tle4_early
chr1	29273731	29274559	11	6.198303834	5.676913664	5.082341679	4.618552758	2.145888767	1.212208975	3.326544852	2.91574997	2.534379436	2.349074972	3.297990222	1.860271572	Cux2_early
chr1	29318044	29318707	11	5.070842663	5.275170325	5.940721041	4.601642648	2.083980815	2.53214157	2.292579381	2.077817497	2.204463863	2.40549544	1.942469544	1.860271572	Cux2_early
chr1	29379263	29379860	6	1.608636103	1.684489415	1.97180369	2.850576993	4.216380194	3.731845262	1.75242796	1.147018507	1.77331346	1.867596101	2.875229763	1.860271572	Dev_Late
chr1	29403497	29403795	6	1.140607573	0.972522377	1.552044012	1.917400487	3.975313375	3.731845262	1.339172512	1.147018507	0.957945609	1.484092205	2.262470504	1.069766968	Dev_Late
chr1	29420423	29421318	6	1.373800253	1.383003711	2.15489158	1.79829796	4.845702189	4.53423334	2.073285767	2.537746341	1.66460695	1.654933797	3.144065502	3.136350547	Dev_Late
chr1	29572486	29573127	5	1.373800253	1.213116278	1.921580906	3.992502862	3.848052097	2.726358216	1.339172512	1.147018507	0.797361613	1.40541224	1.510102709	1.860271572	Cux2_spec
chr1	29644335	29645047	11	5.445163916	4.980481157	5.554419713	4.66897387	3.33432117	2.833094448	4.026854582	3.669433184	2.176979536	3.50322618	1.720369422	1.986964761	Cux2_early
chr1	29748751	29749526	11	5.248575373	4.78373056	4.97334102	4.535756241	2.46664508	1.913448691	2.248229776	3.325779488	2.482500942	2.980517296	1.720369422	1.96877881	Cux2_early
chr1	29826634	29827174	11	4.708600818	4.295772796	4.982945234	1.949001397	1.649769087	1.212208975	1.339172512	2.326032899	0.797361613	1.103519029	1.136429506	1.518498452	Cux2_early
chr1	29875847	29876151	6	1.641990011	1.171205426	1.735041164	1.25623115	3.76745441	3.0961576	1.339172512	1.925881282	0.957945609	1.103519029	2.23161867	1.311509343	Dev_Late
chr1	29914986	29915972	4	2.416890648	2.458289412	1.634285223	1.643805615	2.613775856	2.04167419	3.716210692	4.25974699	5.035831391	5.176594395	4.39695504	5.585776875	Tle4_spec
chr1	30074231	30075208	4	3.330683843	2.830710572	4.127325435	4.364841383	3.521200105	3.419786474	5.283733098	5.223988671	5.514194846	6.177691539	5.479903076	5.342758031	Tle4_spec
chr1	30246347	30247295	7	2.12189081	1.933732843	2.688985425	2.075285448	1.262225208	1.861495848	5.065169172	5.838420624	6.018917433	5.377090475	2.362753464	2.211181776	Tle4_early
chr1	30261464	30262031	7	4.19370611	3.304803699	2.997594061	2.78830412	2.022512494	1.212208975	4.37803979	4.113873571	4.180059228	4.699121171	3.836278525	2.934369433	Tle4_early
chr1	30272863	30273627	4	2.397491422	2.875797076	1.97180369	1.643805615	2.639666571	2.194032412	5.800607334	6.542449579	6.514761723	6.942852278	5.319649202	5.395716112	Tle4_spec
chr1	30274558	30275352	7	1.810543822	2.094105879	1.798183153	2.149086896	2.191443577	1.212208975	4.582009411	5.488915149	5.875876754	6.139178619	3.110543897	2.418654698	Tle4_early
chr1	30290665	30291160	6	1.574492793	1.188209086	1.431562042	1.705946318	4.916724594	4.129558722	1.75242796	1.147018507	1.422481511	2.21708976	3.671266117	2.860228708	Dev_Late
chr1	30293935	30294210	7	1.140607573	1.696423602	1.807727517	1.25623115	2.083980815	0.874626366	3.830660951	4.263614202	4.243773688	4.47107208	1.806630718	1.069766968	Tle4_early
chr1	30473085	30473957	6	1.641990011	1.943780099	2.199090457	2.955619073	6.309878644	5.338354966	2.717581402	2.442608716	2.254039779	2.306407594	5.066009384	4.541007733	Dev_Late
chr1	30494413	30495225	6	1.595834223	1.561319261	2.518808703	1.604658126	4.4724828	4.68539218	2.248229776	2.355321613	1.719983837	1.784939463	5.073877242	5.758989756	Dev_Late
chr1	30554482	30556034	4	2.918887656	3.547020542	4.13008566	4.761375934	3.658974642	3.386830585	5.740578087	7.329809834	7.376981324	7.343547527	4.838103532	5.24795078	Tle4_spec
chr1	30560023	30560612	4	3.281206612	3.679226826	4.259945039	4.173294601	4.005890387	3.483522298	4.405137084	4.885695847	5.411168753	5.92709299	4.83090567	5.271182143	Tle4_spec
chr1	30591635	30592004	7	1.595834223	1.375804347	1.020107996	1.25623115	1.037979377	0.874626366	3.699837326	3.449182807	3.213853335	4.276534611	1.136429506	1.311509343	Tle4_early
chr1	30641441	30642489	10	5.117827208	5.283067979	5.395957918	5.428493278	4.72967753	4.430456523	5.622669752	5.387580354	5.713355805	5.685173457	3.870748947	3.926306842	Dev_early
chr1	30645258	30646156	6	2.905216421	2.458096727	2.672491132	3.790041793	5.258946111	5.965681966	2.890812675	2.843104374	2.901829957	4.25838934	3.384678648	3.458271562	Dev_Late
chr1	30647356	30648016	3	4.499853794	3.986843909	4.173700542	4.147646784	5.698283925	5.409392824	4.768553132	4.403501063	4.821904927	5.418275884	4.952290245	5.283578909	Dev_Late
chr1	30650715	30652267	7	4.364958036	4.668675022	4.912328699	5.059991478	5.667989674	5.21331337	6.695749514	6.694422599	6.931669525	7.073063998	4.784871293	5.072701399	Tle4_early
chr1	30689577	30690175	7	4.321243464	4.59995299	5.591239643	4.88078995	4.09566958	3.902378649	5.423071626	5.246062568	5.129516458	5.394349307	4.118609556	3.807853082	Tle4_early
chr1	30741939	30742944	6	2.337677737	2.249746725	2.370404988	2.882578759	5.757972109	5.125758444	2.073285767	2.755663665	3.621817576	2.826921783	3.929601923	3.205633585	Dev_Late
chr1	30764011	30764754	9	4.312178819	3.955278371	4.480185275	3.837892315	3.159593786	4.158134197	2.335606206	2.674247927	2.613991833	2.753585131	3.956308052	3.974602465	Cux2_spec
chr1	30772972	30773756	2	3.21428321	3.727534822	4.285963658	4.881060418	5.383295055	4.698880722	3.941465451	3.392336889	3.780609719	4.577844787	5.004355243	5.190559637	Dev_Late
chr1	30797593	30798091	2	3.111391482	2.987780712	3.473617256	4.280273359	4.326715891	4.179509103	3.019302202	3.849153765	4.03970208	4.753634152	4.434030121	4.179320408	Dev_Late
chr1	30807751	30808444	11	5.073554824	5.104478432	4.568051454	5.223415098	3.691361438	2.923074234	4.136253562	3.086277387	4.049985504	3.438144309	3.215216024	2.543235673	Cux2_early
chr1	30812101	30813350	1	3.889440374	4.413540286	4.447809959	4.906321572	7.026109462	6.871365328	6.160499753	5.161465768	5.846806824	5.737673454	6.21928864	5.927129436	Other
chr1	30847037	30847459	10	3.815834614	3.920772559	3.797816776	3.585191352	2.517820066	2.33891347	4.715314643	4.781566805	3.732282564	4.491267818	2.333994122	2.136385944	Dev_early
chr1	30849899	30850581	2	2.668547936	3.071834331	3.019788781	3.842776335	5.093466252	4.673178908	2.248229776	2.077817497	2.584456982	4.086545462	4.403890215	4.394512231	Dev_Late
chr1	30889585	30889918	6	2.145340511	1.580588217	1.718560398	2.225084559	3.655414289	3.560941773	1.339172512	1.945273244	1.233756425	1.103519029	2.875229763	2.823139528	Dev_Late
chr1	30929577	30931336	10	6.911646711	6.732234587	6.508189134	6.411503688	5.539221505	5.343979351	6.38327244	6.453423548	6.521283389	6.267213717	5.50399288	6.008836425	Dev_early
chr1	30992287	30993207	4	1.886742817	2.87849055	2.15965469	2.620057512	1.787434125	1.485586144	5.121416343	5.723397744	5.897054431	5.964768504	4.282675528	4.420542266	Tle4_spec
chr1	31006460	31007459	10	7.469839224	7.215766373	7.0222317	6.952542639	6.17425601	5.952532067	7.192336435	7.230084622	7.075702363	6.912290339	5.823046871	6.251712087	Dev_early
chr1	31121565	31122779	10	6.133297226	6.110757415	5.926304511	5.37774149	4.743157936	4.675979972	7.139836876	6.083868457	5.675517906	5.351086223	4.979491544	5.1087214	Dev_early
chr1	31152535	31153502	6	2.747284505	2.213722929	1.680356474	1.643805615	5.857305718	6.025237251	2.021523507	2.975511611	2.395056779	1.654933797	4.246061602	4.795741127	Dev_Late
chr1	31157889	31158866	2	1.769550482	2.52573754	2.843744445	4.174177746	6.025949817	5.654421417	4.499520324	3.318362144	3.46457457	4.128404459	4.667560691	4.442820778	Dev_Late
chr1	31206362	31207014	6	2.462836036	1.188209086	1.807727517	3.458912116	4.630047388	4.989710137	1.96783474	2.095282755	2.190787148	1.103519029	2.741415301	3.715859567	Dev_Late
chr1	31234121	31234765	6	2.962967575	2.390905827	2.474318073	2.613054566	5.088286051	4.539432894	2.292579381	2.822278995	1.936449592	2.48417099	3.144065502	1.840404818	Dev_Late
chr1	31260397	31261040	6	1.839585244	1.797966071	2.098061625	1.578867398	4.853723908	5.076396771	2.444101796	2.326032899	2.190787148	1.654933797	3.42347779	3.912101256	Dev_Late
chr1	31262172	31262840	4	3.408775017	3.558553635	3.791003252	3.490759686	2.920674223	2.849933043	5.755143996	5.652853705	5.115906667	4.878852531	4.443499744	4.900836936	Tle4_spec
chr1	31316384	31317818	3	2.914353649	3.120829833	3.245589101	2.871998738	5.066077954	4.628153772	3.699837326	2.984912261	3.745686699	3.642449578	6.473911672	6.901681986	Dev_Late
chr1	31409286	31409697	11	3.45913667	3.367264519	4.091038102	3.680520017	1.262225208	1.053269282	2.021523507	1.945273244	1.354117675	1.867596101	1.980079457	1.677255003	Cux2_early
chr1	31505634	31506508	7	4.541982814	4.576980006	4.898978104	4.204020131	2.067357811	1.355363196	6.54301091	6.495989783	6.051105742	6.101090058	4.127016267	4.378374335	Tle4_early
chr1	31510574	31511352	7	4.328087326	4.321463509	4.68375966	4.352536767	2.119669134	1.485586144	6.668716898	6.446957925	6.551851622	6.237785884	3.051667009	3.291714682	Tle4_early
chr1	31518982	31519818	10	5.350415255	5.172393891	5.179747325	4.87110712	1.465397263	1.954396004	4.573047665	4.091390088	4.208879521	3.97553518	2.333994122	2.354105331	Dev_early
chr1	31717158	31717547	11	4.657133297	3.856608079	3.354671146	1.426549612	1.612649069	0.874626366	3.422626494	2.469645039	2.040125993	1.103519029	1.136429506	1.069766968	Cux2_early
chr1	31867946	31868931	9	3.790605017	4.372814917	4.927513609	5.695255904	3.889287126	3.469465774	1.96783474	2.355321613	2.642934156	2.867656496	3.37627187	2.782070466	Cux2_spec
chr1	31881273	31881886	7	1.140607573	1.561319261	2.609410399	3.842207694	2.68003703	1.994213134	3.112751504	3.449182807	3.935994089	4.598934518	1.942469544	1.069766968	Tle4_early
chr1	31917940	31918173	7	1.608636103	1.943780099	1.901433018	1.25623115	1.037979377	0.874626366	3.223604821	3.738902782	3.388038591	2.688618283	1.136429506	1.820260664	Tle4_early
chr1	32141985	32142739	4	2.219896601	2.54887002	2.669154587	2.546684659	2.932489888	1.945137461	5.924173956	5.843597082	5.502602474	4.871553774	4.093091445	3.4205568	Tle4_spec
chr1	32149710	32150635	8	4.451027075	4.723232865	4.962310005	5.214979186	4.398972006	3.154052871	3.019302202	3.686818567	3.521755197	4.803337379	3.215216024	1.699482151	Cux2_early
chr1	32287458	32287982	8	3.270582788	2.963892008	3.615683092	4.594106784	3.110872196	2.558940545	3.08780066	3.435534872	3.912416	3.298449874	2.641628297	2.943710525	Cux2_early
chr1	32300271	32300629	2	1.140607573	1.171205426	1.762056492	2.29177294	4.455898865	3.644103806	1.75242796	2.575570543	2.216024109	3.094459085	3.384678648	2.530893154	Dev_Late
chr1	32329055	32329449	9	2.703033974	2.836470192	2.415984654	2.700650967	3.923649256	2.345965866	2.482895978	1.777836353	2.011584047	1.103519029	2.80566682	2.870060718	Cux2_spec
chr1	32351445	32352268	2	1.961449023	2.229468718	2.65627002	3.970603986	6.189182517	6.043041535	3.579705251	3.931260916	3.602809159	4.16027898	5.059865564	5.163984887	Dev_Late
chr1	32358185	32358873	3	2.039741978	2.029790146	2.856796035	3.029406443	4.170594466	4.609595653	2.52067424	2.744637794	2.725035112	3.998997697	5.019796862	5.587697463	Dev_Late
chr1	32360340	32360824	6	1.987632208	1.948640462	1.593750561	2.29014449	4.618356308	3.737219355	2.890812675	1.588383981	2.216024109	1.103519029	4.993351893	5.184662625	Dev_Late
chr1	32404031	32405435	2	3.347636942	4.453215071	5.740128578	5.818189297	6.722987026	6.188475505	4.256619667	5.31631052	5.679015418	6.617092742	6.041197917	6.37405112	Dev_Late
chr1	32420340	32420847	9	4.741449451	4.18091218	3.1420865	3.419113885	2.967887855	3.069246295	1.339172512	2.24686689	2.861779929	3.094459085	3.252611036	3.695481179	Cux2_spec
chr1	32465272	32465566	11	3.770972816	3.326390127	2.36459893	2.742518155	1.91309959	1.053269282	1.687478959	1.147018507	2.278203186	2.64241428	1.764144688	1.699482151	Cux2_early
chr1	32487021	32487841	3	2.732574473	2.12868402	1.953967948	1.578867398	5.290955241	5.231989747	3.389154384	3.156236482	3.50137191	4.349139858	4.667560691	4.912090919	Dev_Late
chr1	32489551	32490357	10	5.268297955	4.823484923	4.086755709	3.197016306	2.69683442	2.04167419	6.414502682	5.301339053	4.530968248	4.394338826	3.144065502	3.783549228	Dev_early
chr1	32500540	32501356	6	4.20688566	4.005860158	4.340769649	4.631477387	5.530550833	5.477899108	2.651007337	2.24686689	2.011584047	2.349074972	4.744998447	5.650753503	Dev_Late
chr1	32501796	32502392	6	1.961449023	1.528498805	2.401711609	1.977903265	4.958467442	4.570620624	2.021523507	1.398651094	1.982466018	1.103519029	4.39695504	5.100995032	Dev_Late
chr1	32519757	32520854	1	3.47423647	3.978349176	3.997861338	4.768381181	6.075722386	6.010196007	5.237314317	5.470629695	5.352812756	5.662648264	5.15009872	5.091126965	Other
chr1	32544731	32545441	10	4.186060943	3.997635909	3.671880281	3.929831414	2.478299298	1.913448691	4.119831352	4.68383665	4.641914791	4.448012189	3.664377535	2.136385944	Dev_early
chr1	32559987	32561064	3	2.377827784	2.398231285	2.674839073	2.546684659	6.730756869	6.641998496	4.631692974	4.223645678	4.228106925	4.674167929	5.859339938	6.336562523	Dev_Late
chr1	32563445	32564174	9	3.282139248	3.727454885	5.067430148	4.272661851	2.549776858	3.230343709	2.073285767	1.925881282	2.372787952	2.445369458	2.71037324	2.870060718	Cux2_spec
chr1	32621374	32622351	11	6.179086118	6.126227124	6.302067856	5.684714984	3.088656023	1.540404441	4.620063253	3.198925892	3.306279659	2.914758662	2.508918774	1.311509343	Cux2_early
chr1	32689090	32690168	7	6.057031917	5.86703777	5.878381308	5.843069843	4.607450101	4.09831914	7.31187682	6.599459572	6.489193206	6.836677429	5.016160608	5.231433998	Tle4_early
chr1	32690880	32691272	8	4.8700339	4.767710367	4.872485205	4.727848885	2.845607296	2.04167419	2.992666193	3.02191403	3.341106429	4.625211451	3.230900777	3.695481179	Cux2_early
chr1	32691507	32691779	10	4.681672156	4.34792633	4.032498402	4.581499434	2.581041097	1.212208975	4.132086766	3.970626138	3.485480641	3.821378909	3.521140171	3.846769236	Dev_early
chr1	32695818	32696731	3	1.987632208	2.201328319	3.42764937	4.257297639	5.834569506	5.548466352	3.08780066	3.838822221	4.003348663	5.322633201	5.814218175	5.661707747	Dev_Late
chr1	32757917	32759049	11	5.525112441	5.565121342	5.661105515	5.38269253	2.642834301	1.605021687	4.00035893	3.890791375	3.6405788	3.648757909	2.200092629	2.445205497	Cux2_early
chr1	32771637	32772043	10	4.596420223	3.985434982	3.178324565	2.370624951	1.506449876	0.874626366	5.032852702	3.190824905	2.082998494	2.980517296	1.136429506	2.086657367	Dev_early
chr1	32775024	32775638	4	2.510969895	2.357782918	3.071474551	2.855418331	3.829466801	3.226527558	4.548952535	4.861877626	4.668205274	4.900529831	3.42347779	4.076349278	Tle4_spec
chr1	32887289	32888035	8	3.490399643	3.872011909	3.984349572	5.301370239	2.7204709	3.128209672	3.409434646	2.2152663	2.925580269	3.721500788	4.447517865	4.855968949	Cux2_early
chr1	32944259	32945174	10	5.133091731	4.761641606	4.256311273	3.623570837	3.003557899	1.605021687	5.218379717	5.091766006	4.198665579	3.85682933	2.200092629	1.840404818	Dev_early
chr1	32959190	32960034	8	5.147554121	5.72109714	6.164236666	6.114283734	1.936757819	0.874626366	4.470858468	3.562857325	3.635539508	4.387892689	2.763151973	2.103424739	Cux2_early
chr1	33060985	33061388	11	3.728822714	3.462044972	3.55313566	2.58025124	1.456258783	1.655559913	2.292579381	1.147018507	1.354117675	1.721400536	2.933903895	2.567608381	Cux2_early
chr1	33183216	33184095	4	3.086833544	3.584208134	4.170512328	3.512073169	3.997081208	3.702614276	5.084054401	5.229521475	5.628740738	6.620418291	4.765629112	4.152535879	Tle4_spec
chr1	33193080	33193755	6	2.145340511	1.534976749	1.593750561	1.917400487	4.446886611	3.091968934	1.339172512	2.638955176	1.528613078	1.103519029	1.764144688	1.493274385	Dev_Late
chr1	33231319	33233212	4	4.506000983	4.885677442	5.379177308	5.438561495	4.993143096	4.814441792	5.804342347	5.631133719	6.251209544	6.821406192	6.192308319	6.686647089	Tle4_spec
chr1	33258323	33259260	11	5.850510925	5.288742389	5.099470196	5.381658238	3.819956683	3.267027726	3.161394805	2.575570543	3.347284191	4.478174145	3.870748947	3.640756178	Cux2_early
chr1	33406412	33406782	8	2.7305113	3.197441258	3.747304294	3.080407792	1.037979377	0.874626366	2.073285767	1.147018507	1.102432106	1.40541224	1.136429506	1.069766968	Cux2_early
chr1	33434194	33434649	6	1.608636103	1.561319261	1.798183153	1.842373712	4.033033864	3.132294576	1.339172512	1.945273244	1.77331346	1.103519029	2.262470504	1.860271572	Dev_Late
chr1	33453820	33455012	4	2.995729449	2.776884686	2.448461799	2.450339975	2.337422207	1.053269282	2.52067424	3.744448209	4.425446527	6.23703959	3.409762332	2.850329233	Tle4_spec
chr1	33511018	33512006	3	2.808642326	2.833845557	2.958378891	4.108220872	3.857907668	3.517491159	4.176051237	4.156955188	4.224755326	5.256336783	5.377891858	5.344013527	Dev_Late
chr1	33548489	33548936	5	2.436888392	2.426497717	2.993050874	3.518175659	4.061965367	3.864824069	2.717581402	1.398651094	2.671307259	2.688618283	2.508918774	3.06357172	Cux2_spec
chr1	33551213	33552359	11	7.359655763	6.820714624	6.381297802	4.125972456	3.511622493	2.307651058	4.074091842	3.885781802	3.358660136	4.148248792	4.609922397	3.313495369	Cux2_early
chr1	33557670	33557967	11	4.079045651	3.999979088	3.777161146	3.374031961	1.671929655	0.874626366	3.223604821	1.945273244	2.291079384	2.886069828	2.134895358	2.004924319	Cux2_early
chr1	33584268	33584691	11	3.965918765	3.768449939	3.755834386	3.422362656	1.627262803	1.994213134	3.632419842	2.231153115	2.861779929	3.327942909	2.763151973	2.45829988	Cux2_early
chr1	33586542	33587307	6	2.222835024	1.419263334	2.321595817	2.521182704	5.753924372	5.686545396	2.073285767	1.147018507	2.372787952	2.15262008	3.659723827	3.601685567	Dev_Late
chr1	33640767	33641565	6	2.668547936	1.836076242	2.727469144	2.960120972	4.274265225	4.795571039	2.073285767	2.326032899	1.966501582	1.721400536	3.390307879	2.256862509	Dev_Late
chr1	33666242	33667379	10	5.6468161	5.664086026	5.529287	4.830120972	2.56928269	2.591198463	4.704554147	4.425095236	4.331706956	4.394338826	3.267896579	3.361063781	Dev_early
chr1	33697953	33698417	7	3.570351981	3.747322033	4.122313572	4.314100069	3.467268585	2.591198463	5.069369031	4.742157178	4.518545366	4.828950805	3.80518463	3.952971428	Tle4_early
chr1	33702489	33703184	10	5.863653078	5.396260637	4.471876965	4.208231929	2.470215935	0.874626366	4.395002338	4.050756742	3.582775735	2.826921783	3.79466927	4.604620238	Dev_early
chr1	33735168	33735798	4	2.757475063	2.376346316	2.046982652	2.50617455	2.078035408	1.704387517	5.151673438	4.781566805	4.153660253	4.503245617	4.39279339	4.274361668	Tle4_spec
chr1	33750350	33751256	5	3.062405057	3.568452761	4.634149997	5.479524711	4.520305916	4.2323134	2.801557873	2.744637794	3.353435612	3.905792039	3.595720737	2.792447854	Cux2_spec
chr1	33789865	33790239	6	1.41297085	1.978270137	1.593750561	1.498541329	3.757126381	3.646961837	1.339172512	1.147018507	2.097730785	1.40541224	2.875229763	3.054977558	Dev_Late
chr1	33799524	33800190	2	3.367713531	3.696992888	4.10886179	4.381916498	4.913389501	4.524359824	2.202473471	3.421756593	3.621817576	2.867656496	4.403890215	4.615507603	Dev_Late
chr1	33828749	33829415	6	1.89721537	1.599603202	2.775085203	2.305951662	5.833213285	5.827274626	2.292579381	2.550464912	1.839764677	2.15262008	4.261416326	4.992056646	Dev_Late
chr1	33832963	33833793	1	2.560660811	2.390905827	3.562365063	3.775625639	5.436221633	5.691657774	4.34323235	4.750448675	4.998801014	4.881533343	5.135182456	5.871600784	Other
chr1	33840715	33841161	8	1.886742817	2.98573812	4.287969282	2.760439856	1.037979377	1.355363196	1.339172512	1.945273244	1.568348776	1.784939463	1.510102709	1.96877881	Cux2_early
chr1	33849450	33849822	6	1.140607573	1.904125751	1.985643869	2.486196133	3.723616941	3.162066706	1.687478959	2.34075158	1.307917999	1.484092205	3.215216024	2.792447854	Dev_Late
chr1	33870309	33871887	10	6.950846956	6.898149123	6.558522048	6.029586771	5.486102522	5.8588917	6.491684655	6.289386153	6.212646248	6.206220861	5.641830367	5.716627942	Dev_early
chr1	33874779	33875224	6	1.608636103	1.397697476	1.771842056	1.426549612	4.636475845	4.873126717	1.339172512	2.2152663	2.082998494	1.103519029	3.600585193	3.684379547	Dev_Late
chr1	33926056	33926930	6	2.599287938	3.021246644	2.951775335	3.745151688	5.804149665	5.524386528	2.992666193	2.482975544	3.29448137	2.40549544	4.373107185	3.767858008	Dev_Late
chr1	33930150	33931083	7	4.770402377	4.685321065	4.151377967	4.047872338	3.291240874	1.861495848	5.814582471	5.689845734	5.855786806	5.604514171	2.534423042	2.325806813	Tle4_early
chr1	33933157	33933730	11	5.22798242	4.543175013	3.144491253	3.010237084	1.037979377	1.355363196	2.335606206	2.550464912	2.151043984	1.654933797	2.016733769	1.069766968	Cux2_early
chr1	33940095	33940679	2	3.509003578	3.048745684	3.31868883	4.388454707	4.243502906	3.977519795	2.444101796	1.799308422	3.2519255	2.79641282	3.583555318	3.82671437	Dev_Late
chr1	33952944	33953460	11	5.514292883	5.064110905	4.415413193	4.523800757	1.262225208	1.212208975	2.482895978	1.964408003	2.778181731	2.052900282	2.741415301	2.103424739	Cux2_early
chr1	33955756	33956456	4	3.145652932	3.414217555	3.437444682	3.31194305	1.243376366	1.605021687	5.593461109	5.418113084	5.368931519	5.891070281	4.290180916	4.454994836	Tle4_spec
chr1	33992659	33993289	11	5.788107809	5.574647279	5.17179862	4.932020729	3.404131383	2.622750858	4.975121807	3.849153765	4.256475933	4.915552953	4.135374276	4.520205627	Cux2_early
chr1	33997119	33997754	7	3.604043281	4.428699401	4.923444229	4.73954319	3.574546531	3.4487343	5.87886524	6.016197542	5.620213289	5.967832412	4.440789755	4.87979446	Tle4_early
chr1	34003399	34004390	7	7.059285746	6.937979396	6.715010447	6.366280705	6.158029946	6.19178152	7.608930398	7.632075759	7.311748893	6.976099365	6.018784686	5.834613437	Tle4_early
chr1	34023989	34024551	2	2.308420253	2.790637519	3.05623629	4.441876168	4.675266065	4.267091563	2.52067424	2.45619021	2.461551332	2.914758662	3.588460896	3.361063781	Dev_Late
chr1	34097359	34098604	5	4.285568484	5.131651531	6.104466935	6.141010962	6.030162394	5.530105872	2.861670337	3.859411847	3.89267634	5.567192469	4.810173425	4.972312333	Cux2_spec
chr1	34108249	34108542	11	3.76359138	2.860113216	2.123322097	2.353956351	1.465397263	0.874626366	2.52067424	2.231153115	1.354117675	1.484092205	1.806630718	2.530893154	Cux2_early
chr1	34196055	34196414	2	2.448666047	2.538871342	3.119986343	3.407787074	3.805380076	4.382824175	1.339172512	1.612843834	2.254039779	2.40549544	3.914162667	4.759936445	Dev_Late
chr1	34199712	34200550	6	3.424839815	3.209594785	2.851728476	4.563012486	4.708099973	5.259558663	3.825509341	2.575570543	2.811677989	3.335783694	4.779548639	5.13835937	Dev_Late
chr1	34269579	34270167	6	1.574492793	2.269743657	2.123322097	2.266912787	4.433622875	3.785997735	1.339172512	1.777836353	2.165100846	1.980461446	4.086171315	3.748205968	Dev_Late
chr1	34445510	34447092	7	3.691075087	4.039770005	4.260901072	4.417492123	2.561694664	1.485586144	5.463835992	6.070227923	6.252154208	5.717030146	3.297990222	2.103424739	Tle4_early
chr1	34496008	34497130	10	7.870268039	7.773831232	7.659357528	7.323015506	6.602544888	6.523720166	8.036367476	7.942692249	7.54844595	7.698266979	7.057958834	7.036916838	Dev_early
chr1	34542527	34543010	8	2.939612595	3.398156935	3.119601923	4.542109753	3.076510775	3.267027726	3.442444827	3.271449252	3.664056982	4.043435566	3.923844968	3.354074892	Cux2_early
chr1	34628225	34628720	6	1.987632208	1.397697476	1.792060934	2.472254461	3.543252851	3.92786303	2.202473471	1.588383981	1.589350248	1.40541224	2.933903895	2.850329233	Dev_Late
chr1	34641674	34642150	7	2.516188243	2.528986353	2.772894989	3.140331193	2.236748432	2.151398994	4.187840168	4.827786	4.853521457	4.188379391	3.362097961	2.986925501	Tle4_early
chr1	34710808	34711597	6	1.56138293	1.825546044	1.901433018	1.643805615	3.804899923	4.698880722	2.292579381	1.612843834	2.254039779	1.103519029	2.362753464	1.518498452	Dev_Late
chr1	34743343	34743743	11	3.996770901	3.650787903	3.059189324	3.339486675	1.766990743	0.874626366	1.75242796	1.147018507	2.011584047	1.484092205	2.80566682	1.493274385	Cux2_early
chr1	34765777	34766449	7	5.370130646	5.333665939	5.040000255	4.482642033	5.241479447	4.917586637	5.54700341	6.017106089	6.147901414	6.232097919	4.763461831	4.213361061	Tle4_early
chr1	34806046	34806438	2	2.301492198	2.944145714	3.037597045	3.188493736	3.951323827	4.397746248	2.335606206	2.231153115	2.845700518	3.48421038	3.68729704	4.16740937	Dev_Late
chr1	34810412	34810897	2	1.750646045	2.119849081	2.907678236	4.518900665	5.204555106	5.14496319	2.202473471	2.2152663	2.971939162	4.099099057	5.025184075	4.136332848	Dev_Late
chr1	34817370	34817764	6	1.641990011	1.419263334	1.255093524	2.451797367	4.129966391	3.434332991	1.96783474	1.147018507	0.797361613	1.103519029	2.664909151	1.518498452	Dev_Late
chr1	34825690	34826083	4	2.28844391	2.222002891	2.36750488	3.423123324	2.585238928	1.605021687	1.687478959	3.980058572	4.130356053	5.225326724	4.249162787	3.507677317	Tle4_spec
chr1	34836234	34837288	1	3.419088658	4.140274891	4.71128074	5.085417289	5.341118197	5.282596555	4.124033643	5.045731941	5.534797828	5.94806259	4.887452394	4.331382617	Other
chr1	34869513	34870139	6	2.481381704	2.95444849	2.941510273	2.056719978	4.762072775	5.162169686	1.96783474	3.059833509	3.226326846	3.262485714	4.256844091	4.320667557	Dev_Late
chr1	34879598	34880004	6	1.41297085	1.567651818	1.755778692	1.426549612	4.742119765	4.754261064	1.687478959	1.799308422	1.905758263	1.103519029	3.709858119	3.595772511	Dev_Late
chr1	34881012	34881464	6	1.140607573	1.862652731	2.374508106	1.887247754	4.778156891	5.275804279	1.687478959	2.2152663	1.627469255	2.521956222	4.230541697	4.742081414	Dev_Late
chr1	34887797	34888271	6	2.09805365	1.360884735	2.289164666	1.25623115	4.487441708	4.564021176	1.339172512	1.777836353	1.806921632	1.103519029	2.641628297	2.646512921	Dev_Late
chr1	34899234	34900431	10	6.157241091	5.872867699	5.563552571	5.138851204	4.475920691	4.437694521	5.83208731	5.818297502	5.733157436	5.444920542	4.717428027	4.875623973	Dev_early
chr1	34977476	34978054	7	2.734298069	3.053826335	2.749247228	2.913886041	1.693754968	1.053269282	4.587876588	4.279771145	4.670307753	3.231608964	2.55948426	2.119999472	Tle4_early
chr1	35051610	35052378	8	2.070557481	4.510950902	5.047272737	5.357852281	1.262225208	2.070694941	1.75242796	1.147018507	1.684262096	1.40541224	1.457744137	1.069766968	Cux2_early
chr1	35093919	35094263	8	3.191936276	2.985283913	3.289009044	3.980487431	1.649769087	1.485586144	1.339172512	1.398651094	2.26713247	1.40541224	1.942469544	1.518498452	Cux2_early
chr1	35109828	35110237	2	1.750646045	0.972522377	2.421587946	2.896713064	4.050134384	2.948198792	1.339172512	1.588383981	0.957945609	1.654933797	2.71037324	2.431991176	Dev_Late
chr1	35164233	35164658	10	4.301902774	3.683771293	3.178324565	2.939977446	1.924977199	0.874626366	4.099278836	3.582849383	2.503150689	1.484092205	1.457744137	2.211181776	Dev_early
chr1	35194409	35195510	7	3.733644365	4.059166063	4.552928509	4.241510714	1.4397955	1.593215823	4.95692449	5.641880796	5.508693304	5.865191757	2.200092629	2.710421059	Tle4_early
chr1	35206359	35207105	4	1.140607573	2.201328319	1.798183153	2.048287842	1.243376366	1.485586144	4.573047665	4.789635495	5.205187108	4.586786415	3.533841091	3.831754283	Tle4_spec
chr1	35219194	35220051	6	4.355948118	3.710143167	3.791697156	3.998387993	5.231840911	5.568858399	3.112751504	3.51823398	3.548021706	4.051615133	4.366022075	4.030129896	Dev_Late
chr1	35237469	35238623	7	3.462666556	4.133972096	4.824578087	5.279095709	5.084584122	4.795571039	5.918228072	6.116973483	5.79939013	6.006577419	4.222718683	4.29169879	Tle4_early
chr1	35258859	35260028	1	4.051998418	4.302196816	4.889021854	5.824458066	5.749413724	6.234383338	5.545437623	6.170940793	6.309575298	6.282358313	5.985402502	5.965290617	Other
chr1	35299896	35300450	11	5.117634906	4.473253631	4.064879801	3.429613035	1.243376366	1.762199277	3.261094463	2.095282755	2.360623743	1.654933797	1.806630718	1.820260664	Cux2_early
chr1	35314268	35314825	11	4.112600399	3.935814003	3.514707744	1.832586342	1.597885789	1.605021687	1.339172512	1.945273244	1.465206073	1.484092205	3.058754229	2.24179574	Cux2_early
chr1	35388503	35389225	1	2.629542052	1.803645735	2.732928867	3.870173554	4.314553411	4.333565333	3.87969002	3.248216485	3.78516769	4.094484889	4.65832336	4.112876736	Other
chr1	35417944	35418866	7	4.425070761	5.493768161	5.388900173	5.625421429	5.257080457	5.241238045	6.441771776	6.369162406	6.505734442	6.494157337	4.83090567	4.851728914	Tle4_early
chr1	35459764	35460694	6	2.560660811	2.652424899	1.755778692	1.740089268	5.051646351	5.079573477	2.52067424	2.077817497	2.372787952	1.103519029	4.156862895	3.948338327	Dev_Late
chr1	35486232	35486778	3	1.373800253	1.567651818	1.792060934	1.705946318	4.427434957	4.659446754	2.831927169	3.510397869	3.741002067	2.521956222	4.630185306	4.630045827	Dev_Late
chr1	35559370	35559947	6	1.41297085	1.171205426	2.098061625	2.415064896	4.214955296	3.827209683	1.339172512	1.147018507	1.102432106	1.103519029	2.933903895	1.860271572	Dev_Late
chr1	35575297	35575770	8	1.140607573	3.169945067	4.104826283	4.147186478	1.037979377	0.874626366	1.339172512	1.945273244	1.233756425	1.867596101	2.016733769	1.493274385	Cux2_early
chr1	35580610	35581022	6	1.373800253	1.702191184	2.033721235	2.121617563	4.151384151	4.55435011	1.339172512	1.147018507	1.465206073	1.40541224	2.016733769	1.493274385	Dev_Late
chr1	35581185	35582176	6	1.750646045	1.419263334	1.97180369	2.694058414	5.723344487	5.573934865	2.292579381	1.799308422	2.594879338	1.103519029	3.619748083	2.004924319	Dev_Late
chr1	35592200	35593453	2	1.961449023	2.693802355	4.030103915	4.642264783	5.856884608	6.021181732	1.687478959	1.588383981	2.151043984	2.349074972	4.451524826	3.595772511	Dev_Late
chr1	35607991	35609010	7	2.86088597	4.004720024	5.141766335	4.999740454	5.071712864	4.697502926	6.59985061	6.766844059	6.636199236	6.253240904	4.936104745	3.939027247	Tle4_early
chr1	35619456	35620067	5	1.41297085	2.237659058	3.35226547	2.618760628	4.307492953	4.536353469	1.339172512	1.398651094	1.806921632	1.103519029	2.997679204	1.069766968	Cux2_spec
chr1	35631954	35632519	3	1.865566851	2.980545646	3.356134886	2.008219861	3.610481075	4.38859793	2.890812675	3.816845032	3.458880135	4.418265576	4.438074666	4.084817437	Dev_Late
chr1	35668492	35669190	3	1.608636103	1.958584788	1.255093524	3.373263092	3.810861791	3.311382623	1.339172512	3.318362144	3.745686699	5.535940892	5.247435566	4.394512231	Dev_Late
chr1	35703924	35704763	5	2.545078145	3.211618027	3.954578721	3.476862258	5.199553375	4.775961373	1.339172512	1.588383981	2.110174891	2.103621595	2.846964576	2.445205497	Cux2_spec
chr1	35720463	35721169	9	4.46920677	5.286311975	5.081358342	5.139380845	4.54015484	3.746241616	1.96783474	2.34075158	2.151043984	1.103519029	2.016733769	1.518498452	Cux2_spec
chr1	35758480	35758987	11	4.193828532	3.626677329	2.461751188	2.243300852	1.262225208	0.874626366	2.52067424	2.442608716	2.314635291	1.103519029	2.167862256	1.069766968	Cux2_early
chr1	35786139	35787703	7	4.541593429	4.237416558	3.784430224	2.266912787	1.931586518	2.307651058	7.724864447	7.550386358	7.101337552	5.878860022	4.505438847	4.216106257	Tle4_early
chr1	35805988	35806996	7	2.946448677	3.201473326	2.356895145	2.625705552	2.462087026	1.954396004	6.243630736	5.808791518	5.853778321	4.905806743	4.368876069	3.407113706	Tle4_early
chr1	35815677	35817052	2	1.961449023	3.01893778	3.299152282	3.772486295	6.004642792	6.378361967	2.073285767	3.114020329	3.232031613	3.208622311	4.624258999	4.752749394	Dev_Late
chr1	35822035	35822658	9	2.580691002	3.378317599	3.864571327	4.643664795	2.46664508	2.871473116	1.687478959	1.777836353	1.754842422	1.784939463	3.110543897	2.103424739	Cux2_spec
chr1	35859794	35860100	11	4.343385282	3.595326467	2.821652524	3.043146209	2.510902148	1.90392272	2.738831403	1.612843834	2.22946476	1.40541224	1.457744137	1.069766968	Cux2_early
chr1	35883477	35883912	9	2.407885753	2.973597321	3.366750193	3.848737531	2.039657223	1.861495848	1.339172512	1.147018507	1.857186173	1.654933797	2.508918774	2.431991176	Cux2_spec
chr1	35906273	35907318	10	5.77630378	5.730483155	5.590868189	5.204987152	2.762383399	3.132294576	6.492436148	6.194254489	5.781287726	5.439994608	3.521140171	4.043224623	Dev_early
chr1	35921003	35921551	3	1.373800253	1.375804347	1.255093524	1.578867398	3.917447652	4.129558722	1.339172512	2.24686689	1.627469255	2.445369458	3.956308052	4.410471605	Dev_Late
chr1	35936003	35937119	1	5.278938555	5.030124228	4.67594523	5.42694442	6.106310352	6.116463223	6.61664647	6.840341797	6.271509738	6.135335456	6.241930048	5.762013867	Other
chr1	35960894	35961319	6	2.09805365	1.419263334	1.255093524	1.426549612	4.454549413	3.846605059	1.339172512	1.398651094	1.487751879	1.40541224	2.052479839	1.840404818	Dev_Late
chr1	36014680	36015237	10	4.104790058	4.223299683	3.084739685	2.101787105	1.037979377	1.415253711	2.738831403	2.81175248	2.671307259	1.925132206	1.457744137	1.493274385	Dev_early
chr1	36026058	36026367	7	1.140607573	1.171205426	2.003094609	2.199037595	1.037979377	0.874626366	4.28231685	4.21168466	3.299923399	2.390516636	1.764144688	1.677255003	Tle4_early
chr1	36044808	36045397	8	1.876193686	2.412572687	3.205481061	4.517365918	1.954945946	0.874626366	1.75242796	1.398651094	2.082998494	2.721467371	2.997679204	1.311509343	Cux2_early
chr1	36052201	36052936	6	1.41297085	2.312699692	2.374508106	1.716628345	4.810902011	4.858254099	2.021523507	2.077817497	2.22946476	1.484092205	4.106738334	4.618426992	Dev_Late
chr1	36121629	36122406	10	6.417395732	6.366314594	6.332556219	5.605349962	4.865975493	5.426541034	5.9404055	6.108397587	5.917619942	5.77335801	5.475294007	5.754071595	Dev_early
chr1	36124840	36125394	10	5.197333404	5.146880684	4.83148069	3.817332141	3.642667536	4.460818276	5.246689235	4.81675487	5.036616633	4.709497609	4.603912092	4.340999375	Dev_early
chr1	36152180	36152806	1	4.20379536	3.934492835	3.189273567	3.180820341	5.300071192	5.016336508	5.987227416	5.144353967	4.955930303	4.613283517	5.28699409	5.126695445	Other
chr1	36251162	36251953	6	1.140607573	2.00704011	1.867830789	1.578867398	5.716116546	4.686781585	1.75242796	1.398651094	2.564946499	1.654933797	3.648088447	3.06357172	Dev_Late
chr1	36274387	36275115	6	2.049164204	2.116363301	1.457111815	1.25623115	4.976959511	3.653725591	1.687478959	2.2152663	1.719983837	1.103519029	3.900475518	3.561527335	Dev_Late
chr1	36360217	36360901	10	6.044061748	5.741811008	5.972440719	5.441896101	4.877834175	4.758726273	5.694457904	6.116125719	5.585782802	5.861901668	5.25895597	5.676382772	Dev_early
chr1	36364228	36364955	10	6.667353376	6.782634048	6.580508119	6.326698532	5.336435456	5.254531881	6.674242493	6.609684914	6.418587488	6.489648952	6.009251116	5.472841323	Dev_early
chr1	36385608	36386016	6	1.140607573	1.567651818	1.83342722	1.25623115	3.850702751	3.862366965	1.339172512	1.398651094	1.102432106	1.103519029	1.510102709	1.069766968	Dev_Late
chr1	36408977	36409526	6	1.839585244	1.375804347	1.634285223	1.498541329	3.874050542	4.030729638	1.339172512	1.398651094	1.589350248	1.103519029	2.687820279	3.004885545	Dev_Late
chr1	36445118	36445507	10	3.751247476	3.966375926	2.441809326	1.25623115	1.766990743	0.874626366	2.684678348	2.24686689	2.98667825	1.484092205	1.942469544	1.069766968	Dev_early
chr1	36458001	36459236	10	5.453119874	5.665512789	5.76856138	5.3576671	3.241524854	2.159427544	6.153477069	5.988867277	6.062800872	5.446731856	5.017979881	5.001677898	Dev_early
chr1	36470750	36471271	8	1.140607573	1.213116278	2.477011414	4.153981784	1.243376366	2.003162988	2.335606206	2.231153115	1.233756425	2.26243978	1.457744137	1.493274385	Cux2_early
chr1	36484405	36484802	8	1.41297085	2.011692295	2.234296549	3.458929206	1.037979377	1.053269282	1.687478959	2.077817497	1.487751879	1.484092205	1.942469544	1.677255003	Cux2_early
chr1	36514650	36515573	4	1.839585244	2.167667237	2.582341101	2.908176054	2.644560125	1.913448691	3.422626494	4.650512118	5.095653708	4.223202949	4.946623294	5.813481606	Tle4_spec
chr1	36528025	36528672	10	5.188955179	5.288753153	4.585933037	3.845212158	3.964849767	4.414194089	4.654455635	4.70733094	4.908737955	4.818599465	4.698362036	4.67679288	Dev_early
chr1	36568280	36569162	10	6.393686317	6.429422523	6.096846539	5.508515317	5.026490973	5.099007943	6.385767489	6.385776856	6.170055125	5.617661748	5.661653073	5.493201342	Dev_early
chr1	36613489	36614465	10	6.244853515	5.874500987	5.637042663	5.148866373	4.38867049	4.998407019	5.559117565	5.478970007	5.570993796	5.528389061	5.145968202	5.261086878	Dev_early
chr1	36614915	36615304	10	4.997634478	4.902326383	4.64929608	3.404505277	2.858794901	3.427700566	4.752766366	5.146449871	4.836378949	4.313293929	3.390307879	3.83677665	Dev_early
chr1	36636899	36637851	10	5.568117019	5.13187494	4.897274738	4.199796002	2.761393868	2.859821015	3.597491657	4.704488628	4.637623004	4.506722703	4.060067663	4.249299696	Dev_early
chr1	36647504	36647895	8	3.12509565	3.514184285	3.757406338	3.426363089	1.726843926	1.053269282	2.021523507	1.945273244	2.594879338	3.069159751	1.457744137	1.493274385	Cux2_early
chr1	36660339	36660679	7	4.038139898	3.638553557	3.714213352	3.480697753	2.494097262	3.007769999	4.286072114	4.963429674	4.56691069	4.21594291	3.703151786	3.555447022	Tle4_early
chr1	36685339	36685837	6	3.543157801	3.773937179	3.750895309	2.979963295	4.682701059	4.408522068	3.567879878	3.910657508	3.827370353	3.944388339	3.571286442	3.128180375	Dev_Late
chr1	36692861	36693489	8	3.978747885	4.446358501	4.301377403	4.406537203	2.775370347	3.073501357	3.361483717	3.681046686	3.577530065	4.287545141	2.390950692	1.311509343	Cux2_early
chr1	36748019	36748610	10	5.579923879	5.558710251	5.313870787	4.621397758	3.284065112	3.904768599	5.079897137	5.197115784	5.367188612	4.682533724	4.272085085	3.400344891	Dev_early
chr1	36763964	36764507	6	2.736355838	2.237659058	2.86298686	3.365741392	5.483805199	5.637637831	1.75242796	2.885953696	1.982466018	1.40541224	3.73207181	2.943710525	Dev_Late
chr1	36854368	36854804	6	2.020710882	2.062306384	1.755778692	3.347146145	4.292326543	4.270802046	1.96783474	2.2152663	2.44029302	2.64241428	3.874770274	4.317078113	Dev_Late
chr1	36857044	36857923	7	4.112738716	4.576319098	3.932960248	4.656374832	4.194539439	4.236114298	5.135583906	5.384031954	5.512821426	5.352465062	3.952507988	3.931011123	Tle4_early
chr1	36857950	36858426	1	2.689270221	3.060399662	3.132100261	3.643007388	4.016557859	3.725438808	4.191849228	4.83560098	5.081719126	4.810988604	3.68729704	4.018191148	Other
chr1	36887860	36888439	4	2.045849453	2.45449093	2.691823965	2.164773562	2.039657223	2.70800411	2.965529146	3.650613291	4.060750119	4.284659028	4.015483747	4.92797201	Tle4_spec
chr1	36921534	36922051	4	4.213315087	4.140394979	3.611499536	3.210957431	4.375468893	4.364277091	4.824873548	5.071597675	4.479379131	4.93152478	4.709600489	4.855968949	Tle4_spec
chr1	36930852	36931399	8	2.479756646	3.14862459	3.588042497	4.193213583	2.849850833	2.470563609	1.339172512	2.2152663	1.684262096	2.445369458	2.134895358	1.96877881	Cux2_early
chr1	36936422	36936691	11	3.924357782	3.318689652	1.457111815	1.740089268	1.726843926	1.278206238	2.021523507	2.231153115	2.055300324	1.925132206	2.508918774	2.004924319	Cux2_early
chr1	36953311	36953631	6	1.574492793	1.548208128	1.848653304	1.885091857	3.702757627	2.749809064	1.339172512	1.612843834	0.797361613	1.654933797	2.58411756	1.840404818	Dev_Late
chr1	36974162	36974490	6	1.373800253	0.972522377	1.255093524	1.25623115	4.206974259	4.630140368	1.339172512	1.588383981	1.528613078	1.103519029	2.875229763	1.493274385	Dev_Late
chr1	36975422	36975816	6	1.595834223	0.972522377	1.629451305	2.266912787	4.606639168	4.806794775	1.339172512	1.398651094	1.77331346	1.103519029	2.23161867	2.445205497	Dev_Late
chr1	36977066	36977969	6	2.872180149	2.640289406	2.562038932	2.217583635	5.224542277	5.679758976	2.404235542	3.059833509	2.503150689	3.094459085	5.544736917	5.431717314	Dev_Late
chr1	37037092	37037527	11	3.757679466	4.402704734	3.964881672	3.415093272	1.262225208	0.874626366	2.073285767	2.733527007	1.982466018	1.721400536	1.457744137	1.069766968	Cux2_early
chr1	37085581	37086645	10	5.718756745	5.810785137	5.68135365	5.230922876	4.11311384	3.267027726	5.426349816	5.723397744	5.609445324	5.24716476	3.144065502	3.299011509	Dev_early
chr1	37117840	37118076	11	3.311703465	2.804563635	1.939819021	2.58025124	1.262225208	0.874626366	1.687478959	1.398651094	2.151043984	1.925132206	1.720369422	1.986964761	Cux2_early
chr1	37122328	37123530	2	4.779265231	5.338585524	4.956287877	5.298103981	5.33591359	5.384567011	3.710632929	4.507702936	5.284916036	5.59568208	5.522605467	5.606085338	Dev_Late
chr1	37134016	37134551	5	2.994010486	3.492469424	3.975509942	4.321749462	4.187160948	4.613984149	3.694195775	3.0687021	3.437582135	4.030385911	2.534423042	2.924967465	Cux2_spec
chr1	37138218	37139033	5	3.876103679	4.323335891	4.671916689	5.293661562	5.602322212	5.931224738	3.677569187	3.681046686	4.03261727	4.625211451	4.132018293	3.652197273	Cux2_spec
chr1	37154123	37154664	10	4.680778599	4.338699162	4.259010173	3.699223591	1.465397263	1.485586144	3.340513067	2.994252053	3.732282564	3.836452312	2.134895358	2.119999472	Dev_early
chr1	37228112	37228549	6	2.178059956	0.972522377	1.680356474	1.716628345	3.401753229	3.503763298	1.339172512	1.147018507	1.487751879	1.103519029	1.764144688	2.418654698	Dev_Late
chr1	37230839	37231254	6	1.41297085	1.515084577	1.255093524	2.266912787	4.417632028	3.267027726	1.339172512	1.147018507	0.957945609	1.103519029	1.136429506	1.069766968	Dev_Late
chr1	37234656	37235052	2	1.941349173	2.528986353	1.813783752	3.25884567	4.261931563	4.007013566	1.75242796	2.112539106	2.564946499	3.161520191	3.890634562	2.119999472	Dev_Late
chr1	37251584	37251950	6	2.377827784	1.725674113	1.939819021	1.740089268	3.969246154	2.833094448	1.75242796	2.112539106	2.525115675	1.654933797	2.687820279	2.325806813	Dev_Late
chr1	37254244	37254635	6	1.780905765	1.873205551	1.755778692	2.200772135	3.477628374	3.925511064	1.339172512	2.326032899	0.797361613	1.40541224	1.942469544	1.069766968	Dev_Late
chr1	37288172	37288999	6	2.479756646	2.731367572	2.700242009	3.202537473	4.713949079	4.280725994	2.292579381	2.355321613	2.564946499	2.103621595	3.341985452	4.117011168	Dev_Late
chr1	37305272	37305580	6	1.140607573	1.678650484	1.255093524	1.25623115	3.546413448	3.110203097	1.96783474	1.398651094	1.627469255	1.103519029	2.534423042	2.354105331	Dev_Late
chr1	37390674	37391376	2	1.608636103	1.958584788	1.921580906	3.981496809	4.392313759	5.225910417	1.339172512	2.34075158	2.291079384	3.043408833	3.297990222	3.495025455	Dev_Late
chr1	37395830	37396377	1	3.233616343	3.312833926	2.824241904	4.104633044	4.665208368	4.485175141	5.079897137	5.606354199	5.179248074	5.305913279	4.747193621	5.028559552	Other
chr1	37404196	37405071	4	2.654829581	2.787407116	3.024248672	3.545778994	3.610039502	3.870641714	4.587876588	5.488915149	5.800682052	6.034538826	4.765629112	5.260547908	Tle4_spec
chr1	37407747	37408167	3	1.358723486	1.666567745	2.210921538	2.199037595	4.695604184	5.149378443	2.717581402	2.905886097	3.066812384	4.025546282	4.489864832	4.612582295	Dev_Late
chr1	37408898	37409119	3	1.373800253	1.419263334	2.187161551	1.25623115	3.642561908	4.091255395	1.339172512	1.612843834	2.190787148	3.231608964	4.179707385	4.751982697	Dev_Late
chr1	37413058	37413560	6	2.064553931	1.684489415	1.593750561	1.578867398	4.653600469	5.461658043	2.444101796	1.147018507	2.278203186	2.688618283	3.103707174	3.197847536	Dev_Late
chr1	37424776	37426071	3	2.397491422	2.230235603	2.296557691	2.700650967	5.039089036	5.420082323	1.687478959	2.91574997	3.107838727	3.806146353	5.674334026	5.758048196	Dev_Late
chr1	37432949	37433482	6	2.178059956	0.972522377	1.792060934	1.25623115	3.562734855	4.349002934	1.339172512	1.945273244	1.77331346	1.654933797	2.933903895	3.689941042	Dev_Late
chr1	37435034	37435318	6	1.140607573	1.213116278	1.020107996	1.25623115	3.287981984	3.371794588	1.687478959	1.147018507	1.183466205	1.103519029	3.076224839	4.354059673	Dev_Late
chr1	37486155	37487394	10	6.242650623	6.151045133	5.754661567	5.410392607	4.779562192	4.9602871	6.109788244	5.999581724	5.855786806	5.354396175	5.688047589	5.913617768	Dev_early
chr1	37508181	37508786	6	1.780905765	1.672455682	1.277769202	2.939977446	3.891863158	4.068521426	1.339172512	2.077817497	2.327191793	1.40541224	2.200092629	1.986964761	Dev_Late
chr1	37642474	37643015	6	2.28046569	1.878309157	1.202147589	1.79829796	4.087766265	3.995007711	1.339172512	2.095282755	1.627469255	1.103519029	3.521140171	4.464760485	Dev_Late
chr1	37671695	37672293	6	1.907612451	1.501544451	1.901433018	2.816745235	4.618994926	4.862409218	1.96783474	2.822278995	2.671307259	3.043408833	3.725468181	4.306255883	Dev_Late
chr1	37685681	37686066	3	2.342647611	2.261954732	1.634285223	2.450339975	4.140932077	4.428796817	3.161394805	2.863633409	3.415965002	2.445369458	4.30507556	4.278058843	Dev_Late
chr1	37734944	37735630	6	3.073594072	3.10748426	2.928500538	3.893114777	5.544525613	6.05304067	1.339172512	2.442608716	2.525115675	2.390516636	4.440789755	5.251716172	Dev_Late
chr1	37753810	37754294	6	1.574492793	1.702191184	1.202147589	1.426549612	4.983248372	5.142560905	1.339172512	1.799308422	1.627469255	2.40549544	4.957013247	5.09890622	Dev_Late
chr1	37782477	37783779	2	4.264306882	4.989259911	5.153887228	6.054444775	6.703246472	6.532197642	4.839894664	5.275881471	5.643837657	6.350124175	6.263827745	6.218574748	Dev_Late
chr1	38111404	38111757	2	1.140607573	2.197249969	1.476844707	3.937728619	3.927047474	4.02414969	2.292579381	2.326032899	2.124633637	2.64241428	4.30507556	4.19392169	Dev_Late
chr1	38118844	38119556	4	2.643884708	2.973139274	3.385398219	4.453444884	3.291240874	3.494272717	3.710632929	4.632680919	4.713563788	4.726635122	4.024511435	4.604620238	Tle4_spec
chr1	38186375	38187369	10	6.221999106	6.362206727	5.761147963	5.422895209	4.724231648	5.036635683	5.843311738	6.000740671	5.843981436	5.041052958	4.230541697	4.889494473	Dev_early
chr1	38226463	38226848	4	2.136527791	3.246367248	3.236340726	3.028453077	2.028690674	1.485586144	4.252786849	3.869597505	4.343205905	4.484230075	4.033482982	3.979152117	Tle4_spec
chr1	38254190	38254836	8	3.767116679	3.636963748	4.210601239	5.167928967	3.319052013	2.73175275	4.241518891	4.47402878	4.325461984	4.349139858	3.445124946	2.136385944	Cux2_early
chr1	38256522	38257687	5	4.396901273	4.572343721	4.488166844	5.170089748	4.571061402	5.087746654	4.804664835	4.77560187	4.658301182	5.284089329	4.387173868	3.306271615	Cux2_spec
chr1	38278312	38279296	7	3.923149584	3.999754233	4.941862826	5.088967566	2.834752674	2.003162988	5.470327455	4.827786	4.372005032	4.849433302	4.135374276	4.216106257	Tle4_early
chr1	38329331	38329665	8	3.769303694	4.075250884	3.979949753	4.09100162	2.022512494	1.817783381	2.482895978	1.398651094	2.395056779	1.784939463	1.136429506	1.069766968	Cux2_early
chr1	38345417	38346152	1	3.333642638	4.09192177	5.250243817	4.870190328	6.068995304	5.981192015	4.573047665	5.596871707	5.613106531	6.087393236	5.364429318	4.888797126	Other
chr1	38372392	38372719	7	1.373800253	2.335773743	1.867830789	3.222225634	1.649769087	1.053269282	4.144238949	4.70733094	4.417093356	4.398088199	1.942469544	1.820260664	Tle4_early
chr1	38389722	38390190	5	2.236487539	2.839238028	3.727101977	4.550601706	4.301673877	4.179509103	1.687478959	2.355321613	1.754842422	1.40541224	2.933903895	1.311509343	Cux2_spec
chr1	38425840	38426473	9	3.760208285	4.799551899	4.787786386	4.631484969	3.440377181	3.213574995	2.738831403	2.822278995	2.395056779	3.143764474	3.230900777	3.06357172	Cux2_spec
chr1	38439402	38439971	11	5.289799323	4.718875644	4.190537458	3.205468455	2.63649187	1.994213134	2.770535519	1.799308422	1.719983837	1.867596101	2.895054133	2.782070466	Cux2_early
chr1	38446516	38447160	11	4.936363699	4.995197944	5.203774535	4.169854758	1.262225208	1.807602018	2.581211919	2.638955176	2.216024109	2.64241428	1.457744137	2.24179574	Cux2_early
chr1	38450338	38450780	10	4.055575094	4.101872143	4.262789495	4.12553748	2.769779176	1.817783381	3.561696823	3.442374978	3.839923217	3.607728702	4.089635529	4.410471605	Dev_early
chr1	38467013	38468184	10	4.814709833	5.09151712	4.942284064	3.853572036	2.287411078	2.087623497	5.509917206	5.448012998	5.272462813	5.829948749	5.519415934	5.762952843	Dev_early
chr1	38474710	38475799	10	5.708472726	4.969042712	4.957949869	4.461256322	3.159593786	2.755116778	5.550012031	5.725091482	5.606872912	5.645633607	5.063393445	5.047553842	Dev_early
chr1	38485646	38486428	3	3.983377223	2.951702042	3.779375295	4.38397497	4.344448313	4.317960753	4.187840168	4.223645678	4.319652814	4.78300766	4.667560691	5.041668475	Dev_Late
chr1	38503083	38503878	4	4.044670699	4.605584085	4.716009637	5.206351634	3.837910072	2.805863398	5.125455835	5.976651477	5.863032791	6.230297474	5.362302548	5.68197512	Tle4_spec
chr1	38506636	38507353	1	2.945847506	2.985417621	3.683010443	4.071032494	5.203959903	5.183853857	4.477194514	5.219601484	5.280318126	5.625220382	5.085129369	5.453825236	Other
chr1	38541766	38542196	11	4.397121182	4.686833723	4.071877558	4.202131218	1.627262803	0.874626366	2.992666193	1.612843834	1.982466018	1.654933797	2.304649797	1.820260664	Cux2_early
chr1	38547714	38548043	10	3.804751997	3.820369956	3.654425331	3.167449821	1.882239349	1.355363196	2.248229776	2.744637794	2.836946441	2.721467371	3.312804872	4.309872321	Dev_early
chr1	38569295	38569638	11	3.938441358	3.659875111	3.916398777	3.336026975	1.262225208	1.212208975	2.738831403	2.966049304	2.514174984	2.349074972	1.942469544	2.850329233	Cux2_early
chr1	38570797	38571182	6	1.41297085	1.580588217	2.102334938	2.008219861	4.192725808	3.205842983	1.339172512	1.925881282	1.982466018	2.033746878	3.533841091	3.4205568	Dev_Late
chr1	38602263	38603026	10	5.061422669	5.294545375	5.146968962	4.824370135	2.411314202	2.275696174	3.512706822	3.53752752	4.127298197	4.269538691	4.485963097	5.190559637	Dev_early
chr1	38621983	38622650	11	5.053793138	4.602398947	4.407155428	4.443127	2.274100555	2.470563609	3.200514187	3.63278335	3.387155422	3.682516558	3.283021866	2.611775537	Cux2_early
chr1	38645390	38646305	2	2.467393582	3.074185865	3.990989949	4.999989519	4.516092572	4.136437833	3.223604821	3.198925892	3.668997809	3.607728702	4.098212275	3.912101256	Dev_Late
chr1	38689501	38690143	10	6.076110778	5.719324818	4.43527669	4.132424565	2.811394366	2.902296451	6.035758264	5.856987625	5.715569455	4.871553774	2.641628297	3.81804731	Dev_early
chr1	38740013	38740676	7	4.116435253	3.878293253	3.828359107	4.298777831	2.017640125	1.655559913	4.88156188	4.903154808	5.081446163	5.146672614	2.997679204	2.555473495	Tle4_early
chr1	38786578	38787746	7	6.156252124	5.699116499	5.79692353	5.922120543	6.205028099	5.836770135	6.917519589	7.29355028	6.857698404	6.931259811	6.015613824	5.765208964	Tle4_early
chr1	38821332	38821664	11	3.685748796	3.374812774	3.625770055	2.056719978	1.037979377	1.655559913	1.96783474	1.612843834	1.888916923	1.654933797	1.136429506	1.069766968	Cux2_early
chr1	38844067	38844824	10	4.366403459	4.351580125	4.708608066	4.466003763	2.898676783	3.314981065	4.099278836	4.60119856	4.51071563	4.839228403	4.539860073	3.41385091	Dev_early
chr1	38863881	38864431	1	1.977798022	2.25390155	1.64111329	1.426549612	4.110050842	3.93489601	4.370985038	4.022702845	3.938882452	3.642449578	3.8505854	4.932670873	Other
chr1	38876358	38877287	11	6.401316892	6.755591839	6.308849481	4.939405003	2.244831674	2.20182781	3.200514187	3.926390149	3.465411608	3.059722154	2.508918774	2.657908634	Cux2_early
chr1	38987442	38987963	6	1.373800253	2.053054121	1.552044012	2.90246851	4.763727183	4.621812892	1.96783474	2.34075158	2.082998494	2.15262008	3.312804872	2.782070466	Dev_Late
chr1	39028540	39029147	1	1.886742817	1.419263334	1.939819021	1.832586342	4.530567356	4.026346342	4.993092449	5.111211986	4.596421195	4.254258203	4.410792212	4.721289449	Other
chr1	39029773	39030435	6	1.810543822	2.20562474	1.755778692	1.705946318	4.790042456	5.118184085	1.339172512	2.112539106	2.151043984	2.521956222	4.294648871	4.474460474	Dev_Late
chr1	39035803	39036782	11	4.037442011	4.472853265	5.638380494	4.113653246	1.78012853	2.53214157	1.687478959	1.612843834	2.151043984	1.484092205	2.304649797	2.119999472	Cux2_early
chr1	39043845	39045032	10	6.412682579	6.683603592	6.365234807	6.161472069	5.242071467	5.64605403	6.342566216	6.60724682	6.638348845	6.539344895	5.791116805	5.880140074	Dev_early
chr1	39070665	39071184	3	2.479756646	1.862652731	2.806614939	3.144292817	4.246560012	4.572687987	1.339172512	3.543901786	3.784497089	5.014090245	4.706250621	4.592793972	Dev_Late
chr1	39085796	39086378	4	2.079781221	3.217898406	3.960234126	4.184689119	4.001126243	3.054794313	4.144238949	4.341133291	5.119786447	5.058072635	4.717428027	4.87979446	Tle4_spec
chr1	39092511	39093330	5	1.987632208	2.502676081	3.111241338	3.933168491	4.913135354	4.270802046	2.248229776	2.744637794	3.46457457	2.688618283	3.975056045	2.530893154	Cux2_spec
chr1	39120399	39121422	2	2.214484528	3.074060137	3.368201734	4.224977324	5.616857466	5.835283405	1.339172512	2.469645039	2.406935279	3.572151559	5.059865564	5.367996366	Dev_Late
chr1	39140590	39142079	1	2.039741978	3.324204586	3.854559672	4.536920207	5.991930972	5.580209284	4.709944428	5.038978696	5.743561186	5.961874885	5.367980136	5.165981632	Other
chr1	39143100	39143557	3	1.876193686	1.923615124	1.680356474	2.217583635	2.962304579	2.972893283	1.687478959	1.964408003	2.384850455	2.26243978	5.115019783	3.105790971	Dev_Late
chr1	39146610	39147219	2	1.140607573	1.528498805	2.537720897	2.970076246	4.397204821	5.030767237	1.339172512	2.744637794	2.097730785	2.64241428	3.24641684	3.46477458	Dev_Late
chr1	39149968	39150533	3	4.556252448	3.820849382	2.451814713	2.408491565	3.71539716	3.35310424	2.937871851	2.45619021	3.188578037	3.398067292	4.279645626	4.882225585	Dev_Late
chr1	39154016	39155413	1	3.901888287	4.691174102	4.642893635	5.043338476	6.175406587	6.172388077	6.621744064	7.1459808	7.058628086	7.031528028	6.108153803	6.170383397	Other
chr1	39155508	39156738	1	3.035885986	4.114212654	5.125802424	5.236398307	5.311370196	5.520691386	6.933317556	6.991764496	6.861542744	6.793931925	5.384919056	4.760698928	Other
chr1	39162398	39163584	5	4.131519622	5.928407955	6.379533986	6.46214863	5.978222824	6.106376529	3.137278158	4.190685756	5.093817735	5.626360702	4.818490559	3.695481179	Cux2_spec
chr1	39199761	39200630	2	1.977798022	2.731208117	3.621853244	4.46442018	5.216314136	4.771058804	1.75242796	3.51823398	2.795027072	3.731718068	3.961937162	2.934369433	Dev_Late
chr1	39201584	39201929	6	1.140607573	1.360884735	1.255093524	1.498541329	3.905867439	3.681168009	2.335606206	2.095282755	2.216024109	2.785003419	2.933903895	2.368049122	Dev_Late
chr1	39208941	39209602	5	1.608636103	3.069781319	3.680154492	4.830954613	3.984703647	4.049749274	2.073285767	1.147018507	2.216024109	3.327942909	3.215216024	1.493274385	Cux2_spec
chr1	39216809	39217559	6	2.09805365	2.968820451	2.726964502	3.118567481	5.274765699	5.027070371	1.687478959	2.326032899	2.829439874	3.268341308	4.098212275	5.020390473	Dev_Late
chr1	39223419	39224086	11	4.473952771	5.440055526	5.417219626	3.955650693	2.394326884	1.212208975	3.019302202	3.190824905	3.420968305	3.327942909	2.23161867	1.820260664	Cux2_early
chr1	39233467	39234975	7	4.713919756	5.56975399	5.981860151	6.242839435	6.069630484	5.941226815	7.096715364	7.479185536	7.147055954	7.232251455	5.943645446	5.833357601	Tle4_early
chr1	39236718	39237094	6	1.780905765	1.678650484	1.901433018	1.426549612	4.544051476	4.710367697	2.021523507	1.398651094	2.278203186	2.815752052	2.362753464	2.119999472	Dev_Late
chr1	39288893	39289878	5	3.935444812	4.394753115	5.076072497	5.51737663	4.953910349	4.843693103	5.312642654	4.585835655	4.679769456	4.839228403	4.143684142	3.601685567	Cux2_spec
chr1	39290526	39290977	7	1.373800253	1.759884392	2.531468403	2.620057512	1.954945946	1.212208975	5.017463489	3.738902782	3.43177994	2.349074972	1.457744137	1.311509343	Tle4_early
chr1	39308335	39308854	9	4.320677582	3.829918967	3.615955668	2.759291026	4.312022782	4.100405795	4.391520504	2.095282755	2.933814202	3.078536012	3.815623901	3.190019238	Cux2_spec
chr1	39316501	39317649	1	2.377827784	3.032865238	4.103396497	4.802516169	4.894377101	4.899128415	5.602297329	5.553575398	5.374100326	6.012002717	3.503140171	3.41385091	Other
chr1	39356745	39357559	2	2.337677737	2.172064927	3.030171477	3.726215779	4.852310626	5.507288598	1.339172512	2.24686689	2.503150689	2.92519024	4.168330356	3.73212342	Dev_Late
chr1	39363895	39364824	6	2.444048858	2.234221891	2.50288147	2.282975138	5.777036036	5.928071066	1.687478959	2.975511611	3.080617869	2.89671015	5.180311437	5.337963522	Dev_Late
chr1	39369131	39369999	11	5.481963236	5.731250296	5.687782531	5.367035976	3.221682499	3.267027726	4.336278299	4.190685756	4.366380643	4.503245617	3.051667009	3.874930495	Cux2_early
chr1	39374846	39376347	2	3.597240759	3.655338662	4.467103124	5.362035389	5.893465591	6.056470429	3.368584969	4.399991654	4.554401451	5.792807894	5.972859816	5.996870419	Dev_Late
chr1	39379144	39379618	4	1.140607573	1.383003711	1.552044012	2.257961594	2.41257537	0.874626366	3.347718036	4.582743344	4.316971323	4.792799943	3.110543897	2.699434234	Tle4_spec
chr1	39383938	39384976	2	2.589452198	2.751448411	2.895080919	3.231400607	5.003318351	5.256404537	2.292579381	2.733527007	2.716921367	3.682516558	3.753948649	3.501365255	Dev_Late
chr1	39393608	39394072	7	3.203153011	3.485608282	2.841656098	4.218509055	3.048987054	3.833180685	4.696324278	4.877625911	4.784101054	4.851385123	3.283021866	3.291714682	Tle4_early
chr1	39444000	39445116	4	2.95413404	3.16171498	2.981180372	2.39890476	2.781131862	1.913448691	6.129305472	5.932351215	5.895102622	5.967832412	4.456899656	4.65421063	Tle4_spec
chr1	39498596	39499013	7	4.628491886	4.576257075	3.454144798	2.994179751	3.746153279	3.797295905	5.047912562	5.085225326	4.922979987	4.50919743	3.80518463	3.495025455	Tle4_early
chr1	39517296	39517718	10	3.156216873	3.891188078	4.136303117	3.393803244	1.91309959	1.355363196	2.861670337	3.0687021	3.454006819	3.398067292	2.664909151	2.860228708	Dev_early
chr1	39518602	39519498	3	2.962967575	3.085387467	3.685081566	3.217636374	4.683731535	4.40683692	4.039922138	3.772983997	3.969474491	4.726635122	4.49248427	5.267467281	Dev_Late
chr1	39564928	39565431	6	1.373800253	1.419263334	1.97180369	2.101787105	4.171990653	2.597121731	1.75242796	1.612843834	2.689439776	1.40541224	2.23161867	1.518498452	Dev_Late
chr1	39569556	39570229	7	3.567278144	3.133401943	2.358117791	2.369083164	2.323490263	2.616932097	5.528579473	5.367211239	5.086994372	3.369987237	2.617965588	2.119999472	Tle4_early
chr1	39612639	39613787	6	2.722907811	2.222002891	2.536641421	2.700650967	7.006616538	7.04488011	1.339172512	1.588383981	2.350169998	2.052900282	6.182653533	6.663621979	Dev_Late
chr1	39655501	39656010	6	1.373800253	2.142530801	2.428954773	3.09962476	4.019330519	4.186154654	1.75242796	1.964408003	2.055300324	2.052900282	2.362753464	2.24179574	Dev_Late
chr1	39693203	39694733	2	3.755146206	4.265996115	5.166834517	6.11543636	6.649423792	6.645351882	3.368584969	3.050910063	4.007255438	4.61972039	5.332783254	5.035759002	Dev_Late
chr1	39702843	39703321	4	2.693166653	2.987914189	2.565067753	3.1491422	3.035025745	3.52799232	5.553014391	4.970545093	4.693310879	5.261339925	3.721007718	3.943690298	Tle4_spec
chr1	39706542	39707368	2	3.668400979	3.574629968	4.412151069	5.104093827	5.308302023	5.636650023	3.61506145	4.803533923	4.363335685	5.219589327	5.310812582	5.542538844	Dev_Late
chr1	39713610	39714466	1	2.222835024	2.172064927	2.171812254	1.997504162	4.355924038	4.209056565	4.095003709	4.244173637	4.734231019	4.633865138	5.0089111	5.276736563	Other
chr1	39719527	39720375	3	2.989706872	2.893834498	3.987581411	4.478088284	5.408209502	4.603172496	3.774570454	4.872570333	4.304792905	4.702157281	5.402338744	5.212795567	Dev_Late
chr1	39732933	39733614	2	1.810543822	1.171205426	1.718560398	2.950072207	4.460987063	4.023326216	2.482895978	2.550464912	2.689439776	2.942888107	3.477071758	3.41385091	Dev_Late
chr1	39758075	39758582	11	4.66075283	4.397482391	3.397501289	2.450339975	1.456258783	1.212208975	2.021523507	2.231153115	2.534379436	2.607692543	1.136429506	1.069766968	Cux2_early
chr1	39777416	39777900	10	3.523995772	3.418063729	3.853292486	3.384881114	2.156002659	1.704387517	3.177047964	4.008945714	3.134555477	3.971951389	2.641628297	2.119999472	Dev_early
chr1	39797776	39798183	6	1.140607573	1.561319261	1.735041164	1.498541329	3.680471934	3.653725591	2.684678348	1.612843834	1.487751879	1.103519029	3.051667009	3.46477458	Dev_Late
chr1	39876899	39877171	10	3.57728217	3.695270267	3.385717963	2.450339975	2.100414466	1.212208975	4.286072114	3.333158891	3.194433735	3.231608964	1.942469544	1.311509343	Dev_early
chr1	39880980	39882194	5	2.858056854	3.219910043	3.770524602	5.456318599	5.021908386	4.493732851	2.992666193	4.078275507	4.363784688	5.205908181	3.578633002	2.340025455	Cux2_spec
chr1	39895580	39896325	11	4.331051445	4.166287531	2.839097813	1.426549612	1.649769087	1.212208975	1.687478959	2.45619021	2.151043984	1.40541224	2.016733769	1.820260664	Cux2_early
chr1	39914085	39914895	7	3.423563304	3.70416365	3.598289424	3.814282347	2.792068848	1.715321118	4.401679653	4.560258712	5.040996079	4.881533343	3.297990222	3.197847536	Tle4_early
chr1	39949807	39950668	3	2.09805365	1.968461037	2.421587946	3.304074843	4.157464624	3.613020001	2.965529146	3.28673248	4.215648861	5.382778352	5.356602528	5.775330662	Dev_Late
chr1	39993124	39993695	6	4.1881947	3.596910068	4.193179462	4.111631276	4.413737351	4.887395101	3.08780066	2.575570543	3.649868706	3.432940071	4.524655182	4.760698928	Dev_Late
chr1	39993760	39994268	6	2.704426139	1.672455682	2.552771869	2.66429358	4.361592951	4.582237307	2.073285767	1.398651094	2.707347221	1.980461446	2.167862256	2.812981345	Dev_Late
chr1	39999574	40000229	9	4.819417357	5.069128423	5.406696197	4.983221182	5.359157105	5.088798033	3.8941539	4.018131696	3.745686699	4.616505543	4.952290245	4.868284683	Cux2_spec
chr1	40019625	40020536	2	2.943180337	3.425154348	4.160885075	5.970829154	6.430234602	6.452054161	3.512706822	4.546969688	4.473742946	5.918730355	6.074627291	5.849240408	Dev_Late
chr1	40045688	40046112	6	1.574492793	1.397697476	1.255093524	1.643805615	4.967025217	4.7842593	1.339172512	1.964408003	0.797361613	1.980461446	3.571286442	3.952971428	Dev_Late
chr1	40046859	40047581	6	2.569947152	2.057814833	2.332467361	4.104633044	5.348459985	5.491874099	2.073285767	2.112539106	2.725035112	1.784939463	4.417661347	5.051256394	Dev_Late
chr1	40057337	40058169	6	2.76389388	2.64011956	3.109119413	3.283844022	5.467562976	5.810007867	2.937871851	3.733335957	3.201271037	2.953118974	3.993563527	4.387683893	Dev_Late
chr1	40078504	40078785	2	2.228215919	1.397697476	2.769782997	4.132424565	4.366217814	3.862366965	1.339172512	2.112539106	1.806921632	3.30645215	3.69862168	3.299011509	Dev_Late
chr1	40081746	40082177	2	1.41297085	1.171205426	1.431562042	3.12167393	4.750438492	4.227787773	1.687478959	1.147018507	1.719983837	1.867596101	3.417976752	3.136350547	Dev_Late
chr1	40149199	40149755	11	4.878225681	3.932040751	2.914486268	2.575727872	1.456258783	0.874626366	1.96783474	1.945273244	1.422481511	1.484092205	1.136429506	1.699482151	Cux2_early
chr1	40196483	40197201	1	1.934781848	1.948914743	3.531548662	3.498363885	4.289689139	4.707632672	3.597491657	3.333158891	3.750356169	3.811779337	4.08100749	3.673191825	Other
chr1	40228369	40229354	4	2.266262193	2.587058942	2.468312547	3.05350677	4.431958773	3.154052871	5.084054401	5.512530355	4.920910411	4.980559182	4.947551731	5.439515903	Tle4_spec
chr1	40292310	40293377	6	2.390095508	1.992726838	2.314330312	4.431105537	6.455746615	6.404877198	2.890812675	2.674247927	2.829439874	3.152669648	5.570861013	5.24795078	Dev_Late
chr1	40306976	40307762	4	2.09805365	1.814637445	2.296557691	2.506207627	2.263661635	1.715321118	4.136253562	4.546969688	4.874993958	4.914802501	2.997679204	3.299011509	Tle4_spec
chr1	40354075	40354389	10	4.18593786	3.735612647	3.213314405	2.924164373	1.671929655	1.053269282	3.753434736	3.421756593	2.689439776	1.867596101	1.136429506	1.493274385	Dev_early
chr1	40374206	40374769	6	1.140607573	1.375804347	1.020107996	1.775772059	3.784244254	4.091255395	1.339172512	1.147018507	1.102432106	1.103519029	3.127402058	1.96877881	Dev_Late
chr1	40415526	40416257	6	1.41297085	2.230235603	2.199090457	1.25623115	5.891303722	6.015249955	1.339172512	2.231153115	1.528613078	1.103519029	5.165705869	5.17733345	Dev_Late
chr1	40417568	40417946	5	1.641990011	2.323670133	4.068655076	3.927010626	3.962316293	3.816144256	1.96783474	1.777836353	2.097730785	1.40541224	2.952943377	2.445205497	Cux2_spec
chr1	40461246	40461978	6	1.373800253	2.094105879	1.718560398	1.79829796	4.986455846	5.172246539	1.339172512	2.442608716	2.254039779	1.103519029	2.784566	2.340025455	Dev_Late
chr1	40491154	40491711	8	2.864982035	3.186568435	3.913997454	5.121839822	2.929191082	1.605021687	2.073285767	2.231153115	2.337812755	3.37760341	2.23161867	1.677255003	Cux2_early
chr1	40501437	40503075	3	2.43603248	2.447640436	1.901433018	1.863890889	4.25695941	3.434332991	1.75242796	2.24686689	3.567760853	3.826952844	6.183070191	6.822368097	Dev_Late
chr1	40533661	40534243	3	1.140607573	2.129506378	1.363769639	1.498541329	2.355088783	1.212208975	1.339172512	1.799308422	1.528613078	2.103621595	4.527212263	5.043215184	Dev_Late
chr1	40558256	40559631	3	2.668547936	2.667577104	2.745585577	2.519793778	4.437525192	3.686733862	1.339172512	2.575570543	2.461551332	3.425611226	5.627088793	6.654406515	Dev_Late
chr1	40594513	40594802	10	3.64099357	2.99013994	2.179184515	2.405486349	2.03484251	1.355363196	3.15319373	2.92554686	2.679680882	2.721467371	1.510102709	1.493274385	Dev_early
chr1	40657181	40658210	4	4.492859393	4.530909159	4.260726761	4.505256414	5.28445749	4.796858331	6.573248211	6.164964211	6.079567312	6.344863088	5.329897399	5.972636481	Tle4_spec
chr1	40684889	40686128	10	6.432942727	6.347171103	6.040666358	5.529275776	2.310775883	1.485586144	6.533802823	6.646612131	6.282122459	5.772328194	2.167862256	1.699482151	Dev_early
chr1	40845592	40847027	7	6.389791394	6.049180718	5.903836341	5.804821531	3.961624212	3.965264916	7.292467236	7.036000286	6.727493994	7.092526734	4.60030729	4.806020994	Tle4_early
chr1	40847193	40847832	7	5.213260608	5.205682417	5.094970032	4.446696324	4.137261112	4.194724243	5.513125014	5.56399527	5.596919147	5.208045624	4.650167556	4.53174642	Tle4_early
chr1	40904349	40904794	6	2.103919683	1.345809219	1.457111815	1.604658126	4.393299564	3.286859285	1.339172512	1.612843834	0.797361613	1.925132206	3.127402058	2.431991176	Dev_Late
chr1	40946354	40947168	7	4.667519791	4.71146282	4.956395511	4.178917498	3.444630155	2.538311811	5.325196767	5.004251523	5.39700728	5.563858277	3.736498248	3.652197273	Tle4_early
chr1	40953454	40955773	7	4.513726399	4.97251172	5.442364934	4.805862414	3.41322268	2.383289386	7.60786219	7.427847016	7.669433338	7.752967707	4.015483747	4.133431424	Tle4_early
chr1	40970162	40970930	11	4.912717742	5.028351558	4.957266105	4.712497589	1.657763635	1.605021687	3.8941539	2.575570543	3.335817831	2.856798906	2.23161867	1.677255003	Cux2_early
chr1	41002453	41002791	3	1.574492793	2.021212772	1.771842056	2.345530783	3.741324975	3.267027726	2.482895978	2.575570543	2.372787952	3.37760341	4.143684142	3.673191825	Dev_Late
chr1	41007304	41008238	5	1.641990011	2.430448583	3.682750248	5.67408544	6.030506898	5.073877455	2.073285767	1.945273244	3.376892847	3.069159751	3.682716796	2.340025455	Cux2_spec
chr1	41011845	41012498	10	4.163908658	4.403879846	4.353230907	3.645804616	1.906404835	1.762199277	3.927470475	3.531124966	4.259754727	3.886099642	2.016733769	1.986964761	Dev_early
chr1	41024601	41025231	10	4.295273371	4.080833558	4.272237912	3.188514348	2.094536536	1.605021687	3.950601526	3.310906468	3.161819606	2.953118974	2.333994122	1.840404818	Dev_early
chr1	41043477	41043826	7	1.608636103	1.803645735	2.081728925	1.498541329	1.262225208	1.053269282	3.758849754	4.087031794	3.64131973	3.143764474	1.457744137	1.069766968	Tle4_early
chr1	41058149	41058869	7	4.688249118	4.723749655	4.999896858	4.227697589	3.923736186	3.26330751	5.283733098	5.552322442	5.594515588	5.89334761	5.270385107	4.348051738	Tle4_early
chr1	41060340	41060837	7	3.284268529	3.692653734	3.179978509	2.284611695	2.292554758	1.861495848	5.287343281	5.530960099	5.593790852	5.577379873	3.675882801	3.710397282	Tle4_early
chr1	41083682	41085863	7	7.479395493	7.348981671	6.915028867	6.923474806	6.518049973	5.865500936	8.277351666	8.461385013	8.359184865	8.605622312	6.945012488	6.250771657	Tle4_early
chr1	41093523	41094150	7	4.688693659	4.613884053	4.769156205	4.513277876	3.695841742	3.466233153	5.64129331	5.182468261	5.43720792	6.015318144	3.779794077	3.635001425	Tle4_early
chr1	41111315	41112195	7	2.971156634	3.178713269	2.515096631	2.561279349	1.936757819	1.415253711	6.605759228	5.737658067	5.592108016	5.449829713	3.404208646	3.022624752	Tle4_early
chr1	41161086	41162231	8	5.735641944	5.957891752	5.966985734	6.45228181	4.627253025	4.310769776	3.53133327	4.399991654	4.557069057	5.42012094	3.675882801	2.995933471	Cux2_early
chr1	41223070	41223810	11	4.762841753	4.274277632	4.5126346	2.965605354	1.671929655	1.355363196	2.965529146	2.2152663	2.894654332	2.103621595	2.534423042	1.518498452	Cux2_early
chr1	41292196	41293117	8	4.291071968	4.336637018	4.668613902	4.569918574	4.669205824	3.656564642	4.245381722	4.893204145	4.386191843	5.658861624	4.211677115	1.840404818	Cux2_early
chr1	41301034	41301938	7	3.922991841	3.968743514	4.028777251	3.83189924	3.462712503	3.368335266	7.037807832	6.824314436	6.513287662	6.354401562	4.470176252	4.289093856	Tle4_early
chr1	41327961	41328181	8	3.907843252	4.439342176	4.494627938	4.223532261	3.202436148	3.114339231	2.404235542	2.92554686	2.493683551	2.607692543	2.664909151	1.069766968	Cux2_early
chr1	41331444	41331762	8	4.352146863	4.546339523	4.283636514	4.380629471	3.095189085	2.538311811	2.021523507	3.131055314	2.861779929	3.128379255	2.482955511	2.136385944	Cux2_early
chr1	41369603	41370246	7	3.369040404	3.414217555	3.2589617	3.255206508	1.800387887	2.406239701	5.938110726	5.74764284	5.498649414	5.640894679	2.23161867	2.256862509	Tle4_early
chr1	41479943	41480933	10	5.203433598	5.418446742	5.374878843	5.489413233	2.135703472	1.053269282	4.628738517	3.556566444	3.835535255	2.103621595	1.942469544	1.311509343	Dev_early
chr1	41503367	41504640	8	4.418672835	5.786082728	6.142074447	6.248632583	4.325527551	3.497443186	3.368584969	2.231153115	2.886193175	2.733388353	2.641628297	2.445205497	Cux2_early
chr1	41563616	41563865	10	3.699020266	2.437107807	1.873640399	2.046359803	1.612649069	0.874626366	3.8941539	3.059833509	3.080617869	2.390516636	1.457744137	1.069766968	Dev_early
chr1	41709551	41710253	11	4.852645537	4.566866952	4.287798211	3.206332128	2.268890537	1.954396004	3.784823002	2.34075158	1.982466018	2.052900282	2.593908289	2.445205497	Cux2_early
chr1	41725213	41725879	11	4.652504406	5.113484076	4.783181164	3.048324432	2.248995144	1.355363196	3.53133327	2.755663665	2.314635291	1.103519029	1.457744137	1.069766968	Cux2_early
chr1	41730933	41732073	8	5.41920922	5.917153478	6.284024621	5.980036761	4.166698072	3.0961576	5.519278516	3.738902782	4.150651446	4.208646151	4.042399084	2.782070466	Cux2_early
chr1	41755643	41755974	8	1.373800253	2.478139173	3.51976396	4.079310883	2.704573055	1.954396004	1.339172512	1.147018507	1.183466205	1.103519029	1.136429506	1.069766968	Cux2_early
chr1	41821179	41821422	10	3.485318237	3.489137233	2.975477477	3.12167393	1.671929655	1.212208975	2.965529146	3.710851334	2.661424512	2.033746878	1.136429506	1.069766968	Dev_early
chr1	41831722	41832288	6	1.961449023	1.836076242	1.882699919	2.083561705	3.981013726	4.118534301	1.687478959	2.095282755	2.151043984	2.753585131	4.420415089	4.06783112	Dev_Late
chr1	41877339	41878169	5	3.908447375	4.280797864	5.075973432	5.758006431	5.910048305	5.774188336	3.567879878	4.091390088	4.796701883	5.870212223	4.673312114	4.112876736	Cux2_spec
chr1	41882009	41882372	8	4.096255701	4.627904253	5.047801519	5.257798363	1.649769087	1.655559913	1.339172512	2.442608716	2.190787148	3.059722154	1.136429506	1.069766968	Cux2_early
chr1	41890496	41890640	11	3.282861314	2.849962875	2.395395428	2.048287842	1.037979377	0.874626366	1.75242796	1.964408003	1.422481511	1.867596101	1.806630718	1.069766968	Cux2_early
chr1	41892665	41892932	11	4.222168907	3.96390963	3.299491721	2.534694074	1.037979377	0.874626366	2.937871851	1.964408003	1.839764677	1.40541224	1.510102709	1.069766968	Cux2_early
chr1	41944209	41945401	7	4.657133297	4.503491754	4.565873354	4.450256838	4.877116973	4.62471538	6.167411588	6.608007493	6.486396971	6.765508088	4.673312114	5.07846177	Tle4_early
chr1	41948095	41949046	8	5.747947921	6.271796445	6.649921789	6.636688758	6.029482391	5.73678622	4.827452788	5.451407652	5.435972709	6.280328257	4.688146744	3.646488067	Cux2_early
chr1	41956574	41957867	7	4.829587665	4.727409411	4.913752985	5.415050676	4.993564522	5.363981731	6.988194893	7.366173058	7.353379979	7.944044988	5.621149726	4.844266735	Tle4_early
chr1	41962553	41963423	4	3.833430072	3.519499944	3.983927251	3.953394515	4.183012246	3.455270946	6.1684292	6.544999576	6.316096665	6.895532496	5.17952137	5.658874724	Tle4_spec
chr1	41966638	41967065	10	4.656773787	4.418056909	3.769671469	2.811772138	2.561694664	0.874626366	4.954566817	3.263746492	2.861779929	1.867596101	2.016733769	2.445205497	Dev_early
chr1	41968619	41969105	6	1.961449023	2.305139863	2.248998549	2.331737596	4.017305559	3.835687959	2.335606206	1.777836353	1.839764677	1.925132206	3.595720737	2.471276482	Dev_Late
chr1	42017134	42018182	2	2.761191806	2.975657162	3.507000678	4.095567082	5.334934661	5.134693269	2.444101796	2.442608716	3.115097929	3.284636411	3.636358464	4.436217817	Dev_Late
chr1	42038576	42038918	11	3.772815079	4.098682355	3.76165005	3.399688769	1.262225208	1.762199277	1.75242796	1.588383981	1.307917999	1.925132206	2.304649797	2.530893154	Cux2_early
chr1	42069250	42070354	6	2.474404596	2.454684097	1.680356474	3.033684211	6.696825993	6.666101711	1.96783474	2.733527007	2.878939157	2.826921783	5.961612662	5.794072993	Dev_Late
chr1	42092340	42093148	5	1.987632208	2.312912806	2.9384224	3.649231746	5.082450692	4.290582144	1.687478959	1.777836353	1.684262096	1.103519029	2.971734861	1.493274385	Cux2_spec
chr1	42100365	42101391	5	3.662462948	4.56995311	4.647968338	5.092036394	5.687070441	4.962583094	2.738831403	2.550464912	2.716921367	2.79641282	2.997679204	2.136385944	Cux2_spec
chr1	42126528	42127614	6	2.935723311	2.372530018	2.886155513	5.294835098	6.099625611	6.02468798	2.292579381	1.945273244	2.575510242	1.103519029	4.168330356	2.80275113	Dev_Late
chr1	42286386	42287136	10	6.24982557	5.855299488	5.004327464	5.010759727	4.355087528	4.366012661	6.326727316	5.451758621	4.982202332	4.713375361	3.636358464	3.507677317	Dev_early
chr1	42298711	42299210	8	2.485881129	4.084025387	4.291374943	4.944457113	2.57773458	2.04167419	1.96783474	2.92554686	2.428687118	2.64241428	1.764144688	1.069766968	Cux2_early
chr1	42299473	42300022	11	5.311963717	4.884481424	4.487350191	4.160299598	3.022418501	3.007769999	3.347718036	3.442374978	3.700987162	2.753585131	3.183325491	1.311509343	Cux2_early
chr1	42300800	42301116	11	4.359855926	4.154231559	3.943418187	3.559031125	3.760374816	2.564997465	2.444101796	3.139497967	3.415098769	3.445409922	3.51599984	2.471276482	Cux2_early
chr1	42310532	42311025	5	3.658115626	4.187809181	4.326811571	3.962374027	5.092848641	5.141547999	1.339172512	2.76660591	3.317982245	3.934095149	3.291988229	3.136350547	Cux2_spec
chr1	42314826	42315442	11	6.026523384	5.571486372	5.370729065	5.23070565	4.510191264	4.435424216	4.411767764	5.144353967	4.632200689	4.723650144	4.246061602	2.971376307	Cux2_early
chr1	42402882	42403427	7	2.28046569	2.949004847	3.865398801	4.740255741	2.891914607	1.485586144	3.753434736	3.772983997	3.912416	4.424577716	3.086568183	2.311446641	Tle4_early
chr1	42503274	42504138	1	1.574492793	1.666567745	2.561472964	3.300529066	4.73157248	4.748950195	2.335606206	3.755475524	4.43911987	5.31131807	4.098212275	3.256829948	Other
chr1	42525569	42526212	6	1.41297085	1.887776726	1.934270389	1.25623115	4.327968939	4.559477793	2.021523507	2.077817497	2.011584047	2.856798906	3.417976752	2.934369433	Dev_Late
chr1	42537299	42537697	6	1.951434102	1.515084577	2.597971315	2.839758772	4.690914374	4.349002934	2.248229776	2.984912261	2.493683551	1.925132206	2.262470504	1.069766968	Dev_Late
chr1	42542530	42543190	5	3.211569161	4.191775367	4.65522495	4.583753861	5.31612551	4.732733204	2.248229776	2.81175248	3.276124049	3.826952844	3.404208646	2.004924319	Cux2_spec
chr1	42579614	42580229	11	4.057910673	4.332693192	4.348803046	2.29177294	1.4397955	1.053269282	2.482895978	1.147018507	1.719983837	1.654933797	2.23161867	1.069766968	Cux2_early
chr1	42597035	42597406	8	4.010455729	4.987523149	4.553708881	4.46442018	3.692890423	3.849089131	3.936695323	4.022702845	3.980854484	4.69607866	4.373107185	3.689941042	Cux2_early
chr1	42611242	42611824	8	2.09805365	3.519093858	4.440599344	3.284662041	1.766990743	1.212208975	1.339172512	1.964408003	1.982466018	1.925132206	1.457744137	1.069766968	Cux2_early
chr1	42622610	42623577	4	1.574492793	1.419263334	2.256599747	1.25623115	3.169612386	2.04167419	2.073285767	3.950581183	5.033917636	6.078744719	5.181145986	4.371469003	Tle4_spec
chr1	42629067	42629565	3	1.41297085	1.561319261	1.363769639	1.643805615	3.841866226	3.213574995	2.021523507	1.799308422	2.751853137	3.521994594	4.135374276	2.611775537	Dev_Late
chr1	42638992	42639396	5	1.595834223	2.412572687	3.092912123	4.233267703	4.597222992	3.594264906	1.339172512	2.2152663	1.919964777	3.37760341	3.276957144	2.004924319	Cux2_spec
chr1	42648526	42648804	6	1.358723486	1.213116278	1.202147589	1.25623115	4.112414193	3.859905669	1.75242796	1.147018507	1.102432106	1.40541224	2.418607357	1.677255003	Dev_Late
chr1	42655993	42657262	7	3.941866224	4.156594996	3.668772274	4.583753861	4.055547178	4.536353469	4.590915833	5.708995057	6.096006019	5.786490442	4.187766479	3.721301248	Tle4_early
chr1	42662944	42663703	11	4.460297223	4.153500416	3.437174734	2.008219861	1.671929655	1.605021687	1.339172512	1.147018507	1.422481511	1.103519029	2.664909151	1.069766968	Cux2_early
chr1	42708122	42709296	2	2.765580484	3.27799921	4.200128596	4.338551556	4.598261881	5.042480355	3.47471657	4.318234769	3.696154865	4.679455991	3.758308572	4.239049592	Dev_Late
chr1	42719749	42720500	5	2.309355298	3.803014702	4.425602677	5.218945198	4.014276944	3.26330751	2.292579381	1.398651094	2.011584047	3.37760341	3.24641684	1.518498452	Cux2_spec
chr1	42729969	42730567	5	3.35771016	3.089495926	3.621853244	4.067524637	4.924140942	4.931424085	2.292579381	3.63278335	3.420968305	4.404489042	3.758308572	2.732146841	Cux2_spec
chr1	42730930	42731167	6	2.58220631	1.528498805	1.97180369	3.299719997	4.243218185	3.997249151	1.687478959	2.095282755	1.354117675	2.89671015	2.508918774	2.530893154	Dev_Late
chr1	42748529	42748725	11	5.131075344	4.795419507	4.307216667	3.866700238	4.380371862	3.777221452	4.074091842	4.182538235	4.010578311	4.025546282	3.937313215	3.160587065	Cux2_early
chr1	42752112	42752886	10	7.193066437	7.258719035	6.827039088	6.927288273	6.249791628	6.264583977	7.163323782	6.91250754	6.524113314	6.65125678	5.635951801	5.460348282	Dev_early
chr1	42761166	42761506	11	5.006983135	4.676186159	4.302306378	4.138837279	3.662952029	3.325722849	3.76921423	3.727747568	3.713979664	3.886099642	3.431614707	3.174234045	Cux2_early
chr1	42779840	42781242	7	5.261699077	4.870383404	4.417517812	3.388207805	2.802150596	2.087623497	6.534532699	6.667648893	6.555465222	6.151284362	3.997257111	3.06357172	Tle4_early
chr1	42784238	42785003	6	2.763211597	1.968461037	2.714142638	2.794480664	6.339897538	5.986701268	2.616531661	2.231153115	2.22946476	2.40549544	5.606782038	5.323724443	Dev_Late
chr1	42806459	42807194	6	1.574492793	1.397697476	1.867830789	2.314610875	4.374320056	4.439344028	2.202473471	1.945273244	1.102432106	1.654933797	4.00272899	4.461512608	Dev_Late
chr1	42825934	42826132	6	1.574492793	0.972522377	1.680356474	1.578867398	3.497533273	1.355363196	1.339172512	1.612843834	1.102432106	1.103519029	2.167862256	2.086657367	Dev_Late
chr1	42830431	42831283	6	1.780905765	1.171205426	2.471017112	1.740089268	5.374593436	5.392038332	2.073285767	1.925881282	2.314635291	1.103519029	3.815623901	4.239049592	Dev_Late
chr1	42837839	42839441	4	3.986697179	3.9822044	4.010111013	3.893114777	3.4404987	3.012210012	6.552881247	6.223749185	6.309342218	6.875219033	5.585589084	5.37614613	Tle4_spec
chr1	42871588	42872659	8	5.88443875	6.174135266	6.369440813	6.491711928	4.486758737	4.460209906	4.608565402	4.550794987	4.299369248	4.238814136	3.709858119	2.45829988	Cux2_early
chr1	42930941	42931497	2	1.574492793	2.346362572	2.914929411	3.945582831	3.750965478	3.26330751	2.021523507	1.398651094	1.77331346	2.721467371	4.495098961	4.903232887	Dev_Late
chr1	42934165	42934524	11	4.265856692	3.623091783	3.00627384	2.607356682	1.931586518	1.212208975	2.202473471	2.095282755	1.719983837	1.103519029	1.136429506	1.820260664	Cux2_early
chr1	42963356	42963941	3	1.574492793	2.209679517	2.179184515	2.429567502	4.460334438	3.922272052	3.062410696	2.733527007	3.233015003	1.980461446	5.017979881	5.461505545	Dev_Late
chr1	43009397	43010229	10	5.120989582	4.90622061	4.913034091	4.391411401	4.129658355	4.455326974	4.824873548	5.405555	5.067097311	4.94109936	4.624258999	4.765974386	Dev_early
chr1	43013748	43014023	3	1.608636103	1.599603202	1.496311334	1.426549612	4.127014506	2.448621729	1.339172512	1.588383981	2.011584047	2.245890574	3.370587496	3.8129592	Dev_Late
chr1	43046466	43047386	4	2.610575084	2.870539784	2.549645811	3.668342678	3.371819671	3.554867766	4.061331506	4.510286369	4.905171742	6.219899056	4.077522471	3.988208601	Tle4_spec
chr1	43062805	43063435	9	4.693645182	4.139332517	4.340439785	5.031497089	4.164194881	4.007013566	2.444101796	2.2152663	2.707347221	2.498212882	4.410792212	4.495927783	Cux2_spec
chr1	43102353	43102795	11	4.752779556	4.348773193	4.293053472	3.343704786	1.481572585	1.485586144	2.073285767	1.612843834	2.545168542	2.349074972	1.510102709	1.677255003	Cux2_early
chr1	43104624	43105349	5	3.71390727	3.689589577	3.844681608	4.704179207	4.957993193	4.486771274	3.481282996	2.89595432	3.53263877	3.920013	4.597876643	3.507677317	Cux2_spec
chr1	43122707	43123163	10	4.699383711	4.55852037	4.270943225	4.201708399	3.819032297	3.209714169	4.888802569	4.255869383	4.334819335	4.790767174	4.447517865	4.700193445	Dev_early
chr1	43193803	43194842	7	6.840075492	6.527878817	5.558286768	4.907221958	5.667468875	5.689580203	7.503425596	6.919877941	6.768856701	6.553937619	5.696544984	5.956421479	Tle4_early
chr1	43198655	43199279	6	3.091401047	2.896352329	3.176299116	3.150040249	5.648151641	5.796880439	3.830660951	4.041776802	3.801932129	3.790751249	4.766681602	4.846758419	Dev_Late
chr1	43225494	43225920	6	1.780905765	1.992726838	1.593750561	1.426549612	3.813581598	4.378747529	1.687478959	2.2152663	2.055300324	1.40541224	3.327468938	4.112876736	Dev_Late
chr1	43235094	43236524	2	3.08279848	3.572968092	4.109729789	5.777843553	6.966145731	6.852146754	2.937871851	2.326032899	3.649868706	4.79564536	6.305544116	6.559227116	Dev_Late
chr1	43247811	43248548	6	1.56138293	1.997425332	1.363769639	2.305951662	5.465674755	5.368641856	1.96783474	2.45619021	1.465206073	2.052900282	2.990284725	2.530893154	Dev_Late
chr1	43255985	43257198	6	2.09805365	2.249746725	2.493225214	2.472254461	7.060768223	6.963186074	2.073285767	2.662579345	2.461551332	2.15262008	6.393575006	6.542860595	Dev_Late
chr1	43268100	43268772	4	2.708990662	2.277709134	1.792060934	1.716628345	2.171640376	2.726358216	5.553132012	5.060065405	4.394725329	4.324028487	3.956308052	4.486371537	Tle4_spec
chr1	43274648	43275679	6	2.244712005	1.846824533	2.182488541	1.716628345	5.74237395	5.472774201	1.96783474	2.199202591	2.886193175	1.654933797	4.684746629	4.780182666	Dev_Late
chr1	43282454	43282912	6	1.574492793	1.360884735	1.552044012	1.25623115	3.999471935	3.774610387	1.339172512	1.398651094	1.233756425	1.103519029	1.980079457	1.677255003	Dev_Late
chr1	43336442	43336822	11	3.685043812	2.621634548	2.428954773	1.498541329	1.456258783	1.053269282	1.96783474	2.326032899	2.124633637	1.103519029	1.510102709	1.493274385	Cux2_early
chr1	43356285	43356893	7	4.931804531	4.625424201	4.962991383	4.60869337	3.584804777	3.641240102	5.436267472	5.456834438	5.390204701	5.528389061	4.860470348	4.659889417	Tle4_early
chr1	43358262	43358738	7	2.17502881	3.076408049	2.500236039	3.196147036	2.310775883	0.874626366	5.225924382	5.592266174	5.234005901	5.421435384	2.875229763	3.004885545	Tle4_early
chr1	43367666	43368451	8	4.40761447	4.792020109	5.159315275	5.121074725	2.678989354	3.541492624	3.666522352	3.854291923	3.99943128	4.238814136	3.327468938	2.340025455	Cux2_early
chr1	43450742	43451404	6	1.574492793	1.375804347	1.718560398	1.426549612	4.203883367	4.051907321	1.75242796	1.588383981	2.291079384	1.103519029	3.160538674	2.986925501	Dev_Late
chr1	43462034	43462792	3	1.987632208	2.301130211	2.068784505	2.103642522	3.913963941	3.012210012	2.482895978	2.744637794	2.543584092	2.40549544	4.995200138	5.361041062	Dev_Late
chr1	43483094	43484057	7	5.511187712	4.824717723	4.682333132	3.845212158	1.91309959	2.159427544	7.012690875	6.596396357	6.246041586	6.315294762	4.807049372	4.461512608	Tle4_early
chr1	43486631	43487241	7	3.310789752	3.718865201	4.166273679	4.8227306	1.262225208	1.605021687	4.530553632	5.182468261	5.060423108	5.721096657	4.315427434	3.787245947	Tle4_early
chr1	43501859	43502784	10	5.867649248	5.739204356	5.494509544	4.933178398	4.585371655	4.209056565	5.76822247	5.407304018	5.379916747	5.280613878	4.440789755	4.604620238	Dev_early
chr1	43521080	43521600	1	1.140607573	2.176214994	2.84629451	2.82280146	4.882548169	5.587757832	4.648853585	4.223645678	4.679408782	4.616505543	5.12093363	5.346284226	Other
chr1	43525816	43526402	2	2.317175773	2.956535834	3.4188758	4.438294885	6.265385896	6.265688201	1.75242796	2.2152663	3.07428044	3.800491289	5.18596412	5.537920531	Dev_Late
chr1	43546081	43546820	2	2.410465505	2.468669082	2.705805548	3.922416439	5.584345199	5.647749009	2.248229776	2.744637794	3.415098769	4.18094152	4.892392129	5.332640323	Dev_Late
chr1	43558273	43559160	1	3.25269382	3.142154525	3.95245603	4.674760741	5.375069711	5.583755269	5.177575683	5.678003171	5.954594279	6.469306012	5.607990394	5.773090326	Other
chr1	43561135	43561647	10	4.803288281	4.73772657	3.729362771	2.200772135	2.282248993	1.355363196	2.717581402	2.975511611	3.030013015	3.37760341	2.664909151	3.689941042	Dev_early
chr1	43587641	43588760	7	5.186573523	4.890901465	4.306731288	4.790059526	4.570058272	4.284401621	6.501164632	6.421728261	6.480706668	6.451639914	5.463400436	5.134874007	Tle4_early
chr1	43592432	43593089	7	5.538904053	5.643648571	5.329084293	4.888041241	3.677488972	3.79986627	6.31510578	6.121683598	6.092603542	6.540193458	4.93516891	5.281738566	Tle4_early
chr1	43600216	43601370	11	7.205611571	6.831397198	6.577725313	6.354199568	4.114566749	4.417545304	5.339314389	5.001938339	4.969126119	5.426424985	3.900475518	4.018191148	Cux2_early
chr1	43618860	43619417	5	2.502535144	3.155184632	3.207782516	3.463535217	4.019330519	4.225877575	1.339172512	1.945273244	2.216024109	2.953118974	2.362753464	1.518498452	Cux2_spec
chr1	43631272	43632383	4	4.14618626	3.652446768	2.813915739	3.200805055	3.024848687	2.376417531	6.845017245	6.457649763	6.262453771	6.421704678	5.294477103	5.136323998	Tle4_spec
chr1	43654288	43654974	6	1.934781848	1.213116278	2.26666879	3.385625838	5.556412327	5.121654966	1.96783474	2.326032899	1.857186173	1.103519029	4.324195245	4.092024958	Dev_Late
chr1	43789408	43789786	2	3.250538045	2.368908599	2.968098067	4.144309934	5.197817928	3.371794588	2.651007337	1.398651094	2.836946441	3.30645215	4.779548639	3.543208975	Dev_Late
chr1	43794768	43795580	7	4.479804655	4.750252625	4.957640722	4.683877535	2.821155772	2.948198792	5.479948344	5.571814337	5.124659655	5.19640881	3.993563527	4.197830575	Tle4_early
chr1	43811234	43811772	3	2.112933229	1.515084577	2.292226436	2.321587514	4.184693042	4.46244157	2.738831403	2.563072337	2.43858903	4.559793537	4.233676386	4.552383964	Dev_Late
chr1	43824639	43825195	6	1.961449023	1.383003711	2.508745094	3.300529066	5.034217254	5.047220124	2.248229776	2.095282755	1.719983837	1.484092205	3.636358464	3.934349074	Dev_Late
chr1	43829182	43830471	7	4.638157647	4.424176826	4.397151568	4.098066126	2.609660361	1.485586144	6.278939985	6.136739857	6.30764246	6.139178619	3.736498248	3.846769236	Tle4_early
chr1	43839167	43840043	1	3.259880152	4.564972448	5.201873755	6.239180776	6.228449614	5.224596211	4.275062133	5.537363383	6.106433891	6.238085892	5.906016218	6.0307479	Other
chr1	43860047	43860593	7	1.750646045	1.397697476	1.901433018	1.578867398	1.91309959	1.053269282	5.319849555	5.158961756	4.473742946	3.276511866	1.806630718	1.493274385	Tle4_early
chr1	43874903	43875729	2	1.41297085	2.468477779	3.771652486	5.292159485	5.932440835	5.785579002	2.52067424	2.2152663	3.141681814	3.841968424	5.062487901	5.144448311	Dev_Late
chr1	43884143	43885365	10	7.212098716	7.10355366	6.9970723	6.880602745	5.837046337	5.872080031	7.555422304	7.138411366	6.849801585	6.641352819	5.766031574	5.616344002	Dev_early
chr1	43900140	43900835	6	1.907612451	1.171205426	1.985643869	1.89667242	5.625955098	5.555897683	1.687478959	1.925881282	1.888916923	1.484092205	5.077322802	5.100392796	Dev_Late
chr1	43925116	43926082	5	1.750646045	3.265662863	4.572784032	5.87874547	5.578584469	5.418723792	1.339172512	3.139497967	2.428687118	3.958235688	3.230900777	2.004924319	Cux2_spec
chr1	43933799	43935274	1	4.53529338	4.861099352	5.293789324	5.949508654	6.02229827	6.258932907	6.834495779	6.804930668	6.765570588	7.238984467	5.902108416	6.010739243	Other
chr1	44098555	44099724	10	6.03519418	5.912486082	5.999292916	5.646784955	4.349193103	3.78340252	6.255840044	5.785560724	5.840251292	5.791791873	4.264484714	4.486371537	Dev_early
chr1	44114366	44115233	4	1.934781848	2.342883516	1.901433018	2.793331526	3.284065112	2.647932625	5.050122631	5.133391017	5.074563896	5.567192469	5.222538133	5.516622211	Tle4_spec
chr1	44158913	44159661	10	6.676901489	6.694354123	6.189052411	6.111374471	5.457937176	5.513369263	6.587314376	6.563021724	6.251452207	6.08904844	5.116718638	5.054037461	Dev_early
chr1	44204056	44205410	10	7.160151651	7.069611261	6.958484866	6.742245969	5.402092493	5.458916602	6.784292165	6.620592357	6.518469308	6.734927986	5.715058721	5.665946878	Dev_early
chr1	44254686	44255626	2	3.645926199	3.903028211	4.528995525	5.64902549	5.46845595	4.989710137	3.683276002	3.550248012	3.805762543	4.516114714	5.115019783	5.122588712	Dev_Late
chr1	44275470	44276506	1	2.055232004	2.949279059	2.620759497	3.057713774	5.092820911	5.395759533	4.293271815	5.54247684	5.635956969	5.602890611	5.145159097	5.628592288	Other
chr1	44287512	44288273	6	1.810543822	1.708259877	2.003094609	1.604658126	4.481078913	4.986329026	2.717581402	1.777836353	2.493683551	1.40541224	2.664909151	3.313495369	Dev_Late
chr1	44653347	44654142	4	2.580691002	3.201634165	4.157340657	4.307068054	3.394379712	2.678281005	4.346832548	4.830395699	4.78604135	6.22382669	4.720752072	4.598719223	Tle4_spec
chr1	44819690	44820320	7	1.961449023	2.365278066	1.680356474	1.25623115	1.820366683	1.053269282	4.862137103	4.122417073	4.123173411	3.349118229	2.741415301	1.069766968	Tle4_early
chr1	45088110	45089168	5	2.666391067	2.918901601	3.235986096	5.160753695	5.806302542	5.1435731	2.021523507	2.231153115	2.254039779	2.607692543	3.110543897	3.013782413	Cux2_spec
chr1	45102941	45103615	5	1.140607573	1.923615124	2.110747146	3.77191677	4.23804119	2.412971293	1.75242796	2.24686689	2.545168542	3.425611226	2.508918774	1.518498452	Cux2_spec
chr1	45272758	45273675	7	4.853516263	5.096755793	5.067690036	5.091016014	3.727519873	3.43102059	6.549097487	5.957185151	5.8988487	6.035397547	3.558912334	4.68634852	Tle4_early
chr1	45412680	45413326	6	2.145340511	1.731326162	2.139193188	1.917400487	4.859647844	5.043971292	2.073285767	2.095282755	1.354117675	1.103519029	2.55948426	2.119999472	Dev_Late
chr1	45456553	45457269	7	2.317175773	2.745874799	2.252146666	3.200805055	2.373582601	1.212208975	4.395002338	4.550794987	4.157180947	5.180329347	2.80566682	1.518498452	Tle4_early
chr1	45512555	45513791	7	3.091401047	2.954120962	2.52829579	1.498541329	1.918337462	1.540404441	6.654645179	6.401838912	6.400900594	6.365793294	2.390950692	2.850329233	Tle4_early
chr1	45529455	45530643	6	2.627326027	1.419263334	2.384989568	3.014548732	6.126331878	6.156119234	2.335606206	2.92554686	3.094292498	3.152669648	5.299700488	5.94085217	Dev_Late
chr1	45545043	45545526	9	2.4789258	3.627935955	4.056894529	4.138826612	3.833001409	3.725438808	2.482895978	1.147018507	1.936449592	2.40549544	3.24641684	3.952971428	Cux2_spec
chr1	45559765	45560123	11	4.384035404	3.998807974	4.050299264	3.927534462	2.83122236	2.755116778	3.036565878	1.612843834	2.661424512	2.445369458	2.687820279	2.742888262	Cux2_early
chr1	45656406	45657383	2	1.780905765	2.618415605	3.981084045	5.220394861	5.714584667	5.653977158	2.74975075	2.482975544	3.63628303	5.490270498	3.779794077	3.136350547	Dev_Late
chr1	45703770	45704518	7	2.823255262	3.356126104	4.253300676	5.200962094	4.295441285	2.963753063	5.104983859	4.251981326	4.38663379	5.125509733	4.08100749	3.684379547	Tle4_early
chr1	45729663	45730017	2	2.436888392	1.948640462	2.661543297	3.649216769	3.703585689	3.077743906	2.292579381	1.799308422	2.861779929	3.152669648	3.894600916	3.241762837	Dev_Late
chr1	45811988	45813386	3	1.961449023	2.627879674	2.944273369	3.089569215	4.049729165	2.823020943	2.482895978	2.45619021	2.751853137	4.254258203	6.171322416	6.440575391	Dev_Late
chr1	45902063	45903181	5	2.54742407	3.532379522	4.913034091	5.529722168	5.661375723	5.12268193	1.75242796	2.442608716	3.426814057	4.317259657	3.069223133	2.792447854	Cux2_spec
chr1	45958906	45959240	8	1.140607573	1.642094378	2.167089179	3.679898335	1.262225208	1.212208975	1.687478959	1.945273244	0.957945609	1.103519029	1.136429506	1.493274385	Cux2_early
chr1	45964321	45964664	6	1.140607573	0.972522377	1.457111815	1.25623115	4.02088096	2.53214157	1.339172512	1.147018507	0.797361613	1.103519029	2.016733769	1.069766968	Dev_Late
chr1	46123151	46124191	10	5.219478462	4.959204496	5.17849373	4.567789033	3.282724709	3.114339231	5.875224415	5.078200289	5.1986201	5.33525567	4.08100749	4.464760485	Dev_early
chr1	46257880	46258717	6	1.608636103	0.972522377	2.183868222	1.25623115	4.33526268	4.482978393	2.073285767	1.147018507	1.754842422	1.40541224	3.975056045	4.340999375	Dev_Late
chr1	46326067	46326981	11	6.155091844	6.312053823	5.88463883	5.194400401	1.753732216	1.053269282	2.937871851	2.34075158	2.83823948	1.867596101	1.806630718	1.311509343	Cux2_early
chr1	46653054	46653653	6	1.41297085	1.188209086	1.867830789	1.498541329	4.502622986	3.952905047	2.021523507	1.398651094	1.487751879	1.925132206	3.199358872	3.458271562	Dev_Late
chr1	46682798	46683290	6	1.140607573	1.419263334	1.020107996	1.887247754	4.049729165	4.016712337	1.339172512	1.147018507	0.797361613	1.103519029	2.826463464	3.543208975	Dev_Late
chr1	46782266	46783650	11	5.878423522	5.668884301	5.598520482	5.176117161	3.507121332	3.423124739	2.52067424	3.310906468	2.948945917	2.990485673	2.200092629	2.445205497	Cux2_early
chr1	46850478	46851516	7	4.192583638	4.718003312	5.359990542	5.221025921	3.572433528	2.376417531	4.608565402	5.231906066	5.495871465	6.261935909	3.8505854	3.83677665	Tle4_early
chr1	46895204	46895618	1	2.222835024	1.803645735	2.030057864	2.056719978	3.153091917	3.494272717	4.564029902	4.215682695	3.527207247	2.521956222	2.200092629	3.14447471	Other
chr1	46962340	46962907	7	2.708990662	3.209594785	3.356134886	3.998874792	2.390814478	2.876352304	5.272705184	4.348434774	3.962035361	4.803337379	3.347783417	2.136385944	Tle4_early
chr1	46969265	46970095	6	2.064553931	2.542272533	2.187161551	2.833747104	5.503358813	5.470860519	2.90967397	2.744637794	2.534379436	2.721467371	3.417976752	3.031413225	Dev_Late
chr1	46994387	46995371	6	1.934781848	1.898148017	1.792060934	2.732055088	6.454512498	6.602704676	1.75242796	1.945273244	1.102432106	1.484092205	4.98689002	5.012174874	Dev_Late
chr1	47020728	47021925	6	4.061606913	3.838125558	3.409542947	4.246034675	7.028805198	6.918763556	5.483223408	5.089137937	4.863061487	4.888781912	6.264594172	6.378114691	Dev_Late
chr1	47022779	47023454	2	2.846651127	2.577322346	2.973146003	4.660837666	5.888886447	5.862200102	2.651007337	2.469645039	2.697709113	3.648757909	4.737319471	4.703739755	Dev_Late
chr1	47042520	47043299	7	5.044053803	4.523663117	3.93353074	3.808745565	4.890945421	4.028539655	5.774818379	5.207191055	4.987562256	5.025559815	3.80518463	2.256862509	Tle4_early
chr1	47060095	47061393	6	2.504951218	2.621462491	2.408551128	3.396370631	6.620492962	6.561269824	3.045455341	2.563072337	3.059305468	3.648757909	5.38910345	4.798317969	Dev_Late
chr1	47107366	47108483	6	2.474404596	2.574606887	1.792060934	1.863890889	6.425268531	6.015802832	1.687478959	2.638955176	1.568348776	1.103519029	4.547368	4.441870284	Dev_Late
chr1	47159412	47160703	5	4.648673318	4.092194793	4.10762985	6.066337923	6.328527638	6.118523818	3.603523507	2.91574997	3.245324638	2.92519024	3.753948649	2.721324846	Cux2_spec
chr1	47169034	47169986	6	1.641990011	1.171205426	2.490562	3.175194469	5.201641418	5.214277139	1.96783474	2.231153115	1.754842422	1.484092205	3.836278525	3.689941042	Dev_Late
chr1	47176279	47177004	6	3.111391482	2.085055954	3.173946844	4.212011656	4.689889018	5.846825147	1.75242796	2.822278995	2.545168542	2.688618283	3.648088447	3.361063781	Dev_Late
chr1	47249551	47250507	6	2.628793161	2.602735308	2.314330312	2.472254461	6.513730515	6.38629305	1.75242796	2.905886097	1.568348776	2.20000894	5.663381564	5.754071595	Dev_Late
chr1	47262777	47263388	6	2.073816011	1.360884735	1.255093524	2.860217598	4.227216127	4.278884663	1.687478959	2.199202591	1.528613078	2.21708976	2.333994122	1.677255003	Dev_Late
chr1	47273764	47274499	6	2.12189081	1.213116278	1.718560398	1.25623115	4.79970379	4.765809524	3.071142806	1.925881282	2.151043984	1.654933797	4.431302269	4.903232887	Dev_Late
chr1	47320320	47321130	9	4.940684711	4.849194954	4.921659274	4.5170261	4.078409163	4.113636673	3.347718036	3.484121475	2.734492974	3.231608964	2.390950692	2.340025455	Cux2_spec
chr1	47342420	47342838	6	1.758105113	2.057814833	1.921580906	2.101787105	4.879682663	4.079933191	1.339172512	1.398651094	2.384850455	1.925132206	2.262470504	1.820260664	Dev_Late
chr1	47396325	47397543	10	7.106979605	6.762906723	6.162889499	5.206366903	2.140193583	2.235442038	8.007378237	6.731509084	6.218431613	5.027981636	3.390307879	3.299011509	Dev_early
chr1	47459886	47460649	8	2.055232004	3.6213988	4.787153152	4.832462795	3.862732457	2.726358216	3.89906654	4.018131696	4.474158875	4.99158579	1.942469544	1.699482151	Cux2_early
chr1	47485610	47486087	6	1.769550482	1.742880653	1.020107996	1.604658126	4.122634597	3.625751034	1.75242796	1.777836353	1.487751879	1.484092205	1.136429506	2.103424739	Dev_Late
chr1	47519458	47520153	6	1.799420329	2.107452353	2.214153754	2.008219861	4.655849435	3.689508756	1.339172512	2.077817497	2.689439776	1.925132206	3.490164843	2.943710525	Dev_Late
chr1	47542678	47543440	6	2.222835024	2.338977544	1.735041164	1.604658126	6.321912643	5.312264745	2.651007337	2.537746341	1.982466018	1.103519029	4.219560067	3.471248418	Dev_Late
chr1	47545461	47545993	6	2.200621186	1.83082075	1.020107996	1.643805615	5.533261265	5.227820571	2.292579381	1.612843834	1.982466018	1.654933797	3.306864322	2.635026478	Dev_Late
chr1	47662927	47664024	10	4.965854095	4.685238754	5.127363929	5.13220062	4.397267427	3.938106834	5.920645834	5.30509651	5.156356824	5.160924361	2.664909151	2.962213202	Dev_early
chr1	47675998	47676293	6	1.140607573	1.528498805	1.020107996	1.25623115	3.595882864	2.755116778	1.339172512	2.199202591	1.102432106	1.103519029	1.510102709	1.311509343	Dev_Late
chr1	47910638	47911047	6	1.780905765	1.345809219	2.163749656	2.384089014	4.375855764	3.70158514	1.687478959	1.398651094	1.233756425	1.103519029	3.503140171	3.190019238	Dev_Late
chr1	47921093	47921998	10	4.254633449	4.641798217	4.849025674	4.952777486	4.1510064	4.070651595	5.195204627	4.29496693	4.474158875	4.204369877	3.463858758	3.013782413	Dev_early
chr1	47961124	47961667	6	2.12189081	1.792569637	2.743350083	3.932646697	5.142298275	4.469521254	1.75242796	2.428898151	1.233756425	1.103519029	2.952943377	2.555473495	Dev_Late
chr1	48018404	48019330	7	4.197323272	3.702969827	2.933251274	4.073100967	4.63180703	3.628645617	5.577158016	4.943283778	5.102167264	5.717030146	3.576233844	3.635001425	Tle4_early
chr1	48111747	48112702	6	1.810543822	1.725674113	2.384989568	4.535756241	6.711267334	6.275185531	2.717581402	1.588383981	1.528613078	1.103519029	3.60778443	2.340025455	Dev_Late
chr1	48166054	48166564	11	4.648768709	4.713053402	4.505870282	2.243300852	2.140193583	1.212208975	1.75242796	1.398651094	1.66460695	1.103519029	1.457744137	1.069766968	Cux2_early
chr1	48333024	48333582	5	3.585678175	3.281703718	3.237575275	3.179941255	3.617378102	4.170848384	3.442444827	2.853405406	2.642934156	2.79641282	2.052479839	1.311509343	Cux2_spec
chr1	48399361	48400291	8	4.813900434	5.022968676	4.770254569	5.117373118	3.474883499	2.927782271	3.481282996	2.91574997	3.128451102	4.18094152	3.076224839	2.24179574	Cux2_early
chr1	48516704	48517074	11	3.996621006	3.869523645	3.664476568	2.429567502	1.262225208	1.212208975	1.339172512	1.945273244	1.102432106	1.103519029	1.136429506	1.069766968	Cux2_early
chr1	48591769	48592242	3	1.373800253	1.528498805	1.976467206	2.405486349	3.509888684	3.416440466	2.335606206	2.231153115	1.982466018	2.886069828	5.161619858	5.045386144	Dev_Late
chr1	48665783	48666348	2	1.876193686	2.857881485	3.604293831	3.957366234	4.853864778	4.524359824	1.687478959	2.744637794	3.552588059	4.441801972	3.230900777	2.812981345	Dev_Late
chr1	48849169	48849826	11	4.686202624	4.557922993	3.582214099	2.527263163	1.456258783	1.913448691	1.339172512	1.612843834	0.797361613	1.484092205	2.200092629	1.699482151	Cux2_early
chr1	49009018	49009587	4	3.41758313	3.256268963	3.549016314	3.548754975	2.19262371	1.994213134	4.441615628	3.744448209	3.988197449	4.831725876	3.546431173	4.076349278	Tle4_spec
chr1	49025368	49025908	8	1.574492793	2.297324813	3.179978509	4.299182686	2.236748432	1.212208975	2.073285767	1.588383981	1.307917999	1.721400536	1.806630718	1.069766968	Cux2_early
chr1	49155931	49156277	11	3.653755164	3.328150705	2.612887846	2.55398446	2.714461449	1.861495848	2.965529146	2.674247927	2.661424512	2.349074972	2.362753464	2.657908634	Cux2_early
chr1	49363847	49364709	11	5.126367926	5.188672975	5.041365672	4.45308109	2.658855745	2.04167419	3.61506145	2.744637794	1.982466018	1.40541224	2.617965588	1.986964761	Cux2_early
chr1	50123168	50123845	7	2.308420253	1.696423602	1.953967948	1.25623115	1.91309959	1.053269282	5.065169172	4.824629671	4.957355388	4.21594291	1.720369422	2.325806813	Tle4_early
chr1	50153339	50153894	8	3.218465082	3.941590072	4.221222342	3.876776651	2.191154728	2.079184049	1.687478959	1.964408003	2.291079384	1.103519029	1.764144688	1.311509343	Cux2_early
chr1	50359348	50360094	7	1.140607573	1.825546044	1.718560398	1.25623115	1.753732216	1.485586144	5.206838706	4.965313823	4.777253614	4.52201378	1.720369422	2.325806813	Tle4_early
chr1	50380807	50381259	4	1.961449023	1.678650484	1.255093524	1.25623115	1.037979377	1.212208975	2.482895978	3.869597505	3.673197403	4.384116691	1.720369422	2.699434234	Tle4_spec
chr1	50491692	50492217	6	1.140607573	0.972522377	1.020107996	1.25623115	4.189256771	2.828066487	1.339172512	1.588383981	1.422481511	2.033746878	1.806630718	1.311509343	Dev_Late
chr1	50628755	50629669	3	2.145340511	1.501544451	1.202147589	2.324772479	3.455032904	3.341244146	1.339172512	2.34075158	2.097730785	1.654933797	5.264309316	5.590244738	Dev_Late
chr1	50753570	50754417	2	2.287495209	1.171205426	2.15965469	4.249297794	5.351740471	4.928638196	1.75242796	2.45619021	2.503150689	2.572114498	4.077522471	4.112876736	Dev_Late
chr1	50863196	50864077	6	3.420783468	2.812373338	2.909673232	3.080407792	5.144866463	4.904362442	3.045455341	2.442608716	1.568348776	1.103519029	4.148628808	5.506535979	Dev_Late
chr1	50904078	50904627	3	1.810543822	2.103099388	2.240650206	1.775772059	1.800387887	1.212208975	1.687478959	1.612843834	2.514174984	5.133883202	4.827826238	5.294045338	Dev_Late
chr1	50918102	50918926	6	2.58220631	1.678650484	1.611711361	1.832586342	4.604351008	4.26639574	1.339172512	1.799308422	2.406935279	1.103519029	2.664909151	3.213377839	Dev_Late
chr1	50925389	50925814	11	4.237889156	3.051262865	3.060985557	1.775772059	1.481572585	1.053269282	1.339172512	1.612843834	1.183466205	1.103519029	1.136429506	1.699482151	Cux2_early
chr1	50997072	50997962	6	3.185909055	3.240433943	3.520778391	3.695298234	5.307225197	4.633026168	2.292579381	2.822278995	2.151043984	2.445369458	4.338744571	4.507663635	Dev_Late
chr1	51026009	51027281	1	2.577997916	2.412095827	2.565067753	3.652001995	4.504381973	4.867319104	5.781283862	5.718887903	6.153562307	6.106989071	5.217027221	5.315272219	Other
chr1	51037180	51038343	3	3.487745769	2.992628357	3.88497861	4.531585963	6.28717734	6.229566091	4.26777075	4.122417073	4.598630852	5.127769577	5.662218741	5.722066731	Dev_Late
chr1	51101493	51102220	6	2.448666047	2.612302459	2.658181307	2.839758772	5.718830171	4.98477728	1.75242796	2.733527007	2.778181731	3.464940587	4.893356117	3.646488067	Dev_Late
chr1	51125561	51126192	6	1.810543822	1.345809219	1.807727517	1.949001397	5.050331207	4.814917733	1.339172512	2.095282755	2.011584047	2.245890574	3.583555318	4.468001067	Dev_Late
chr1	51172558	51173168	1	2.200621186	1.375804347	2.591420751	3.588765355	5.57578175	5.582729857	2.073285767	3.890791375	4.348921192	4.950610816	3.709858119	3.889504974	Other
chr1	51174685	51175211	6	2.073816011	1.419263334	2.187161551	1.705946318	4.876399414	4.854086979	2.073285767	1.147018507	2.254039779	2.572114498	4.502842846	4.613426749	Dev_Late
chr1	51248173	51249821	4	3.565919652	4.409920867	4.87957447	5.091249811	4.580253664	5.049786381	6.248377974	6.442700228	6.640236964	7.159748514	5.587411093	5.72613241	Tle4_spec
chr1	51255907	51256923	3	4.03199963	3.385565518	2.686660412	3.259677982	6.080064956	6.075487684	4.847346978	4.992165839	5.121058596	5.676823	6.114509218	6.304048925	Dev_Late
chr1	51273182	51273455	10	2.436888392	2.762999488	1.363769639	1.498541329	1.456258783	1.212208975	1.75242796	2.095282755	2.613991833	1.867596101	4.187766479	2.256862509	Dev_early
chr1	51277823	51278358	6	1.373800253	2.525553657	1.593750561	2.625705552	4.660919776	3.318570554	1.687478959	1.398651094	2.278203186	1.784939463	2.914609781	2.792447854	Dev_Late
chr1	51299968	51300811	6	2.329967907	2.2894672	2.063711188	1.705946318	5.691441409	5.755608482	2.404235542	3.182678172	2.291079384	3.41824496	4.744998447	4.413836309	Dev_Late
chr1	51307006	51307581	6	3.130579775	2.911789896	2.448461799	3.239654262	5.346176463	5.288442122	2.992666193	3.669433184	3.342018233	3.540521978	4.552397965	4.702946558	Dev_Late
chr1	51345719	51345965	11	3.790605017	3.01893778	2.519391655	1.604658126	1.037979377	1.053269282	2.335606206	1.777836353	1.82474181	1.654933797	2.052479839	1.069766968	Cux2_early
chr1	51358226	51358700	5	1.140607573	1.713980427	3.783797605	4.359748491	4.396841334	3.708098158	1.339172512	1.147018507	1.77331346	2.445369458	1.136429506	1.311509343	Cux2_spec
chr1	51412741	51413300	4	1.810543822	2.535644738	3.594776568	3.562670443	2.827683385	0.874626366	4.679722343	4.514210048	5.208584422	4.954978162	3.629300758	4.380823083	Tle4_spec
chr1	51437032	51437498	6	2.192140737	2.00704011	1.202147589	1.716628345	4.988113389	4.379391231	1.339172512	1.398651094	1.307917999	1.103519029	3.086568183	1.069766968	Dev_Late
chr1	51460558	51461160	1	1.574492793	1.836076242	2.003094609	3.094605748	4.646228947	4.414194089	2.801557873	2.777465786	3.358660136	3.528850936	3.215216024	3.41385091	Other
chr1	51475541	51476070	10	3.455598126	3.891402151	4.425622099	3.929831414	1.820366683	1.355363196	5.578689771	4.563399541	4.452242664	3.699104202	1.942469544	2.103424739	Dev_early
chr1	51482871	51483525	6	1.934781848	2.316677361	1.755778692	2.046359803	5.015215968	4.44981469	1.75242796	1.964408003	2.428687118	1.654933797	2.508918774	2.103424739	Dev_Late
chr1	51507706	51508381	5	1.739049106	2.522297096	3.032770027	4.57578959	4.38132045	2.849933043	1.339172512	1.147018507	2.493683551	2.48417099	2.262470504	1.677255003	Cux2_spec
chr1	51519959	51520392	6	1.934781848	1.375804347	1.431562042	2.888390755	4.004264773	4.03591644	1.687478959	1.777836353	2.011584047	1.40541224	1.942469544	2.45829988	Dev_Late
chr1	51565950	51566287	6	1.641990011	1.561319261	1.363769639	1.740089268	3.697781629	3.378688446	1.339172512	1.147018507	1.528613078	1.103519029	2.55948426	2.792447854	Dev_Late
chr1	51570124	51570622	7	4.116435253	3.25822784	2.767584713	3.210957431	3.382241778	3.36486763	5.030615997	4.42092119	4.61332948	4.208646151	2.617965588	2.004924319	Tle4_early
chr1	51571569	51572692	5	2.952963227	3.109949837	3.971638657	5.485596676	5.328307634	5.442665656	3.461994601	4.248082763	4.36073424	4.849433302	3.015900542	3.431962337	Cux2_spec
chr1	51641589	51642031	2	2.415191256	1.708259877	2.672491132	3.296182618	3.946290148	3.844116702	1.687478959	2.095282755	2.22946476	3.18526347	2.914609781	2.80275113	Dev_Late
chr1	51677842	51678254	7	3.054719245	2.901516561	3.795420177	4.378566217	3.030357003	0.874626366	3.567879878	3.644694428	4.133407442	4.324028487	3.110543897	2.103424739	Tle4_early
chr1	51696851	51697870	8	5.648550671	5.702156337	5.843650589	5.848951894	2.482806497	2.33891347	3.402532119	4.046273759	3.673921773	3.48421038	2.914609781	1.311509343	Cux2_early
chr1	51706957	51707680	11	5.390875209	4.157739902	2.626637508	1.426549612	1.243376366	1.540404441	2.404235542	2.34075158	1.627469255	1.40541224	2.784566	1.677255003	Cux2_early
chr1	51717280	51718003	6	1.41297085	1.836076242	1.807727517	3.081349648	4.683157782	4.38859793	1.339172512	2.077817497	1.684262096	1.103519029	2.390950692	1.069766968	Dev_Late
chr1	51728050	51728649	10	5.241225469	4.587603741	3.345769615	2.870909738	2.554066516	2.115743319	4.590915833	4.675152161	4.556283558	4.086545462	2.641628297	1.986964761	Dev_early
chr1	51804352	51804796	2	1.780905765	2.5905942	2.883675	3.710535484	4.205540035	3.997249151	1.339172512	1.398651094	2.716921367	3.565498413	2.664909151	3.249316062	Dev_Late
chr1	51815469	51816147	6	1.373800253	2.868469134	2.36750488	2.69526036	5.340653931	4.481378056	1.75242796	2.355321613	2.564946499	1.40541224	2.971734861	3.213377839	Dev_Late
chr1	51857613	51857988	1	1.799420329	2.301130211	1.363769639	2.52864492	4.297111386	3.568120046	2.557488435	3.04193108	3.238693436	4.24298967	3.463858758	3.846769236	Other
chr1	51870507	51871133	7	2.558336329	2.63090666	2.332467361	1.977903265	1.4397955	1.212208975	4.92910014	4.601831211	4.425016313	4.020690364	2.333994122	1.96877881	Tle4_early
chr1	51876965	51877794	2	2.966191444	2.923985885	4.048110946	4.947237936	5.658264935	5.225910417	4.8960071	3.589026937	3.745686699	4.538119421	5.116718638	4.436217817	Dev_Late
chr1	51880411	51880684	5	1.810543822	2.390905827	2.809231425	4.448655866	3.063459763	2.194032412	1.75242796	1.147018507	2.471230977	2.364487961	2.508918774	1.069766968	Cux2_spec
chr1	51887802	51888119	6	1.140607573	2.098486024	1.363769639	1.885091857	4.503790404	3.600175624	1.339172512	1.925881282	1.528613078	1.103519029	1.136429506	1.069766968	Dev_Late
chr1	51893578	51895610	5	4.293640629	5.263793217	6.194265209	7.429347596	6.838191509	6.302232268	3.89906654	4.576538767	5.269692075	5.506732398	3.961937162	3.746667326	Cux2_spec
chr1	51902344	51903041	1	2.039741978	2.911789896	3.094324526	4.510560906	4.455407342	4.971444545	4.441615628	5.150632568	5.317575681	5.922266939	3.721007718	2.505886748	Other
chr1	51917258	51918161	7	4.457283424	5.245052938	5.298642276	5.847545403	5.562308246	5.228774701	6.685391574	6.686373042	6.594402654	6.635806088	5.12093363	4.575737605	Tle4_early
chr1	51932275	51933377	5	2.86622644	4.355245249	5.525277826	6.392461616	6.11392625	5.581983366	2.890812675	2.674247927	3.324259608	3.554028483	3.800964297	2.870060718	Cux2_spec
chr1	51953795	51954335	11	4.896920169	4.971318086	4.488315733	3.886047285	2.959073322	2.647932625	2.482895978	2.853405406	2.933814202	2.26243978	2.200092629	1.820260664	Cux2_early
chr1	51963104	51963414	5	2.055232004	2.558440423	3.368525312	3.535407675	4.51355689	4.390304504	1.75242796	1.777836353	1.465206073	1.980461446	2.826463464	3.080607966	Cux2_spec
chr1	51969904	51970336	6	2.652271513	2.648869308	2.73792973	2.103642522	4.8785998	5.027070371	1.339172512	1.398651094	2.278203186	1.103519029	1.510102709	1.840404818	Dev_Late
chr1	51971638	51972687	10	6.197930564	5.800736278	5.448404011	4.499227746	4.132529628	3.972971556	5.511522002	5.309231624	5.070835434	4.445430154	3.404208646	2.840361361	Dev_early
chr1	51978622	51979408	9	2.756133183	3.667148932	4.21372467	4.754027276	3.852536641	3.334168575	1.339172512	1.612843834	2.450115864	2.20000894	1.510102709	1.986964761	Cux2_spec
chr1	52048552	52050191	1	3.601775148	3.358057334	4.036537463	5.288186043	5.650023022	5.502760728	6.135327525	5.999341653	6.539686289	6.173636096	5.238143911	5.119064994	Other
chr1	52188642	52189210	6	1.641990011	1.836076242	1.792060934	1.740089268	4.106063826	3.557907966	2.248229776	1.777836353	2.254039779	1.484092205	4.836042512	4.374925801	Dev_Late
chr1	52197123	52197968	6	2.543112827	2.651852618	1.953967948	3.521919376	6.152143444	5.874139271	1.339172512	3.190824905	2.795027072	3.094459085	5.429115434	4.865829933	Dev_Late
chr1	52203475	52203802	6	3.790284383	3.37627083	3.085766566	3.535407675	4.579372114	4.192037116	2.616531661	2.369745971	2.534379436	3.477138041	4.319818	4.256813667	Dev_Late
chr1	52213179	52213630	3	1.140607573	2.107452353	2.600443615	1.25623115	5.444012975	5.183485324	2.992666193	2.095282755	2.877682102	3.464940587	5.046632595	5.157978015	Dev_Late
chr1	52215647	52216531	2	2.922211432	3.17433583	4.122121684	5.283308537	6.379994475	6.337485844	3.223604821	3.406397643	3.475065474	4.748611574	5.580075146	5.154539784	Dev_Late
chr1	52239780	52240277	4	2.013348658	1.678650484	1.255093524	1.25623115	2.707601575	2.235442038	5.06298205	4.050756742	3.950505352	4.250115203	4.30507556	4.640743701	Tle4_spec
chr1	52308222	52308633	11	5.565855976	5.328674211	4.772937774	3.965636756	1.820366683	0.874626366	3.500316909	3.263746492	2.350169998	1.721400536	1.136429506	1.677255003	Cux2_early
chr1	52321076	52321699	10	5.501578906	5.236882269	5.023528854	4.775345715	2.404114135	2.749809064	5.91943746	5.477305797	5.136404906	4.846692116	3.830136042	4.08058957	Dev_early
chr1	52336957	52337737	6	3.345398166	2.857531281	3.106654921	2.492425528	6.257809446	6.275185531	2.557488435	2.442608716	1.995940329	2.607692543	5.169780341	5.246064392	Dev_Late
chr1	52351264	52352122	2	1.750646045	1.345809219	1.962538284	4.032064129	6.004874193	5.844959567	2.248229776	2.853405406	3.557140005	4.831725876	5.801657995	5.134874007	Dev_Late
chr1	52353000	52353547	6	1.641990011	1.580588217	2.089574903	1.604658126	4.86461945	4.899128415	1.75242796	1.398651094	1.839764677	1.784939463	4.413559085	4.306255883	Dev_Late
chr1	52388179	52389416	9	5.802761222	5.80203416	5.940917316	5.897485998	6.389006646	5.90818449	4.8960071	3.477476911	4.130356053	4.57217009	5.270385107	5.344522206	Cux2_spec
chr1	52410939	52411384	1	2.337677737	1.742880653	1.999352536	2.008219861	3.543139687	3.833180685	3.019302202	2.822278995	3.187563875	4.317259657	3.327468938	3.943690298	Other
chr1	52419910	52420123	3	1.373800253	2.308924729	2.722431826	2.083561705	3.474194555	3.50494362	2.292579381	1.799308422	3.257530131	3.327942909	4.327133109	4.598719223	Dev_Late
chr1	52492552	52493196	9	4.139070977	4.283848799	5.354820849	5.167263783	4.211539364	3.708098158	2.073285767	2.744637794	2.804038437	4.57453515	4.211677115	4.499099183	Cux2_spec
chr1	52510210	52510973	4	1.907612451	1.708259877	2.046982652	2.62699621	2.156002659	2.123972192	5.193206146	4.669333322	4.637251636	4.631595441	4.505438847	4.621340485	Tle4_spec
chr1	52521662	52523112	6	4.512932113	4.410239487	4.095988616	5.093767344	6.389428587	6.243144251	4.545823493	4.374443509	4.660783586	5.349706065	6.118318454	6.335931661	Dev_Late
chr1	52547721	52548302	4	1.608636103	1.690632869	1.94847357	2.519793778	1.8700031	1.655559913	4.952383661	3.811571513	3.323336507	4.200080889	3.183325491	3.495025455	Tle4_spec
chr1	52562727	52563963	4	4.56187346	4.333727455	4.883797585	4.829177752	4.308037533	3.982901107	6.186169577	5.716360442	5.909017832	6.528639115	5.024304293	5.458720283	Tle4_spec
chr1	52592327	52593317	7	3.984394505	3.762785746	4.124915797	3.709926605	2.36488886	1.540404441	5.728521755	5.176326984	5.445445766	5.77046825	3.762655359	3.684379547	Tle4_early
chr1	52610559	52611319	10	5.007345678	5.265205569	5.195877692	4.978544112	3.563302746	2.564997465	5.365501969	4.620045385	4.521280038	4.764460488	3.533841091	2.445205497	Dev_early
chr1	52628315	52629247	8	4.746318311	4.703690982	4.736241417	5.390131076	3.380471872	2.442054817	3.549722296	2.89595432	1.754842422	2.826921783	3.347783417	1.860271572	Cux2_early
chr1	52635110	52635947	10	5.748327095	5.272739045	5.230937391	4.748962139	4.209475685	4.236114298	6.165451146	5.609396366	5.800516224	5.560996077	5.372944509	5.734410694	Dev_early
chr1	52654075	52655055	6	3.633259568	3.48412447	3.280889689	3.914434737	5.391248239	5.143194132	3.481282996	2.843104374	3.329590667	3.811779337	4.195780803	4.368003903	Dev_Late
chr1	52658364	52658798	6	1.373800253	0.972522377	1.020107996	1.426549612	5.18752413	4.962583094	1.339172512	1.147018507	1.307917999	1.103519029	3.521140171	3.640756178	Dev_Late
chr1	52692729	52693553	5	2.554057621	3.804280171	4.800902239	6.110587486	5.124457367	4.618904553	2.021523507	2.537746341	3.353435612	2.607692543	4.08100749	3.119963671	Cux2_spec
chr1	52704987	52705470	10	4.851613822	4.797608971	4.406173363	3.977775988	3.65530959	3.267027726	4.411767764	4.480689208	4.281074413	4.721517496	4.61233285	4.624248106	Dev_early
chr1	52719812	52720831	6	5.100070817	4.153357767	3.491201892	4.648918699	6.046619167	6.17721466	3.305056293	3.385254787	2.734492974	1.980461446	4.132018293	3.783549228	Dev_Late
chr1	52726542	52727406	11	6.414475999	5.756407935	4.78965415	5.190366242	2.993832733	2.907072671	5.05232932	4.109582772	3.692021665	3.405537039	3.450523627	2.45829988	Cux2_early
chr1	52760017	52760341	6	1.373800253	1.419263334	1.457111815	2.008219861	3.689310632	3.318570554	1.339172512	1.398651094	1.102432106	1.40541224	3.79466927	3.445176921	Dev_Late
chr1	52768907	52769444	9	2.87747905	3.230264907	3.414079762	4.09100162	2.41257537	2.564997465	2.557488435	1.777836353	2.176979536	1.867596101	3.215216024	2.567608381	Cux2_spec
chr1	52775812	52776280	10	4.715316427	4.093143801	4.366795177	4.640543941	2.828442779	2.123972192	3.710632929	3.890791375	3.797426899	3.811779337	4.024511435	4.013763145	Dev_early
chr1	52779329	52780249	6	3.003735148	2.197249969	3.503258059	3.956152127	6.011970699	5.498514909	2.073285767	2.550464912	3.432636217	3.349118229	5.18596412	5.373190928	Dev_Late
chr1	52809572	52810089	6	2.244712005	2.062306384	1.83342722	2.103642522	4.37516346	3.791174202	1.687478959	1.398651094	1.568348776	1.103519029	3.051667009	2.431991176	Dev_Late
chr1	52820772	52821695	9	4.309642982	3.990516836	3.626983144	3.785792154	4.373627014	4.844938183	1.339172512	2.45619021	2.110174891	2.572114498	3.636358464	4.598719223	Cux2_spec
chr1	52852638	52853183	7	3.866416002	3.96750597	3.854328649	4.27043814	3.104146479	2.079184049	4.975121807	4.566533548	4.57668564	4.94109936	2.456516427	1.860271572	Tle4_early
chr1	52856232	52857099	2	4.085928461	4.056917141	4.500654317	4.939912114	5.797613946	5.749139992	2.684678348	2.587961404	3.037673501	4.043435566	5.040405522	5.457090445	Dev_Late
chr1	52891178	52891997	6	2.09805365	2.273841371	1.411195499	2.307562376	4.885286704	4.424848204	1.339172512	2.355321613	2.743889238	3.457772914	2.262470504	2.24179574	Dev_Late
chr1	52924532	52925410	4	2.880270372	2.163492473	1.680356474	2.493841041	3.177974986	2.345965866	4.026854582	5.525805585	5.214857478	5.861512274	4.006399213	3.5370508	Tle4_spec
chr1	52955245	52955906	8	4.424114663	4.520171572	4.91995492	4.982613151	3.517753387	3.136367945	2.861670337	2.91574997	2.642934156	3.200056906	3.528745895	2.530893154	Cux2_early
chr1	53016971	53018143	4	1.41297085	3.394840713	3.380449318	3.327514451	1.456258783	1.994213134	4.384795893	5.248015898	5.881208712	6.671085255	5.185177144	4.975249661	Tle4_spec
chr1	53028757	53029149	10	3.889278901	3.673366514	3.063179417	2.7820737	2.083980815	2.167411662	4.405137084	3.692567447	3.485480641	4.27245518	3.477071758	4.16740937	Dev_early
chr1	53029977	53030720	3	2.09805365	2.346570772	1.962538284	3.38227516	4.344336786	4.375304858	2.651007337	2.575570543	3.393139514	5.034532101	4.489864832	5.072701399	Dev_Late
chr1	53043434	53044036	1	3.204640121	3.030574909	3.187630252	4.611550173	5.448359745	5.237095549	3.716210692	3.989429737	4.826334478	5.481215156	5.110787452	5.035128903	Other
chr1	53061468	53062552	4	3.159265756	2.682176364	2.398240064	2.567193482	1.456258783	1.485586144	6.044485366	5.598403623	5.844624955	6.131962119	4.638454534	4.744755814	Tle4_spec
chr1	53071507	53072398	1	2.85741769	3.389246479	3.02649907	3.512073169	5.082715627	5.036635683	5.952003359	6.020774815	6.140178521	6.818312921	6.076374354	6.237814709	Other
chr1	53075526	53076390	7	5.571245815	5.358139339	5.212122763	5.043580127	4.941844976	3.915177109	6.524595571	6.265079457	6.035242299	6.515266322	5.028797684	4.757290065	Tle4_early
chr1	53109840	53110523	10	4.636409642	4.454098966	4.7246178	4.861913546	3.110872196	2.70251987	4.502507695	4.255869383	4.322791278	4.633865138	3.965712502	3.07211499	Dev_early
chr1	53118516	53119617	7	5.754654893	5.266223386	5.289771599	5.711324313	3.525575448	3.534180294	7.162341112	6.315540283	6.317322945	6.941294381	5.621149726	5.226254187	Tle4_early
chr1	53161502	53162476	4	2.492803087	2.405519734	2.808754592	4.767675492	2.621971793	2.369512786	4.812300883	5.390754011	5.669911899	6.205458054	4.640817822	4.782036528	Tle4_spec
chr1	53281977	53282867	6	3.183141049	2.401980286	2.428954773	2.217583635	4.494972829	4.758726273	2.937871851	2.095282755	2.804038437	3.007404976	3.390307879	2.340025455	Dev_Late
chr1	53360738	53361116	6	1.41297085	1.213116278	1.255093524	1.705946318	4.583669283	3.708098158	1.339172512	1.777836353	1.627469255	1.103519029	2.971734861	1.311509343	Dev_Late
chr1	53409132	53409834	10	6.600956317	6.389174578	6.168694594	5.766663647	4.930871611	5.086694509	6.693683866	6.465399712	6.102008395	5.597313768	5.294477103	4.903232887	Dev_early
chr1	53435066	53435290	11	3.517222217	2.661100557	2.398873817	1.604658126	1.262225208	0.874626366	1.339172512	1.588383981	2.027059952	1.103519029	1.136429506	1.311509343	Cux2_early
chr1	53585894	53586414	11	3.849542102	3.774122737	3.858527396	2.778141657	1.037979377	0.874626366	3.742955861	1.799308422	2.278203186	1.40541224	1.136429506	1.986964761	Cux2_early
chr1	53603648	53604353	6	1.574492793	1.561319261	1.798183153	1.25623115	4.322837001	4.479775941	1.75242796	1.398651094	1.102432106	1.40541224	3.558912334	3.8129592	Dev_Late
chr1	53612935	53613292	6	1.750646045	1.188209086	1.509095794	1.885091857	3.624572606	2.805863398	1.339172512	1.398651094	2.082998494	1.721400536	2.167862256	2.611775537	Dev_Late
chr1	53704645	53705162	11	4.272498531	4.256249964	4.406879752	4.770925144	1.4397955	0.874626366	2.335606206	1.147018507	1.183466205	1.103519029	1.136429506	1.069766968	Cux2_early
chr1	53720055	53720410	11	3.582437115	3.693905428	3.805849251	3.062862554	1.627262803	1.053269282	3.830660951	2.650815616	1.806921632	1.103519029	1.720369422	1.518498452	Cux2_early
chr1	53770127	53770549	3	2.828736595	1.953757867	1.476844707	2.266912787	4.156356754	3.625751034	2.021523507	2.112539106	2.278203186	3.41824496	2.826463464	3.970038421	Dev_Late
chr1	53777398	53778078	3	1.977798022	1.731326162	1.457111815	1.25623115	4.27489064	2.383289386	2.717581402	1.799308422	2.406935279	2.033746878	4.765629112	4.819842158	Dev_Late
chr1	53841347	53842531	10	5.239648958	5.363660098	5.244488442	4.911761681	3.649842436	3.587215864	5.652753819	4.916514866	5.481531132	4.775206186	4.899290386	3.992715612	Dev_early
chr1	53880267	53881491	4	5.147167485	5.245895478	5.475459752	5.493831747	4.537469687	4.360147622	6.003995191	5.986287021	6.031269363	6.229547294	5.665704402	5.865824596	Tle4_spec
chr1	53902597	53903196	2	1.780905765	0.972522377	2.493225214	3.818462327	4.873459984	4.588754138	1.687478959	1.398651094	2.671307259	2.785003419	2.952943377	3.846769236	Dev_Late
chr1	53951665	53952065	6	1.373800253	1.188209086	2.602911686	1.25623115	3.57409382	3.930211168	1.339172512	1.147018507	1.487751879	1.103519029	2.508918774	3.256829948	Dev_Late
chr1	53965905	53966408	10	5.214372408	5.161167272	4.780653724	4.334318329	4.068112305	3.822161136	4.862137103	4.399991654	4.731871931	4.461381211	4.051260422	4.239049592	Dev_early
chr1	53992955	53994019	2	2.013348658	1.852022152	2.708611218	4.702224594	5.534065606	5.34870443	1.96783474	2.355321613	2.564946499	3.143764474	3.341985452	3.726722481	Dev_Late
chr1	54062561	54063288	2	1.914304337	1.938627115	3.082233155	4.370528006	5.247050551	5.058800953	3.161394805	3.407845456	3.696154865	4.353008396	5.21467148	5.142421518	Dev_Late
chr1	54071040	54071679	6	1.750646045	1.857493338	1.411195499	2.965605354	4.850987384	4.621812892	2.073285767	2.095282755	2.278203186	3.161520191	3.086568183	2.555473495	Dev_Late
chr1	54079897	54080354	5	1.961449023	2.636941643	3.675925252	5.084151766	4.254959734	3.777221452	1.339172512	1.398651094	3.037673501	4.038639588	3.490164843	2.325806813	Cux2_spec
chr1	54117708	54118470	4	2.073816011	2.54887002	3.156401988	3.890221205	3.890531243	3.167548459	5.705505354	5.663137716	5.701881213	5.725579726	4.765629112	4.541007733	Tle4_spec
chr1	54122212	54122834	1	3.054719245	3.601424581	3.786213573	4.032551182	4.915236739	4.381108724	5.593461109	5.066720886	5.049935087	5.639765793	4.60750791	4.607561718	Other
chr1	54163266	54164096	5	2.780633862	3.504034769	4.871347844	6.139906314	5.905860792	5.381674944	2.831927169	3.003531768	3.758967441	5.235239453	4.583274115	3.935700114	Cux2_spec
chr1	54174979	54175953	2	4.281110505	4.642463502	5.583645525	6.200939377	6.099908332	5.931224738	4.910309117	5.651072947	5.593408026	6.25781493	5.554118871	5.729407878	Dev_Late
chr1	54179267	54179759	1	2.64864453	3.335339741	4.411152782	5.084157305	4.699016051	3.731845262	4.521265434	5.190616176	4.912909138	5.90053721	4.603912092	4.344529866	Other
chr1	54189954	54190984	2	2.768925411	2.379949137	3.354385256	5.499767072	6.002129514	5.793177094	2.801557873	1.147018507	2.428687118	3.655038775	4.768844056	4.632935973	Dev_Late
chr1	54201917	54202468	6	1.140607573	1.383003711	1.718560398	1.740089268	4.190635023	4.382824175	3.15319373	2.650815616	1.589350248	1.103519029	4.312465611	4.51394826	Dev_Late
chr1	54208209	54208842	7	1.595834223	2.429977596	3.049663213	2.838645153	1.972907627	2.235442038	5.497380965	4.803533923	4.574442089	4.659519048	3.327468938	2.721324846	Tle4_early
chr1	54235172	54235789	8	1.865566851	3.477356288	4.539060609	4.498032956	2.979324603	2.376417531	2.202473471	2.112539106	2.082998494	1.867596101	2.534423042	2.119999472	Cux2_early
chr1	54366528	54366809	11	3.298276724	3.890239249	3.217260064	2.810636696	1.262225208	0.874626366	2.801557873	2.34075158	1.354117675	1.654933797	1.136429506	1.069766968	Cux2_early
chr1	54524125	54524803	6	1.780905765	2.062306384	1.999352536	3.542096761	6.049281856	6.152227575	3.246331698	2.733527007	3.051759287	3.48421038	4.480695658	4.671180369	Dev_Late
chr1	54634953	54636164	7	5.484210389	5.690866012	5.67592364	5.09682599	4.206610787	3.907154597	6.088015958	6.176291847	6.249925735	6.514155254	4.734033423	3.91685201	Tle4_early
chr1	54636307	54637397	7	4.303975481	3.945379882	3.9079627	4.595554294	4.048209434	3.997249151	5.813281871	5.894409019	5.903787853	6.201172305	4.341652986	3.427231663	Tle4_early
chr1	54652886	54653487	1	1.780905765	1.958584788	2.182488541	1.863890889	5.040851054	3.962973189	4.483502854	4.783703896	4.731524052	5.265450862	4.776357488	4.935014578	Other
chr1	54654337	54655208	7	4.921349111	4.413639653	4.18372575	3.899418713	3.215597124	3.050483634	6.442613207	5.764681163	5.562508239	5.614904424	2.641628297	3.313495369	Tle4_early
chr1	54696569	54696934	11	3.862961006	3.283845836	2.179184515	2.056719978	1.037979377	1.278206238	2.248229776	2.626996423	1.465206073	1.867596101	1.136429506	1.069766968	Cux2_early
chr1	54697087	54697510	11	4.192826254	3.524354923	2.949405209	3.558354811	1.4397955	1.485586144	3.137278158	2.077817497	1.354117675	1.40541224	2.167862256	1.493274385	Cux2_early
chr1	54722849	54723174	9	4.479489735	4.134954295	4.137344665	3.877319044	3.385294771	3.0961576	2.717581402	3.303412062	2.725035112	2.980517296	3.68729704	3.549340975	Cux2_spec
chr1	54725552	54726138	5	2.049164204	1.534976749	3.489869031	4.766104906	3.329860923	2.968330412	1.75242796	1.777836353	2.514174984	1.103519029	1.806630718	1.069766968	Cux2_spec
chr1	54747206	54747967	11	6.221446244	6.05330728	5.969121403	3.975554172	2.725098331	2.683857985	3.964374966	2.650815616	3.617465494	3.547291036	3.297990222	2.22656996	Cux2_early
chr1	54759764	54760185	6	1.780905765	2.508824809	1.939819021	2.384053016	4.705659581	3.696076398	1.75242796	1.945273244	2.124633637	1.103519029	3.703151786	3.970038421	Dev_Late
chr1	54764012	54765414	11	7.269004545	6.989244769	6.828666676	6.355873231	3.907632572	3.469465774	6.086939993	5.15939158	5.154596545	5.14061306	4.264484714	3.513961883	Cux2_early
chr1	54770019	54770760	6	2.819695213	2.702786083	3.109845407	3.090505111	6.306704382	5.938094955	1.96783474	2.231153115	2.642934156	2.033746878	5.513642676	5.369230099	Dev_Late
chr1	54773623	54774757	2	2.222835024	3.246367248	3.589010052	4.825207104	6.364796439	6.499467486	2.52067424	2.822278995	2.110174891	3.806146353	4.431302269	4.191133913	Dev_Late
chr1	54799390	54800366	11	5.183429752	4.834037739	4.345959062	4.187048895	3.062011094	2.622750858	3.579705251	2.984912261	2.707347221	3.254235105	2.052479839	2.103424739	Cux2_early
chr1	54878592	54879468	6	2.597790475	3.21375257	3.424551006	2.804502183	5.415816608	5.205823249	1.687478959	3.04193108	1.568348776	1.484092205	4.70173025	4.09323618	Dev_Late
chr1	54895077	54895378	11	4.299113464	3.577646718	3.426528451	3.624217266	3.027274786	2.53214157	3.246331698	2.91574997	2.632854437	2.990485673	1.136429506	2.004924319	Cux2_early
chr1	54953147	54953835	5	4.556637897	4.800957257	4.425466597	5.200021054	5.640752154	5.346068832	4.241518891	3.975350064	4.307963827	5.449829713	4.515705155	3.957589699	Cux2_spec
chr1	54954933	54956259	7	5.845829448	6.203229494	6.291294624	6.152260403	5.167963492	4.634466905	6.820065736	6.540857048	6.600595031	6.689334901	5.283237978	5.20033474	Tle4_early
chr1	54963199	54963707	8	3.260826673	4.002160058	4.337334097	4.550941724	2.908042726	2.123972192	2.404235542	2.994252053	2.734492974	3.18526347	2.304649797	1.311509343	Cux2_early
chr1	54982408	54983670	10	6.206471695	6.138190787	5.851785056	5.281511034	4.689731191	4.488365643	6.024901841	5.757558985	5.876944724	5.871561303	4.094768619	4.803457886	Dev_early
chr1	55017307	55017671	6	1.140607573	0.972522377	1.593750561	1.25623115	3.373727493	3.077743906	1.339172512	1.147018507	1.857186173	1.103519029	1.457744137	1.069766968	Dev_Late
chr1	55026670	55027221	6	1.140607573	1.188209086	1.255093524	1.863890889	4.06623347	3.894284449	1.687478959	2.112539106	1.982466018	1.784939463	2.687820279	1.311509343	Dev_Late
chr1	55052690	55053024	7	1.89721537	2.176214994	1.255093524	1.426549612	1.243376366	1.053269282	4.502507695	3.692567447	3.63628303	3.753617812	2.23161867	1.311509343	Tle4_early
chr1	55069128	55069711	11	3.777492156	3.90411013	4.527552263	3.223079337	2.931783347	2.943557019	2.831927169	2.469645039	2.278203186	2.306407594	2.960531236	2.635026478	Cux2_early
chr1	55083449	55084721	10	6.710246759	6.661063715	6.263162979	6.047694564	5.155327193	5.352538948	6.942000064	6.562074415	6.312037914	5.869249295	5.924953512	6.129763397	Dev_early
chr1	55144396	55145425	10	6.720106041	6.610242463	6.19343443	6.213147926	5.087109367	5.501971678	6.441771776	6.369162406	6.450940561	6.023488829	5.675487129	5.454296639	Dev_early
chr1	55215033	55216047	2	2.628793161	3.545326537	4.694317165	5.44688167	6.26905437	6.038832115	1.687478959	2.905886097	4.09624306	5.066845588	5.627668174	4.637869169	Dev_Late
chr1	55217981	55218563	6	1.876193686	2.447640436	2.441809326	3.231400607	5.042214901	5.042480355	2.651007337	2.744637794	2.820586266	2.688618283	4.502842846	2.80275113	Dev_Late
chr1	55456711	55457112	6	2.206085417	2.548689062	2.461751188	2.500037584	4.145203388	4.168861236	2.073285767	2.744637794	1.806921632	2.607692543	3.051667009	3.721301248	Dev_Late
chr1	55510881	55511525	6	2.776966934	2.437303315	2.240650206	1.578867398	4.807664131	4.540970145	2.292579381	1.612843834	1.465206073	1.103519029	2.534423042	2.004924319	Dev_Late
chr1	55546206	55546727	1	3.316523308	2.447834522	2.321595817	2.266912787	4.311684839	4.275194936	3.950601526	3.789171987	3.673197403	3.753617812	3.110543897	2.256862509	Other
chr1	55556412	55557284	1	3.635286221	3.414554959	3.059189324	3.38227516	5.34186241	4.622356805	5.823361439	4.537418097	4.72950898	4.438164643	3.971305108	3.870039431	Other
chr1	55558028	55558486	11	4.540615281	3.933128684	3.347857966	3.197016306	2.181575955	1.715321118	2.52067424	2.355321613	2.165100846	1.103519029	2.664909151	1.96877881	Cux2_early
chr1	55585407	55586051	6	2.28046569	1.561319261	2.230397272	1.426549612	4.082925203	4.198625338	1.96783474	2.112539106	2.124633637	1.980461446	3.341985452	3.4205568	Dev_Late
chr1	55616760	55617192	10	4.534902184	3.938232238	2.425548245	1.716628345	1.972907627	1.605021687	4.631692974	3.421756593	2.820586266	2.953118974	2.641628297	1.069766968	Dev_early
chr1	55624680	55625223	11	4.727970261	3.898011456	3.052629718	2.199037595	1.4397955	1.212208975	1.339172512	1.147018507	1.936449592	1.654933797	1.457744137	1.677255003	Cux2_early
chr1	55663131	55663715	5	1.750646045	2.372530018	3.111241338	4.495786204	4.673506976	4.692843837	1.339172512	2.24686689	2.040125993	2.445369458	2.016733769	2.710421059	Cux2_spec
chr1	55716572	55717079	10	3.138399147	3.664364154	2.904844086	2.29177294	1.671929655	1.355363196	3.112751504	2.45619021	3.168812856	2.572114498	2.55948426	1.518498452	Dev_early
chr1	55723393	55724113	6	3.834066166	2.404840607	2.831923656	3.369130646	5.303147457	4.612522799	3.305056293	2.45619021	2.828138921	1.654933797	3.069223133	2.530893154	Dev_Late
chr1	55892121	55893302	9	5.287166435	5.205163382	5.184906876	5.857299916	6.101399239	5.30346209	2.738831403	3.800966291	2.948945917	4.192703255	4.356028183	4.108730421	Cux2_spec
chr1	55905674	55906037	6	1.839585244	2.383745886	1.255093524	2.266912787	4.243198494	3.638370703	1.75242796	1.588383981	0.797361613	1.103519029	2.763151973	1.677255003	Dev_Late
chr1	56034446	56035499	10	5.568506669	5.784755144	5.765663761	4.870190328	1.037979377	1.212208975	4.573047665	4.283585122	4.218525254	4.618799085	2.508918774	3.673191825	Dev_early
chr1	56047203	56048260	8	4.168876318	5.733724158	6.354812462	6.376384471	4.202589371	2.585250776	5.137663765	5.692717013	5.548620829	6.407297863	5.128508354	5.169392735	Cux2_early
chr1	56061886	56062830	8	2.103919683	4.791412504	5.101157805	4.92410451	3.167414393	2.691488449	2.444101796	2.2152663	2.151043984	2.64241428	2.534423042	1.840404818	Cux2_early
chr1	56089922	56090549	7	1.140607573	1.213116278	1.634285223	1.426549612	1.627262803	1.053269282	3.368584969	4.396473686	5.022665855	4.924488332	2.333994122	1.069766968	Tle4_early
chr1	56119631	56120881	4	3.011696668	2.873098563	2.415984654	2.101787105	3.53939475	4.302864319	6.998844374	7.000021479	7.043994153	7.440974679	5.652947033	6.029968041	Tle4_spec
chr1	56121577	56122188	4	1.961449023	1.819952113	1.411195499	1.25623115	1.456258783	1.485586144	5.241042394	5.689845734	5.768381382	5.787510202	3.648088447	3.726722481	Tle4_spec
chr1	56123107	56123899	3	2.013348658	1.696423602	1.807727517	2.730855115	5.675400977	5.05086578	3.185114929	3.263746492	4.113400381	5.663759392	5.650033305	5.790567971	Dev_Late
chr1	56128732	56129487	2	1.941349173	2.528986353	2.62960128	3.655399539	5.084623	4.751608073	1.96783474	3.333158891	3.517090043	3.790751249	4.447517865	4.410471605	Dev_Late
chr1	56145220	56146882	2	3.677729988	4.530616107	5.567175027	5.899876902	6.609016282	6.534273123	5.069369031	4.882663836	5.029799583	5.815209089	6.177801802	6.007723502	Dev_Late
chr1	56174555	56175273	7	1.89721537	1.171205426	1.680356474	2.217583635	2.617879645	1.954396004	5.121416343	4.659953413	5.234005901	5.115464053	2.867178439	2.256862509	Tle4_early
chr1	56186467	56187097	1	2.992289473	4.419511257	5.025959891	5.030998186	4.935811248	4.613984149	4.995388045	4.507702936	5.035549606	5.507472605	3.769091321	3.471248418	Other
chr1	56206024	56207134	7	2.870307392	5.276836234	5.533877785	5.699547803	4.8262303	4.285088815	3.726884916	5.98487391	6.553757943	6.848367009	3.528745895	2.22656996	Tle4_early
chr1	56219006	56220223	4	2.145340511	2.68800107	2.75147361	1.426549612	2.235323721	2.823020943	5.917109063	6.35398131	6.699967155	6.621220497	3.747444625	3.619280696	Tle4_spec
chr1	56220687	56221773	7	4.793016516	4.153179242	3.973205096	3.273048725	1.794702912	2.194032412	6.547533972	6.22573294	6.414288676	6.475020828	3.533841091	4.461512608	Tle4_early
chr1	56239906	56241006	4	1.934781848	2.555257338	2.700242009	2.241616728	2.06134336	2.268290868	4.886330803	5.847467273	5.711983229	5.930237876	3.714353133	4.504511026	Tle4_spec
chr1	56263472	56263950	2	2.136527791	1.419263334	2.199090457	3.754728459	5.267134206	4.931424085	2.073285767	1.147018507	1.465206073	2.688618283	3.716533421	3.520219191	Dev_Late
chr1	56267571	56269041	7	5.199519836	5.58125117	5.765120608	6.032805646	5.521924506	5.695630731	6.49324855	6.714072053	6.6258113	6.823995959	4.848308131	5.134874007	Tle4_early
chr1	56296430	56297072	7	3.683978041	3.900352023	3.397540896	2.472254461	2.161635898	1.605021687	5.911225696	5.124912446	4.383631324	3.103672875	2.016733769	2.119999472	Tle4_early
chr1	56298857	56299740	9	5.058882007	5.142393519	5.160503879	5.560064249	5.695718949	5.717035344	3.08780066	3.271449252	3.415965002	3.590049795	3.842394966	2.792447854	Cux2_spec
chr1	56313723	56314396	11	5.327764122	5.155905413	4.2778731	3.411810415	2.067357811	2.079184049	3.710632929	3.789171987	2.893410902	2.48417099	2.167862256	2.119999472	Cux2_early
chr1	56339732	56340213	11	4.189705658	3.966308186	2.516192343	2.149086896	1.506449876	1.053269282	2.482895978	2.2152663	1.102432106	1.103519029	1.136429506	1.069766968	Cux2_early
chr1	56361064	56361656	7	1.810543822	0.972522377	2.098061625	1.775772059	2.210693662	1.212208975	4.091039951	4.789635495	4.667841696	4.457792973	1.136429506	1.840404818	Tle4_early
chr1	56362462	56363182	5	2.52733842	3.126863092	3.699642798	4.455758499	5.644437722	5.053022158	1.687478959	2.822278995	3.602048179	4.57453515	3.445124946	1.860271572	Cux2_spec
chr1	56372103	56372709	7	1.839585244	2.053054121	2.126756412	1.578867398	1.649769087	0.874626366	4.384795893	4.698787149	4.632573359	4.808173317	1.136429506	1.069766968	Tle4_early
chr1	56388755	56389729	9	4.853676514	5.162195961	4.976320758	5.433165145	4.735691917	4.437694521	3.442444827	3.550248012	3.329590667	3.920013	3.528745895	2.934369433	Cux2_spec
chr1	56401659	56402247	10	5.089965707	5.212930489	4.246298487	3.935444216	2.45849597	1.485586144	4.448081123	3.864513665	3.74637558	2.48417099	1.720369422	1.677255003	Dev_early
chr1	56510496	56511588	5	1.608636103	2.137465184	2.691823965	5.105894983	6.176519769	5.610078952	1.339172512	2.095282755	1.936449592	2.21708976	3.120644945	1.069766968	Cux2_spec
chr1	56605101	56605541	9	3.601972227	3.786514652	3.803226618	4.706242786	3.91904892	3.012210012	2.444101796	2.34075158	2.925580269	3.043408833	3.652779778	4.144457111	Cux2_spec
chr1	56612262	56613160	7	2.485881129	2.505530223	2.754625305	2.924164373	1.506449876	1.90392272	5.787720498	5.246062568	5.01355574	4.934109568	2.664909151	1.699482151	Tle4_early
chr1	56711711	56712273	1	1.41297085	1.825247274	1.202147589	2.101787105	3.844554216	4.481378056	3.326544852	3.842927297	3.996082604	3.821378909	2.418607357	1.069766968	Other
chr1	56720909	56722190	1	3.374350436	4.690325866	4.962897623	5.612430664	6.02502514	5.015230953	6.266925421	6.036019649	6.010613522	6.258846279	5.320366157	4.923938684	Other
chr1	56795324	56796680	10	6.817261936	6.948491649	6.278220447	5.657925068	4.091115917	3.557907966	6.783014104	6.05668794	6.022355792	5.940189796	4.636087368	4.152535879	Dev_early
chr1	56836981	56837712	10	5.786324779	5.889901624	5.29895003	4.074231731	1.840072582	1.540404441	5.073556699	3.778400201	3.100542814	3.457772914	2.304649797	1.311509343	Dev_early
chr1	56949344	56950392	3	3.436287893	4.106585031	4.03856546	3.873107573	5.779606758	5.827038704	3.986926365	4.113873571	4.411642353	5.534726785	6.343581431	6.604398282	Dev_Late
chr1	56971038	56971822	2	2.815808216	3.673117513	4.348803046	5.524149644	6.2509197	6.256127935	1.96783474	3.0687021	3.135607581	4.16027898	5.031477052	5.418861421	Dev_Late
chr1	56985599	56986051	9	4.930159617	4.659869344	3.420900005	3.131487488	4.060135237	4.296736302	3.261094463	2.722329988	2.795027072	2.826921783	4.08100749	4.197830575	Cux2_spec
chr1	57096797	57097417	10	4.087268829	3.804250051	3.792989479	4.372752489	3.561629982	3.584236864	4.483502854	3.686818567	3.370840843	3.601237982	2.534423042	2.445205497	Dev_early
chr1	57119254	57119973	7	1.914304337	2.103099388	2.783517882	3.396370631	2.341327214	1.053269282	1.75242796	3.550248012	3.723510041	4.878852531	2.784566	1.069766968	Tle4_early
chr1	57139858	57140595	11	5.576383624	4.924354649	4.806938287	3.840892656	1.78012853	1.212208975	2.202473471	1.588383981	1.465206073	1.103519029	1.806630718	1.311509343	Cux2_early
chr1	57152316	57153123	10	4.024011968	4.292692974	4.693625407	4.947496231	2.910673235	2.881215046	5.073556699	4.186617747	4.176593992	4.516114714	2.508918774	1.96877881	Dev_early
chr1	57172636	57173130	5	2.518581579	2.426300739	2.36459893	4.536099776	4.168098033	3.205842983	2.073285767	1.925881282	1.589350248	2.721467371	3.404208646	1.840404818	Cux2_spec
chr1	57201148	57201583	4	2.12189081	1.708259877	1.202147589	1.25623115	1.456258783	0.874626366	4.73151427	4.013546016	3.410075034	3.276511866	2.304649797	3.174234045	Tle4_spec
chr1	57270965	57271621	2	3.141254256	3.431975102	3.871613862	3.968880123	5.013963959	4.923491659	2.616531661	2.469645039	3.8109006	3.790751249	4.168330356	4.517080336	Dev_Late
chr1	57355418	57356062	4	3.407484205	5.000000831	5.266941081	5.036237296	4.564697699	3.851568934	5.911225696	5.898402961	5.837447341	6.283804394	5.486451636	5.216653715	Tle4_spec
chr1	57358271	57359395	7	6.435953729	6.405786749	6.109523734	5.485171662	5.118225136	4.547675638	7.058823914	6.970015184	6.841636664	6.789147578	5.081654304	5.068437824	Tle4_early
chr1	57378029	57378653	10	4.227424548	4.440137057	4.828114379	2.806781838	1.456258783	1.212208975	2.335606206	3.363797465	2.820586266	3.405537039	1.136429506	1.069766968	Dev_early
chr1	57387011	57387408	11	4.910590318	4.007223121	2.574256419	2.065103117	1.037979377	1.053269282	3.493836741	1.777836353	2.055300324	1.103519029	1.136429506	1.069766968	Cux2_early
chr1	57470063	57470734	6	2.073816011	2.098486024	2.033721235	1.740089268	4.763198116	4.572125017	1.339172512	2.733527007	2.26713247	1.721400536	4.238322519	3.526449477	Dev_Late
chr1	57554258	57554847	11	4.93382264	4.314965308	4.204065142	2.174278417	1.456258783	1.212208975	1.687478959	2.550464912	1.589350248	1.925132206	1.720369422	1.493274385	Cux2_early
chr1	57564649	57565264	6	1.574492793	1.171205426	1.020107996	1.426549612	3.848958081	4.14252611	1.75242796	2.626996423	0.957945609	1.103519029	2.262470504	2.22656996	Dev_Late
chr1	57567350	57568421	4	4.382944338	4.007249289	3.630182393	3.973848177	3.979419818	3.79986627	6.203619527	6.458493522	6.193110778	5.960067055	4.763461831	4.853493136	Tle4_spec
chr1	57585967	57586657	10	5.383285247	5.24684335	5.075084877	4.160734727	2.050541038	2.194032412	5.642758495	5.04348437	4.885332028	4.404489042	2.55948426	1.493274385	Dev_early
chr1	57594026	57594774	6	1.907612451	2.387330298	2.237476875	3.652635812	6.047783345	5.499601936	1.687478959	1.777836353	2.291079384	1.654933797	3.578633002	3.174234045	Dev_Late
chr1	57650769	57651327	5	2.991149231	3.489042932	3.77454679	4.147186478	4.211759212	3.854970445	2.335606206	2.722329988	1.719983837	2.103621595	2.80566682	1.518498452	Cux2_spec
chr1	57662849	57663906	5	2.529713345	2.085055954	2.97928191	4.312760526	5.331190392	4.835261878	2.073285767	2.095282755	1.857186173	2.26243978	3.412454659	1.986964761	Cux2_spec
chr1	57666001	57666525	11	4.658856388	4.390274177	4.071529751	3.441504162	1.91309959	1.053269282	3.347718036	3.198925892	2.679680882	2.607692543	2.167862256	1.820260664	Cux2_early
chr1	57690639	57691519	6	2.5177728	0.972522377	2.40454383	2.794480664	5.480519698	5.760069529	1.339172512	2.733527007	2.707347221	2.349074972	4.222718683	4.610497214	Dev_Late
chr1	57698986	57699344	6	1.608636103	1.541789455	2.123322097	1.740089268	3.539281283	3.508090751	1.339172512	1.777836353	1.66460695	1.40541224	2.895054133	2.530893154	Dev_Late
chr1	57762575	57762844	6	1.358723486	0.972522377	2.163749656	2.243300852	3.77443028	3.349599756	2.248229776	2.326032899	2.124633637	2.721467371	2.016733769	1.069766968	Dev_Late
chr1	57774234	57774645	6	1.140607573	0.972522377	1.277769202	1.604658126	4.083243379	4.118534301	1.339172512	1.147018507	1.528613078	1.103519029	2.052479839	2.340025455	Dev_Late
chr1	57788940	57789511	7	3.002025704	3.016625216	2.214153754	2.101787105	1.037979377	0.874626366	5.171651171	5.225972097	4.452664836	4.043435566	2.262470504	1.493274385	Tle4_early
chr1	57794917	57795799	1	2.799473728	2.806727997	3.814902132	5.007851129	4.966435416	4.134402684	3.922653771	5.701296721	5.776247391	5.635463098	3.103707174	2.325806813	Other
chr1	57798160	57798898	7	2.793879861	2.475611063	1.718560398	2.056719978	1.671929655	1.053269282	5.991660055	5.565238133	5.450982082	5.003234949	3.283021866	2.771617891	Tle4_early
chr1	57840776	57841536	6	2.619157199	2.1888263	1.867830789	1.917400487	3.910113137	4.13160071	2.073285767	1.147018507	1.857186173	1.721400536	3.199358872	2.782070466	Dev_Late
chr1	57851183	57851518	6	1.140607573	0.972522377	2.110747146	1.25623115	4.133887982	3.894284449	1.339172512	1.799308422	1.102432106	1.103519029	2.390950692	1.069766968	Dev_Late
chr1	57856132	57856812	6	2.266262193	1.534976749	2.068784505	4.565632537	6.046531943	5.877640758	2.335606206	1.398651094	2.525115675	1.721400536	4.284146277	3.555447022	Dev_Late
chr1	57861724	57862417	5	2.301492198	2.627708361	3.20940305	5.106120925	4.628541884	4.811897287	2.073285767	1.945273244	1.102432106	1.925132206	2.60833731	2.368049122	Cux2_spec
chr1	57881336	57882339	5	2.595129149	2.855149221	3.56391522	5.653136506	5.299043593	5.43214279	2.202473471	1.945273244	2.804038437	2.572114498	3.671266117	2.924967465	Cux2_spec
chr1	57893697	57894297	6	2.417757989	1.713980427	1.867830789	2.29014449	4.626468246	4.982939973	1.339172512	2.077817497	2.575510242	1.40541224	3.069223133	3.393544169	Dev_Late
chr1	57910657	57911234	11	4.633563772	4.177518322	3.757622554	3.734693657	1.840072582	1.817783381	2.482895978	1.799308422	2.406935279	2.390516636	2.390950692	3.451739098	Cux2_early
chr1	57918652	57919414	11	5.571869208	5.122497866	4.079434648	3.280267453	2.083980815	1.913448691	2.937871851	1.799308422	2.877682102	3.30645215	2.304649797	1.069766968	Cux2_early
chr1	57931757	57932892	7	5.860467754	5.557928831	4.737038354	4.840075308	4.708548727	4.371206879	7.355579899	7.171544398	6.814075807	6.805971574	3.671266117	2.543235673	Tle4_early
chr1	57935319	57936410	2	3.319271552	2.528802884	3.685341341	5.405082176	6.335493248	6.056470429	3.161394805	3.399384396	4.144092258	5.495529994	5.2099044	4.590680074	Dev_Late
chr1	57967291	57967961	10	3.853184372	3.610619272	3.944201662	3.019853602	1.827471827	0.874626366	5.257917039	4.194742326	3.806423333	3.565498413	1.136429506	1.493274385	Dev_early
chr1	57991206	57991889	11	4.452482177	4.840009626	4.982945234	3.804315318	2.707601575	2.597121731	3.268706103	2.650815616	2.240827181	2.607692543	2.664909151	2.24179574	Cux2_early
chr1	58008895	58009214	8	2.795531791	3.069478958	3.060985557	3.343723296	1.243376366	1.540404441	2.248229776	1.147018507	2.027059952	1.103519029	1.136429506	1.069766968	Cux2_early
chr1	58026057	58027330	10	5.991832472	6.027804416	5.828753563	5.365235463	5.003777934	4.696986623	6.184158533	5.74764284	6.106165565	5.7114462	5.377891858	5.425544114	Dev_early
chr1	58052324	58053086	10	6.434792881	6.204719482	6.182147382	5.585881936	4.434891213	4.824730989	6.586610726	6.318716585	6.083000636	5.528879578	5.126823333	5.299512593	Dev_early
chr1	58086367	58086884	6	2.329967907	2.062306384	1.755778692	1.578867398	3.645723294	3.644103806	2.335606206	2.442608716	1.905758263	1.654933797	3.927721183	3.549340975	Dev_Late
chr1	58087958	58088485	10	4.416100586	4.271129736	4.667400216	3.629864255	2.801377232	2.778108455	4.156289626	3.675251621	3.915964372	3.547291036	3.600585193	3.128180375	Dev_early
chr1	58100574	58101354	2	2.192140737	3.431876989	4.136493127	5.308841651	5.65225645	4.770239187	2.684678348	3.428662181	3.480696504	5.160924361	5.367980136	4.700193445	Dev_Late
chr1	58102262	58102861	5	2.272443104	3.60480324	3.942036481	4.564491516	5.029728538	4.720915817	2.581211919	1.777836353	3.148773122	4.4319118	3.477071758	3.06357172	Cux2_spec
chr1	58113865	58114213	10	3.927511743	3.180780255	3.127962083	1.716628345	1.456258783	1.355363196	3.737480743	2.077817497	2.493683551	3.007404976	2.719346113	2.22656996	Dev_early
chr1	58127034	58127487	4	2.166396127	2.103099388	2.732928867	4.029436487	2.161635898	2.167411662	2.073285767	3.449182807	4.14763635	4.327964857	3.956308052	3.128180375	Tle4_spec
chr1	58135709	58136077	8	2.357892428	2.847215559	3.872865064	2.568537537	1.037979377	0.874626366	1.339172512	1.588383981	0.797361613	1.103519029	1.720369422	1.069766968	Cux2_early
chr1	58201336	58202205	3	3.170245618	3.184626194	3.692380553	3.404505277	3.598961133	3.483522298	4.207177153	3.945775319	4.03970208	4.973758425	5.189981857	5.600190325	Dev_Late
chr1	58204657	58205030	6	1.56138293	1.188209086	1.651751411	1.25623115	4.391674394	3.977519795	1.75242796	1.945273244	1.354117675	1.40541224	3.571286442	3.965459893	Dev_Late
chr1	58208993	58209488	6	1.907612451	1.725674113	1.411195499	1.426549612	4.657933556	4.455326974	1.687478959	1.612843834	1.102432106	1.103519029	4.380157671	3.7731074	Dev_Late
chr1	58227767	58228333	4	2.12189081	2.137465184	1.552044012	1.643805615	2.078035408	1.053269282	2.616531661	3.263746492	2.734492974	4.679455991	5.444002874	5.24551978	Tle4_spec
chr1	58247054	58247638	8	4.61622939	4.604710212	4.540761635	4.951753879	3.805860069	2.194032412	2.616531661	2.89595432	1.183466205	2.655003783	2.200092629	1.677255003	Cux2_early
chr1	58253587	58254254	10	5.434735026	4.863660462	4.356649229	4.673824386	4.378904363	3.985161421	5.502110061	5.027652561	4.90757199	5.326009003	4.438074666	4.253061573	Dev_early
chr1	58272819	58273453	10	5.387549544	4.520153234	4.093504944	3.108665339	2.56928269	2.167411662	4.545823493	4.39294712	3.62615657	4.265439402	3.68729704	3.482261659	Dev_early
chr1	58278533	58279306	11	5.605659499	5.124792438	4.624712105	4.254224962	2.160430132	1.053269282	3.567879878	3.356573515	3.213853335	3.699104202	2.875229763	2.22656996	Cux2_early
chr1	58327797	58328405	10	4.295273371	3.833864842	3.84363849	3.572178432	3.374247641	2.275696174	4.718097185	3.340500741	3.776037303	4.136117443	4.054809383	4.084817437	Dev_early
chr1	58338044	58338735	11	5.231395495	4.021459196	2.237476875	1.716628345	1.936757819	1.415253711	3.455339591	1.964408003	2.761137372	3.18526347	1.806630718	2.368049122	Cux2_early
chr1	58346532	58347311	6	2.064553931	2.346362572	2.493225214	3.153954225	4.958844711	4.788148067	2.831927169	1.398651094	3.239672297	3.094459085	2.732579062	2.792447854	Dev_Late
chr1	58348621	58349328	4	3.483880294	3.378521237	2.976956582	3.44003633	3.175192835	3.073501357	5.527113311	3.936115293	4.295708811	4.996540495	3.769091321	4.350552454	Tle4_spec
chr1	58416093	58416948	6	1.41297085	1.958584788	2.431734065	1.863890889	5.443280757	5.187784417	1.96783474	1.945273244	3.115097929	2.558777036	5.346542943	5.07846177	Dev_Late
chr1	58423469	58424280	6	1.907612451	2.339479192	1.867830789	1.25623115	4.223540506	4.280725994	1.339172512	2.077817497	2.99457169	1.103519029	3.546431173	4.354059673	Dev_Late
chr1	58448884	58450294	10	6.519745077	6.534866399	6.349465351	5.924253113	4.942530718	5.055578125	6.361728968	6.222961915	6.255901014	5.815209089	5.721740938	5.660700485	Dev_early
chr1	58539411	58540122	6	1.140607573	1.213116278	2.187161551	1.885091857	4.919517534	4.038095262	1.339172512	1.588383981	2.384850455	1.103519029	3.144065502	2.80275113	Dev_Late
chr1	58551466	58552326	6	1.739049106	1.696423602	1.363769639	1.25623115	5.993405776	5.669167705	1.339172512	1.398651094	1.465206073	1.103519029	2.990284725	2.004924319	Dev_Late
chr1	58554536	58555208	6	1.140607573	1.580588217	1.457111815	1.25623115	5.285379348	4.992380662	1.75242796	1.588383981	1.77331346	1.103519029	3.069223133	1.518498452	Dev_Late
chr1	58624817	58625894	5	3.430790046	3.421761612	3.559543191	5.330655701	5.521376929	4.386889334	2.651007337	1.925881282	1.568348776	2.364487961	3.880726016	4.00932151	Cux2_spec
chr1	58642160	58642671	2	2.889566456	2.184479484	3.322649232	3.739953246	4.859879001	4.950200129	3.726884916	2.733527007	3.592444139	4.370008555	4.051260422	4.700193445	Dev_Late
chr1	58642731	58643762	10	6.356713548	6.158044711	5.806591244	5.672935349	5.230858989	4.997987927	6.325815485	6.026476059	5.883928966	5.711878273	5.165705869	5.431717314	Dev_early
chr1	58671113	58671709	6	1.780905765	1.567651818	1.934270389	1.604658126	4.307765269	4.339539214	1.687478959	1.398651094	1.102432106	1.721400536	4.098212275	3.83677665	Dev_Late
chr1	58678933	58679818	8	4.810402478	5.580152252	6.145890059	6.218440475	4.773728306	4.873126717	4.704554147	4.933606999	4.993192579	4.898643421	4.020887059	3.374940802	Cux2_early
chr1	58709272	58709787	10	4.353931731	4.262339427	3.633374563	3.575100507	2.935076237	3.246919755	3.825509341	3.778400201	4.249895906	4.038639588	2.55948426	3.706498036	Dev_early
chr1	58790780	58791356	5	1.140607573	1.983015871	2.54708483	4.806536243	3.971279322	4.160136166	1.339172512	1.612843834	1.806921632	2.498212882	2.55948426	1.699482151	Cux2_spec
chr1	58793740	58794403	1	3.539215448	3.848535458	3.447480279	3.874949683	5.225563765	5.63205998	5.026301624	4.504438341	4.661148947	4.734702973	4.661786247	4.923938684	Other
chr1	58796171	58797243	3	4.694888623	4.403024952	3.870361574	4.652338448	6.164758754	6.292284765	5.484734835	4.992165839	4.738245211	5.511436015	5.604984345	6.304693881	Dev_Late
chr1	58823494	58824020	5	2.039741978	1.672455682	2.767584713	4.636790887	2.359997143	2.53214157	1.687478959	1.147018507	2.327191793	1.654933797	1.136429506	1.311509343	Cux2_spec
chr1	58835537	58836195	5	1.373800253	1.684489415	2.87132214	4.149608349	2.359997143	2.235442038	1.339172512	1.147018507	0.957945609	1.103519029	1.764144688	1.069766968	Cux2_spec
chr1	58887325	58888194	6	1.140607573	1.878309157	2.370404988	2.027415865	5.391870031	5.381674944	1.687478959	2.575570543	1.77331346	1.484092205	3.846495995	3.256829948	Dev_Late
chr1	58913751	58913980	6	1.140607573	1.188209086	1.020107996	1.25623115	3.483305101	3.217425516	1.339172512	1.147018507	1.528613078	1.103519029	3.312804872	3.306271615	Dev_Late
chr1	58966468	58967136	6	1.810543822	1.383003711	1.457111815	1.426549612	4.276121412	4.66844047	1.339172512	1.147018507	2.055300324	1.40541224	4.931312681	4.884652619	Dev_Late
chr1	58981695	58982056	6	1.839585244	0.972522377	1.202147589	1.25623115	3.46487287	3.050483634	1.339172512	1.147018507	1.233756425	1.40541224	1.510102709	1.518498452	Dev_Late
chr1	58993675	58994811	6	2.178059956	1.878309157	1.755778692	2.706021507	6.073150263	5.75295797	2.021523507	2.45619021	2.384850455	1.925132206	5.718963019	5.64217259	Dev_Late
chr1	59017880	59018181	6	1.140607573	1.383003711	1.457111815	1.885091857	3.594803097	2.828066487	1.339172512	1.588383981	1.73890366	1.103519029	3.80518463	3.241762837	Dev_Late
chr1	59041331	59042548	2	2.178059956	2.387330298	3.461532111	4.808070156	5.527321075	5.034045905	2.073285767	2.355321613	3.094292498	2.815752052	4.726295704	4.97752526	Dev_Late
chr1	59065940	59066524	11	2.09805365	3.058025531	3.831141961	1.89667242	1.037979377	1.485586144	1.339172512	1.612843834	1.857186173	1.103519029	2.304649797	1.518498452	Cux2_early
chr1	59157862	59158383	5	1.140607573	1.825247274	2.15965469	4.651256529	4.541276276	3.87552371	2.021523507	1.147018507	1.568348776	1.103519029	3.541380325	2.22656996	Cux2_spec
chr1	59219691	59220302	6	2.485881129	3.195005259	3.442471206	3.156985485	5.655406381	5.700023211	2.937871851	2.34075158	2.372787952	2.26243978	4.846261648	4.581733177	Dev_Late
chr1	59220682	59221336	5	2.088946364	3.736073194	3.736190936	4.510211234	5.020318401	5.043565232	3.137278158	3.576645263	2.845700518	3.200056906	4.132018293	1.860271572	Cux2_spec
chr1	59326751	59327301	11	4.031862674	4.02714945	3.922205542	2.174278417	1.456258783	1.762199277	1.339172512	1.777836353	1.307917999	1.654933797	1.136429506	1.820260664	Cux2_early
chr1	59368965	59369766	5	3.845093219	4.075250884	4.184205235	5.022789181	4.575383359	4.153369394	2.616531661	3.050910063	3.404160921	3.747752626	2.664909151	2.771617891	Cux2_spec
chr1	59373414	59374033	7	4.285568484	4.259353199	4.124224585	3.308416582	3.542563801	3.656564642	4.608565402	4.534220129	4.57668564	5.235239453	3.703151786	3.407113706	Tle4_early
chr1	59398070	59398434	10	4.167981183	3.626505873	3.234040057	1.775772059	1.597885789	0.874626366	3.08780066	2.563072337	2.44029302	2.40549544	2.052479839	1.518498452	Dev_early
chr1	59398727	59399355	7	2.627326027	2.798522767	2.15965469	2.191399654	1.481572585	1.053269282	4.739546378	3.965886694	3.79357426	4.169083107	2.304649797	1.069766968	Tle4_early
chr1	59430686	59431449	6	1.41297085	2.08946362	2.506625064	3.531698841	5.95090339	6.295702534	2.202473471	2.077817497	2.493683551	1.484092205	3.384678648	2.24179574	Dev_Late
chr1	59444217	59444790	6	1.924579424	2.379949137	3.043465414	3.415093272	4.393875458	4.664214774	2.52067424	2.34075158	2.450115864	2.103621595	2.952943377	2.530893154	Dev_Late
chr1	59479683	59479966	10	3.273188156	2.699906363	2.252146666	2.274162205	1.037979377	0.874626366	2.444101796	2.537746341	2.254039779	3.528850936	1.942469544	1.069766968	Dev_early
chr1	59538522	59539172	10	6.140185972	6.188139824	5.648368849	4.603418224	2.868422494	1.715321118	6.281621981	5.670740351	5.533443892	5.655283697	4.875516462	3.607574485	Dev_early
chr1	59572880	59573882	10	5.78051183	5.668218544	5.294552925	4.74406082	2.592704443	2.314857558	5.242829908	4.680947625	4.625340141	4.262508681	4.910025586	2.870060718	Dev_early
chr1	59592091	59593139	10	6.382902185	5.73412589	4.502382791	5.008092958	4.668004695	4.109498522	6.288049116	5.748214437	5.179503147	4.421953358	3.404208646	3.926306842	Dev_early
chr1	59631264	59632132	10	4.975050725	5.245390712	5.022504588	4.196429092	3.741020361	4.129558722	4.83496948	4.566533548	4.897392625	4.772320129	4.290180916	4.541007733	Dev_early
chr1	59636548	59637253	7	3.090336536	3.165894883	2.606404814	1.426549612	1.291146826	0.874626366	5.056566668	4.784261385	4.479379131	4.444390503	2.997679204	2.879826175	Tle4_early
chr1	59659539	59660596	11	6.496149124	6.403764699	6.094758323	5.703263961	4.391994112	3.940438372	4.645934097	4.792315061	4.225249591	4.458823013	3.312804872	3.41385091	Cux2_early
chr1	59679914	59680732	10	4.753032845	4.506930713	4.455972154	3.998387993	3.435735241	3.267027726	4.796988155	4.659953413	4.589003959	5.120011713	4.334411314	4.52242527	Dev_early
chr1	59727119	59728175	10	5.984122478	6.061157636	5.553329623	5.159775537	4.355461687	4.190078959	5.729796962	5.726493187	5.752212991	5.056381487	4.827826238	5.043841762	Dev_early
chr1	59741383	59742219	10	6.37123409	6.254459954	6.072229365	5.361656936	4.791630949	5.043971292	6.369580503	5.954795194	5.755529635	5.286114103	5.0089111	4.964479533	Dev_early
chr1	59819094	59820611	10	6.929129273	6.72065441	6.342365657	6.205423299	5.56331433	5.442665656	6.844380667	6.520466082	6.814075807	6.367432433	5.941263895	6.240932822	Dev_early
chr1	59861496	59862496	2	3.376775142	3.018807144	3.667363693	3.820375502	4.684239245	4.493732851	2.861670337	1.612843834	2.240827181	2.92519024	3.914162667	3.646488067	Dev_Late
chr1	59883180	59883906	6	2.183610144	2.180353157	2.063711188	1.498541329	4.303949723	4.816187885	2.651007337	2.575570543	2.514174984	2.572114498	4.968296174	5.121124843	Dev_Late
chr1	59890488	59890896	6	1.810543822	2.847215559	1.020107996	2.323180875	3.929140946	3.644103806	2.292579381	2.355321613	2.190787148	2.103621595	3.612608446	3.4205568	Dev_Late
chr1	59905129	59905706	3	2.7305113	2.324388556	2.885703443	2.700650967	2.738621393	3.419786474	2.404235542	2.112539106	3.128451102	4.387892689	4.470176252	4.955272379	Dev_Late
chr1	59934812	59935560	6	2.629542052	2.163492473	2.678162512	2.065103117	4.065832748	3.904768599	1.75242796	2.650815616	2.743889238	2.572114498	3.975056045	3.943690298	Dev_Late
chr1	59943697	59944467	3	3.224102041	2.696857587	3.581167417	2.883658989	4.003510282	4.236114298	3.840523873	3.589026937	3.621817576	3.590049795	5.292244589	5.126695445	Dev_Late
chr1	59969130	59970157	10	7.137593702	6.964796955	6.729856409	6.430435648	5.573972253	5.76804861	7.123010045	7.093453197	7.056883197	6.930612771	5.922540878	5.904424176	Dev_early
chr1	60044262	60044964	2	3.960935485	4.214856127	4.760116967	5.16964177	5.710653657	5.615012671	5.043649681	4.314511418	4.697796588	5.444920542	5.319649202	5.832100671	Dev_Late
chr1	60047479	60048049	10	4.839129889	5.09210973	4.705962415	4.831623426	1.627262803	1.212208975	5.119312912	4.938453502	5.048039962	5.36483031	2.997679204	3.361063781	Dev_early
chr1	60088674	60088863	11	3.21008918	2.667177513	1.457111815	1.498541329	1.627262803	0.874626366	1.339172512	1.398651094	0.797361613	1.40541224	1.136429506	1.069766968	Cux2_early
chr1	60330030	60330620	6	1.41297085	1.375804347	1.64111329	2.719097019	5.141395684	4.664214774	2.073285767	1.925881282	1.102432106	1.103519029	2.754448268	1.860271572	Dev_Late
chr1	60438572	60439269	3	2.322216653	1.360884735	1.848653304	2.149086896	4.438393301	4.234215101	2.717581402	2.550464912	3.53263877	4.197014199	5.245128998	5.155970154	Dev_Late
chr1	60452843	60454002	4	3.562633848	3.580692342	4.307804481	5.190052722	4.079500484	4.054868266	5.522465599	5.329666274	5.689099106	6.243750344	5.025184075	5.597233761	Tle4_spec
chr1	60465880	60466942	10	6.52675335	6.463536281	5.995068606	5.583934164	4.918907983	5.135710998	6.471773818	6.289582505	6.201382316	5.958434189	5.24588395	5.313991449	Dev_early
chr1	60525929	60526786	1	2.612816968	3.442214213	4.134598307	4.676441273	5.524825624	5.26456799	4.325646268	4.913547003	5.21172436	5.871561303	5.524508728	5.262415465	Other
chr1	60637789	60638628	2	3.434389887	3.743052782	3.42764937	5.065695163	4.037307948	3.600175624	3.200514187	3.738902782	3.954557674	4.707343921	4.319818	4.476751569	Dev_Late
chr1	60671734	60672384	6	1.750646045	1.188209086	2.555322784	2.59583079	5.203862645	4.39434867	1.687478959	1.925881282	1.183466205	1.103519029	3.051667009	1.677255003	Dev_Late
chr1	60675183	60675702	5	1.951434102	2.234221891	3.22435961	4.053536316	4.184323913	4.244393043	1.339172512	1.398651094	1.465206073	2.21708976	1.806630718	1.311509343	Cux2_spec
chr1	60682587	60683319	2	3.706738677	4.215027181	3.839396124	5.183216614	5.100316268	5.509939728	4.42519546	4.25974699	4.744590459	5.034532101	4.00272899	4.520205627	Dev_Late
chr1	60709285	60709888	6	1.373800253	0.972522377	1.202147589	1.426549612	4.137567529	4.716331848	2.021523507	1.799308422	2.190787148	1.103519029	1.457744137	2.792447854	Dev_Late
chr1	60712780	60713446	6	2.09805365	1.948640462	2.076701004	3.222225634	5.262086571	5.171875029	1.687478959	1.588383981	1.95274817	1.103519029	2.952943377	1.860271572	Dev_Late
chr1	60724801	60725566	11	5.038078386	4.70708596	4.51647826	4.85776376	3.596437858	3.70158514	3.326544852	3.378137747	3.128451102	2.856798906	2.664909151	2.24179574	Cux2_early
chr1	60780279	60780991	4	2.357892428	1.943780099	2.016639227	1.740089268	3.048987054	3.584236864	3.855383753	3.91558159	4.498116356	4.639302727	4.579617308	5.136323998	Tle4_spec
chr1	60822063	60822768	5	2.055232004	2.053054121	3.224717109	5.383526185	2.629250099	3.226527558	1.75242796	1.612843834	0.957945609	2.103621595	2.167862256	2.119999472	Cux2_spec
chr1	60834140	60834828	7	2.244712005	2.368908599	1.930345223	3.329101283	1.037979377	1.053269282	3.649571859	4.396473686	4.564261236	4.978056361	2.855129182	2.311446641	Tle4_early
chr1	60852158	60853278	6	2.571473781	1.213116278	2.444563987	2.384053016	5.995864613	5.894497383	1.687478959	2.2152663	2.461551332	1.103519029	5.535293551	6.281734566	Dev_Late
chr1	60862255	60862785	6	1.907612451	1.599603202	1.97180369	3.28302554	4.309149168	3.838190884	1.339172512	2.326032899	1.77331346	1.654933797	3.230900777	4.104572155	Dev_Late
chr1	60879731	60880696	4	3.086833544	2.914417065	3.32958222	4.077251301	4.445749856	3.979788549	6.027062734	5.609396366	5.867937622	5.975915997	4.887452394	4.785387485	Tle4_spec
chr1	60881048	60881756	6	1.961449023	1.987746046	2.52829579	3.646441161	6.215009785	5.922922501	2.581211919	3.484121475	3.161819606	3.961853669	3.836278525	2.567608381	Dev_Late
chr1	60895683	60896229	9	3.278862252	3.972354647	3.897439839	4.030412203	3.187867184	2.504835351	1.687478959	1.945273244	2.055300324	2.40549544	2.167862256	2.119999472	Cux2_spec
chr1	60902150	60902480	6	1.140607573	1.419263334	1.020107996	1.25623115	4.702419869	4.304675317	1.687478959	1.147018507	1.183466205	1.40541224	3.675882801	3.013782413	Dev_Late
chr1	60902607	60902929	6	1.140607573	1.541789455	1.457111815	1.977903265	4.330138128	4.456956455	1.339172512	1.398651094	0.957945609	1.103519029	4.024511435	4.757290065	Dev_Late
chr1	60903555	60904183	3	2.039741978	1.918669571	1.552044012	2.861340554	5.51624322	5.224596211	2.880913948	2.905886097	3.602048179	3.007404976	5.17304972	5.409265331	Dev_Late
chr1	60905876	60906329	6	2.571473781	1.534976749	1.020107996	1.949001397	4.871849437	4.943968559	1.339172512	1.398651094	1.77331346	1.654933797	4.024511435	4.317078113	Dev_Late
chr1	60920556	60920821	6	1.641990011	1.171205426	1.985643869	2.903508842	4.512455154	3.816144256	1.339172512	1.945273244	1.102432106	1.654933797	2.445743798	1.96877881	Dev_Late
chr1	60941357	60941957	3	1.987632208	1.948640462	1.867830789	3.28024811	4.003510282	2.968330412	3.137278158	2.45619021	3.059305468	3.601237982	4.366022075	4.479965357	Dev_Late
chr1	60959190	60959597	10	3.780323752	3.80718604	3.436061195	4.402858117	2.221804336	1.053269282	3.710632929	3.190824905	2.820586266	3.231608964	1.136429506	1.069766968	Dev_early
chr1	60995518	60996373	6	1.140607573	1.528498805	1.83342722	3.381528703	5.401103856	4.99350386	2.202473471	2.2152663	1.888916923	2.607692543	4.238322519	4.860907866	Dev_Late
chr1	61013600	61013826	10	3.530944699	3.069605086	2.021880499	2.89200856	1.612649069	1.053269282	2.248229776	2.24686689	2.584456982	2.445369458	1.457744137	1.493274385	Dev_early
chr1	61054694	61056266	7	4.339092974	4.995085148	5.328711573	5.642115036	4.994353921	5.145973701	7.342939939	7.279278052	7.223935407	6.622823571	4.033482982	4.072096485	Tle4_early
chr1	61077530	61078025	8	1.373800253	2.978036282	3.871613862	4.156839128	2.337422207	1.762199277	2.965529146	2.231153115	1.233756425	1.654933797	2.23161867	1.677255003	Cux2_early
chr1	61099588	61100065	3	1.886742817	2.107452353	1.255093524	1.25623115	5.26379571	4.68539218	4.15218038	3.392336889	3.437582135	2.765244714	4.338744571	3.979152117	Dev_Late
chr1	61103282	61103492	6	1.934781848	0.972522377	1.020107996	1.604658126	4.195474384	3.594264906	1.339172512	1.588383981	1.233756425	1.103519029	2.687820279	2.22656996	Dev_Late
chr1	61105002	61105484	6	1.934781848	1.938903306	2.432353277	2.787122826	4.592633249	4.897929253	1.687478959	2.428898151	2.124633637	1.654933797	2.418607357	2.004924319	Dev_Late
chr1	61109801	61110106	7	2.83645242	2.661100557	2.900837925	1.498541329	1.4397955	1.053269282	4.502507695	3.644694428	3.347284191	3.464940587	2.167862256	1.986964761	Tle4_early
chr1	61112066	61112471	10	3.67576213	3.552000384	3.080068101	3.317042203	2.479266708	1.715321118	2.90967397	3.240388338	3.480696504	3.785035395	2.826463464	3.347051982	Dev_early
chr1	61168390	61169186	11	5.94508044	5.37949212	3.775641059	3.552420276	3.976569308	3.175487883	4.370985038	2.34075158	2.642934156	2.40549544	3.312804872	2.688363096	Cux2_early
chr1	61196125	61196524	10	4.536577907	4.28083069	3.770310311	3.888949231	2.462087026	1.817783381	3.753434736	3.663591186	3.506088086	3.934095149	2.855129182	3.07211499	Dev_early
chr1	61210997	61211659	6	1.641990011	0.972522377	2.098061625	1.25623115	5.517765343	4.68539218	1.339172512	1.147018507	2.055300324	1.103519029	2.687820279	1.699482151	Dev_Late
chr1	61232095	61232539	7	1.903955545	2.150656759	2.182488541	1.25623115	1.262225208	1.212208975	4.839894664	4.264413598	3.107838727	2.67631996	2.641628297	2.340025455	Tle4_early
chr1	61237640	61238427	10	5.185882337	5.19381688	4.879391917	4.510219481	3.812653116	3.175487883	5.00646799	4.888202958	5.029799583	5.103052664	4.334411314	4.264288705	Dev_early
chr1	61247627	61248216	5	1.886742817	2.618415605	3.181998803	3.598745891	4.297044279	3.398323247	1.339172512	2.428898151	1.73890366	1.103519029	2.534423042	1.518498452	Cux2_spec
chr1	61332995	61333254	11	3.755994883	3.15950198	2.793099219	1.716628345	1.037979377	0.874626366	1.75242796	1.612843834	1.422481511	1.103519029	1.136429506	1.493274385	Cux2_early
chr1	61344984	61345493	6	1.750646045	1.599603202	1.202147589	2.464493994	4.012221765	3.318570554	1.339172512	1.612843834	1.354117675	1.103519029	3.477071758	3.06357172	Dev_Late
chr1	61378385	61378971	6	1.839585244	2.116363301	1.255093524	1.426549612	4.671021948	4.254499684	1.339172512	2.199202591	2.055300324	1.925132206	3.477071758	3.983687465	Dev_Late
chr1	61448256	61449460	7	3.244514861	3.686486215	3.354671146	4.090066046	3.839576	3.19660908	5.119312912	5.456484702	5.487917359	5.439994608	3.450523627	4.489563991	Tle4_early
chr1	61485559	61486299	10	4.680691247	4.185036911	2.790936204	1.716628345	1.243376366	0.874626366	5.267159453	4.279771145	3.537253995	3.176557831	2.784566	1.069766968	Dev_early
chr1	61494211	61495022	10	5.060186472	5.01063627	3.387430026	3.432855676	2.263661635	2.30040838	5.32168019	4.68383665	4.965114569	3.866134724	2.200092629	2.45829988	Dev_early
chr1	61527347	61528664	2	2.672500662	2.528986353	2.75684341	4.058221696	6.33078506	5.850781194	3.200514187	3.318362144	3.66332764	4.188379391	4.309497696	4.48409568	Dev_Late
chr1	61601347	61602374	7	4.5966962	4.293572878	4.044281454	4.171354571	2.609660361	2.525944827	6.700522489	6.049754077	6.090114248	4.687791266	3.267896579	3.07211499	Tle4_early
chr1	61620624	61621459	4	2.192140737	2.509010837	1.97180369	2.390738385	1.671929655	1.762199277	5.479948344	4.202821407	4.292982401	3.85682933	3.463858758	4.289093856	Tle4_spec
chr1	61666170	61667306	7	3.524783992	3.573057063	3.829648373	4.038926293	2.877986264	2.087623497	7.345989414	7.239052887	7.10414352	6.579862533	4.033482982	3.393544169	Tle4_early
chr1	61741697	61743092	8	4.527393395	5.540170715	5.930079054	6.56933885	4.886623469	4.225877575	3.683276002	3.692567447	3.443361088	3.103672875	2.933903895	2.870060718	Cux2_early
chr1	61744433	61744853	6	1.961449023	1.857493338	1.363769639	2.540685676	4.237469531	4.379391231	1.75242796	1.777836353	1.905758263	1.484092205	2.052479839	2.211181776	Dev_Late
chr1	61802145	61802760	5	1.750646045	2.574606887	3.132481366	4.156828593	2.808576282	2.823020943	1.687478959	1.964408003	1.465206073	1.103519029	1.510102709	1.493274385	Cux2_spec
chr1	61872030	61872577	11	4.88310742	4.037619576	2.418789021	1.863890889	1.481572585	0.874626366	1.96783474	1.398651094	2.136848811	1.103519029	1.457744137	1.069766968	Cux2_early
chr1	61926093	61926379	11	4.015831923	4.212814733	3.418060696	2.282975138	1.262225208	1.485586144	1.687478959	1.147018507	1.487751879	1.103519029	1.457744137	1.069766968	Cux2_early
chr1	61928926	61929862	8	4.430488555	4.857603278	5.699184084	4.668033751	2.196940377	2.511123232	2.444101796	1.147018507	2.151043984	2.052900282	1.764144688	1.518498452	Cux2_early
chr1	62089422	62089693	5	1.140607573	1.938627115	1.882699919	3.256021252	3.736174819	2.406239701	1.339172512	1.147018507	0.797361613	1.103519029	1.980079457	1.311509343	Cux2_spec
chr1	62186518	62187316	11	4.892459246	4.891546792	5.069043658	4.85775728	2.258413714	1.715321118	3.368584969	2.34075158	3.238693436	3.445409922	2.71037324	2.555473495	Cux2_early
chr1	62251462	62251920	10	3.526181758	3.548712561	4.055969048	3.728255189	1.612649069	0.874626366	2.74975075	3.012752176	2.940798138	2.103621595	1.136429506	1.069766968	Dev_early
chr1	62262221	62263026	10	5.778972539	5.06570118	4.411447256	4.186600993	3.890620191	3.896687835	5.822068733	5.297181222	5.029799583	5.378988927	3.975056045	4.774959002	Dev_early
chr1	62394962	62395405	11	4.944410195	4.381111506	3.654425331	2.66429358	1.78012853	0.874626366	2.937871851	1.398651094	1.307917999	1.484092205	1.457744137	1.069766968	Cux2_early
chr1	62437635	62438330	11	2.967943854	4.325153023	4.917739205	2.950072207	1.649769087	1.90392272	1.687478959	1.147018507	2.291079384	1.484092205	1.720369422	1.518498452	Cux2_early
chr1	62445207	62445946	6	1.934781848	2.098486024	2.863847867	2.975522985	5.393697649	4.599673974	2.202473471	2.326032899	2.291079384	1.721400536	4.91684024	4.79241416	Dev_Late
chr1	62495755	62496650	7	3.140983023	2.485867295	2.046982652	1.917400487	1.291146826	1.605021687	5.593461109	5.352385488	5.58896926	4.910311634	2.914609781	3.4205568	Tle4_early
chr1	62561294	62561580	11	3.879063294	3.111946515	3.144491253	3.197016306	1.037979377	1.485586144	1.75242796	1.398651094	1.905758263	1.103519029	2.016733769	1.860271572	Cux2_early
chr1	62597906	62598757	6	2.214484528	2.847215559	2.753696562	3.551740855	4.96626292	4.985906411	2.248229776	1.398651094	1.528613078	1.40541224	2.200092629	2.543235673	Dev_Late
chr1	62608701	62609257	5	2.160779188	3.078501473	3.27969167	4.533911576	4.33243503	3.334168575	1.339172512	1.147018507	2.993411495	2.856798906	2.997679204	1.069766968	Cux2_spec
chr1	62612494	62612923	11	4.846064638	4.189068766	3.471966918	1.578867398	1.037979377	1.053269282	1.75242796	1.147018507	1.183466205	1.103519029	1.457744137	1.069766968	Cux2_early
chr1	62623777	62624192	10	4.08618969	3.922008735	3.960421986	2.971092932	1.627262803	1.053269282	4.391520504	3.716505428	3.306279659	3.659501606	2.390950692	1.311509343	Dev_early
chr1	62626691	62627274	6	1.641990011	2.039192325	1.83342722	3.831886044	5.17184613	4.543080404	1.339172512	2.733527007	1.627469255	2.306407594	3.458509841	1.518498452	Dev_Late
chr1	62629064	62629750	11	5.624693867	4.916926569	3.979923301	4.458942969	2.534352447	1.762199277	2.581211919	2.885953696	2.594879338	1.867596101	1.136429506	1.493274385	Cux2_early
chr1	62641629	62642424	1	2.337677737	1.825546044	2.311315143	2.66429358	5.418434622	4.959137731	6.062629817	5.717478786	5.529574555	4.876166728	3.069223133	3.190019238	Other
chr1	62644365	62645467	8	3.507001878	4.567389067	4.952472523	5.623140092	2.572608612	2.412971293	3.036565878	3.705174995	3.673921773	3.37760341	2.933903895	1.820260664	Cux2_early
chr1	62729060	62729464	10	4.884899638	4.306182239	3.522373857	2.99955991	2.471188779	2.783313256	3.062410696	3.51823398	3.548021706	3.953147434	4.037075891	4.774959002	Dev_early
chr1	62733933	62734551	3	1.608636103	1.541789455	1.755778692	1.885091857	5.104033131	4.862409218	4.132086766	3.620773114	3.63628303	3.327942909	4.533550028	5.09890622	Dev_Late
chr1	62734665	62734999	4	1.41297085	1.690632869	1.457111815	1.604658126	1.465397263	1.655559913	4.763377826	3.1478915	3.180661146	2.64241428	2.960531236	3.06357172	Tle4_spec
chr1	62750835	62751499	2	2.81222972	3.580992979	3.804747798	3.769367666	4.587131721	4.887395101	3.89906654	3.086277387	3.904675951	4.441801972	3.929601923	4.495927783	Dev_Late
chr1	62754132	62754422	10	4.00148274	4.288811056	3.92080336	4.353468482	2.947474251	3.132294576	3.973367557	3.644694428	3.767527618	3.920013	2.016733769	3.41385091	Dev_early
chr1	62796235	62796664	1	2.994010486	2.768507458	3.399238994	3.538405105	4.232361858	4.38624897	2.770535519	3.442374978	4.028778664	4.637041575	3.230900777	3.607574485	Other
chr1	62797085	62798029	1	3.852235887	3.900522014	4.255352193	4.300958319	5.293110516	5.471968575	4.23405555	5.289222267	5.691707963	6.23987665	4.991501278	5.015969226	Other
chr1	62826614	62827550	10	5.707729217	5.528998128	5.013998005	5.004343564	3.739137788	2.53214157	4.457851011	4.190685756	4.486968186	5.448022287	4.089635529	3.561527335	Dev_early
chr1	62854801	62855641	6	1.739049106	2.21798265	2.068784505	2.37737269	4.802170229	4.375304858	1.96783474	2.885953696	2.699133101	2.349074972	4.222718683	5.049718287	Dev_Late
chr1	62947867	62948567	6	1.961449023	1.873205551	2.098061625	1.498541329	5.110326838	4.510697475	1.687478959	1.945273244	1.66460695	1.103519029	2.60833731	2.623447847	Dev_Late
chr1	62954602	62955674	6	2.397491422	2.643290493	2.296557691	2.478544215	5.877348453	5.6561066	2.557488435	3.182678172	2.584456982	1.654933797	4.818490559	4.964479533	Dev_Late
chr1	62965815	62966278	6	1.373800253	0.972522377	1.457111815	1.604658126	4.66269427	3.896687835	1.339172512	2.077817497	1.102432106	1.103519029	2.418607357	1.069766968	Dev_Late
chr1	62980556	62981105	10	4.163650162	4.699331202	3.79124464	4.24335872	3.360668474	3.368335266	4.441615628	3.681046686	3.718752722	4.534717276	3.933462721	3.128180375	Dev_early
chr1	63010863	63011287	10	4.368949975	4.148842903	3.627760575	3.564954463	3.623514108	2.897504366	3.784823002	3.222959447	4.013893547	4.302478899	3.919958311	3.811488124	Dev_early
chr1	63172791	63173327	2	2.797504106	2.548689062	2.441809326	4.112721389	4.313288651	4.016712337	2.52067424	3.059833509	2.886193175	3.753617812	3.283021866	3.271741326	Dev_Late
chr1	63237421	63238088	10	4.114192595	3.812422863	4.09120968	4.850891164	2.700708926	1.715321118	3.973367557	3.900758636	4.753921399	4.964398852	2.834744584	2.623447847	Dev_early
chr1	63242439	63243005	11	5.063948429	4.92194795	3.952429069	3.893651063	1.262225208	1.212208975	3.677569187	3.0687021	2.503150689	3.033800703	2.534423042	2.782070466	Cux2_early
chr1	63245845	63246252	6	1.574492793	1.702191184	1.882699919	1.25623115	4.004264773	3.52799232	1.687478959	1.147018507	1.102432106	1.103519029	2.732579062	2.80275113	Dev_Late
chr1	63302407	63303118	10	4.956173261	4.485039496	4.434719295	4.206358704	3.385294771	3.587215864	5.241042394	4.838196594	5.008004481	4.927085745	4.118609556	4.65421063	Dev_early
chr1	63414539	63414837	10	4.03087833	4.205692256	3.732343082	3.979994387	3.653845044	1.715321118	4.026854582	3.442374978	3.88420354	4.363452536	3.624532327	4.000397004	Dev_early
chr1	63416054	63416496	8	3.204137478	4.372886333	4.687998414	4.5007736	4.011887531	3.75785419	3.461994601	4.407001956	4.72950898	4.971243768	2.390950692	1.069766968	Cux2_early
chr1	63442126	63442476	11	2.627326027	3.480810617	3.806920042	2.182007298	1.456258783	1.212208975	1.339172512	1.588383981	1.233756425	1.103519029	1.457744137	1.069766968	Cux2_early
chr1	63488614	63488931	2	1.140607573	1.171205426	1.792060934	3.043146209	4.54395436	4.016712337	1.339172512	1.147018507	1.102432106	1.721400536	3.051667009	2.354105331	Dev_Late
chr1	63504230	63505001	2	2.296378253	2.167667237	1.669008669	4.504905455	5.354445025	4.392009062	1.339172512	1.777836353	2.503150689	3.069159751	4.496368433	4.561514154	Dev_Late
chr1	63506539	63506834	6	1.987632208	1.188209086	2.063711188	1.740089268	3.678508615	3.894284449	1.339172512	1.612843834	1.936449592	1.40541224	2.960531236	3.979152117	Dev_Late
chr1	63525471	63526241	3	2.479756646	2.184712404	2.00838523	2.217583635	4.468413608	4.448177118	2.482895978	2.662579345	3.226326846	3.327942909	4.647819546	4.983677628	Dev_Late
chr1	63530240	63530854	8	3.517222217	3.821874702	4.239612924	4.246044578	2.151561558	1.355363196	2.292579381	2.428898151	2.545168542	1.654933797	2.534423042	1.311509343	Cux2_early
chr1	63580750	63581588	4	2.020710882	2.806727997	2.237476875	1.949001397	3.358743292	2.477002313	5.401253231	4.999141271	5.233760285	5.454722237	3.769091321	3.451739098	Tle4_spec
chr1	63620013	63621192	6	5.071789744	4.61092499	3.715831289	3.624217266	6.319270631	5.747143628	4.364163795	4.008945714	4.065057024	3.152669648	4.195780803	4.051888873	Dev_Late
chr1	63752203	63752467	6	1.140607573	0.972522377	1.255093524	1.25623115	3.663981994	3.007769999	1.339172512	1.147018507	1.528613078	1.103519029	2.390950692	2.354105331	Dev_Late
chr1	63766636	63767527	6	1.373800253	1.992726838	1.593750561	1.25623115	4.612693113	4.908387045	1.339172512	1.147018507	1.839764677	1.484092205	5.039534976	5.625693418	Dev_Late
chr1	63789464	63790175	8	3.653034367	4.864924638	5.058286166	5.207509335	1.291146826	1.212208975	2.831927169	2.93527767	3.563242347	3.200056906	1.457744137	1.069766968	Cux2_early
chr1	63810576	63811354	10	4.72234454	4.48327108	4.707221888	5.409761815	3.600591191	3.514364491	4.988664215	4.727651663	4.887453238	5.142208351	4.358901997	4.224900185	Dev_early
chr1	63851420	63852501	5	2.342647611	3.233868788	4.624847549	5.350725473	5.038487838	3.763132442	1.687478959	1.799308422	2.751853137	3.636113543	1.806630718	1.518498452	Cux2_spec
chr1	63898240	63898708	1	2.314423529	2.538871342	2.860926202	3.057713774	4.128528916	3.57413863	3.137278158	3.455958662	4.183007388	4.84119407	3.815623901	3.841781594	Other
chr1	63899516	63900801	4	1.810543822	2.538871342	2.418789021	2.712559742	2.229971505	1.212208975	3.481282996	5.057378895	6.153951771	6.712740483	3.79466927	3.646488067	Tle4_spec
chr1	63918297	63918893	4	3.157753133	3.731690772	4.455289404	4.75562497	4.512218861	3.497443186	4.199533547	5.265877104	4.997416306	6.239131437	5.308605223	5.573158026	Tle4_spec
chr1	63922691	63924062	7	5.311264867	5.442289153	5.147157573	4.794408399	3.632813961	3.817094859	7.995688843	7.560096929	7.500986223	7.582926103	5.513015634	6.025576092	Tle4_early
chr1	63964459	63965472	3	2.055232004	2.643121	2.603942716	4.237807585	5.185932539	4.760046849	2.831927169	3.82733459	4.408691538	5.961874885	5.479903076	5.716234925	Dev_Late
chr1	63975502	63976305	2	1.941349173	2.159068535	2.408551128	3.555398587	5.094676373	4.90555627	2.021523507	1.945273244	2.461551332	3.75945925	4.123640763	3.205633585	Dev_Late
chr1	63980510	63982206	2	4.214920624	4.497718494	4.814180067	5.84605618	6.085915443	5.556373189	4.42519546	4.689597402	5.317807435	6.628531725	6.256183632	6.075886218	Dev_Late
chr1	63993212	63994313	6	2.337677737	1.599603202	2.444563987	2.650709424	5.122409302	4.294915305	2.890812675	2.077817497	2.176979536	2.306407594	3.721007718	4.034508025	Dev_Late
chr1	64010781	64011666	3	3.119825725	3.478809332	3.264648881	3.933156189	5.582218974	5.484104645	3.549722296	3.392336889	4.615890415	5.297052041	5.591676048	5.892414391	Dev_Late
chr1	64020000	64020401	8	2.465752683	3.267982524	3.949117424	4.307068054	2.050541038	1.945137461	3.567879878	3.206981644	3.364763344	3.75945925	3.664377535	3.501365255	Cux2_early
chr1	64041672	64042303	7	3.719467639	4.088622916	4.214531833	4.290846896	4.236491434	3.158065353	5.444438149	4.900673569	5.227569062	5.17065948	4.29764746	4.292753516	Tle4_early
chr1	64070001	64070407	3	2.814179354	2.833845557	3.633374563	3.809300737	4.71540411	2.778108455	3.347718036	3.656507971	4.523607737	4.973758425	5.151756789	5.163408385	Dev_Late
chr1	64084294	64084736	6	2.266262193	1.171205426	1.611711361	1.604658126	4.497838455	4.686781585	1.96783474	1.777836353	2.350169998	2.306407594	3.910249802	3.520219191	Dev_Late
chr1	64086779	64087544	6	2.329967907	2.021212772	1.985643869	2.806781838	5.43899072	5.589987214	1.339172512	2.801148593	3.454006819	2.92519024	4.615907766	5.047553842	Dev_Late
chr1	64102479	64103340	6	2.766913609	2.609062603	3.030171477	3.444702958	5.37493078	5.037724962	2.482895978	3.477476911	3.115097929	3.119322402	5.103999268	5.803994885	Dev_Late
chr1	64113148	64114061	11	7.00296588	6.67800393	5.930236617	4.676441273	4.185410522	4.021124957	4.554955417	3.970626138	4.218525254	4.192703255	5.201190074	5.271182143	Cux2_early
chr1	64128597	64128921	2	2.09805365	2.085055954	1.848653304	3.490067314	4.491281702	4.156129447	1.75242796	2.231153115	2.124633637	2.753585131	4.206944233	4.618426992	Dev_Late
chr1	64134337	64135187	10	5.949049512	5.266492849	3.909182784	3.658803978	1.954945946	2.345965866	3.964374966	3.733335957	3.47986829	3.528850936	3.24641684	3.856693085	Dev_early
chr1	64239916	64240392	7	4.572289781	3.49432057	2.586440804	3.419113885	2.49177887	2.470563609	5.017463489	4.227610748	4.363335685	4.007432385	2.763151973	3.264304902	Tle4_early
chr1	64245146	64245824	2	3.615460187	3.947905298	4.43612335	4.889326697	5.295835883	4.626706713	4.0484573	3.333158891	4.160693071	4.373821611	4.673312114	4.495927783	Dev_Late
chr1	64272623	64273176	5	4.76746337	4.178669985	4.138385462	4.848194792	5.246741605	5.246311278	3.726884916	3.325779488	3.364763344	3.41824496	3.015900542	3.136350547	Cux2_spec
chr1	64281722	64283149	8	3.470518965	4.938541259	5.858898315	6.206947417	3.578311885	2.849933043	2.021523507	1.964408003	3.094292498	2.445369458	2.262470504	2.086657367	Cux2_early
chr1	64332393	64333222	7	4.598966032	5.043190684	5.116770983	4.756027774	2.323490263	1.485586144	6.380773068	5.980181117	6.077573885	6.2159607	3.521140171	1.069766968	Tle4_early
chr1	64351979	64352598	6	2.732574473	2.842000563	2.477011414	2.046359803	4.241889286	4.692843837	2.965529146	2.45619021	3.00908251	2.103621595	3.971305108	4.330355766	Dev_Late
chr1	64364245	64364944	7	3.088726742	2.397548717	3.414667457	4.397141652	1.894372689	1.355363196	2.770535519	3.733335957	4.319652814	5.099111917	3.03389461	3.013782413	Tle4_early
chr1	64388030	64388634	8	2.870307392	3.540414573	4.126300525	4.614409002	2.728897769	3.050483634	3.019302202	3.778400201	4.09624306	4.227423845	1.980079457	1.311509343	Cux2_early
chr1	64410567	64411159	3	1.750646045	0.972522377	1.020107996	1.25623115	3.445707255	2.376417531	1.339172512	1.588383981	1.806921632	1.103519029	4.850351716	5.420052431	Dev_Late
chr1	64510164	64510962	1	2.683231379	4.209689618	5.132216999	6.086677863	5.909667595	5.775086349	4.763377826	5.64781119	5.935276124	6.681008566	5.297476048	5.67217424	Other
chr1	64555456	64556063	2	2.145340511	1.599603202	2.131613165	4.852661009	5.057187038	4.968020304	1.687478959	1.398651094	2.22946476	2.15262008	3.595720737	2.710421059	Dev_Late
chr1	64560299	64561537	3	2.910395577	2.684927004	2.451814713	4.720636411	6.425215807	6.648830978	3.978018153	4.425095236	4.715952979	5.571703343	5.547871019	5.904424176	Dev_Late
chr1	64569646	64570176	3	1.641990011	1.419263334	1.755778692	1.885091857	3.71833117	4.49531955	1.75242796	3.675251621	3.911802026	4.777260983	5.374365382	5.455458764	Dev_Late
chr1	64578551	64579849	10	7.725238432	7.576599762	7.322781969	7.215091311	6.562575109	6.589257234	7.891570159	7.51510635	7.318711424	7.280838874	6.624053969	6.393895109	Dev_early
chr1	64592721	64593060	6	1.574492793	1.213116278	2.392545173	2.392257214	4.057843031	4.428796817	2.021523507	2.112539106	2.22946476	1.654933797	3.546431173	3.884663155	Dev_Late
chr1	64647869	64648310	6	1.641990011	1.383003711	1.411195499	1.79829796	3.17021157	4.026346342	1.339172512	1.588383981	1.77331346	1.654933797	2.664909151	2.812981345	Dev_Late
chr1	64656836	64657827	5	2.499691992	2.762687479	2.849245926	4.994622753	4.818529601	4.41083507	1.687478959	2.326032899	3.239672297	2.535636837	3.956308052	2.879826175	Cux2_spec
chr1	64670137	64670982	6	1.41297085	1.708259877	1.798183153	1.885091857	5.032270935	4.549204136	2.021523507	1.799308422	2.124633637	1.103519029	3.910249802	3.684379547	Dev_Late
chr1	64679668	64680788	1	4.262996742	4.813151706	5.163794235	5.403503525	6.183908566	6.258932907	6.582914515	6.893893124	6.975623638	7.291961225	6.252346333	6.236463262	Other
chr1	64687406	64688089	10	5.255844823	4.594667878	3.417787097	2.353956351	1.597885789	1.540404441	3.922653771	3.936115293	4.225249591	5.127769577	4.054809383	4.16341707	Dev_early
chr1	64729454	64730367	5	2.467393582	2.916759049	3.574369371	5.498997968	5.736293253	5.591007482	1.339172512	1.777836353	1.422481511	1.867596101	3.356357354	1.518498452	Cux2_spec
chr1	64736910	64737866	10	7.177966925	7.093587089	6.862482116	6.558991798	5.548004072	5.76229489	7.33057425	7.095194173	6.821533797	6.851788709	5.985402502	5.627143581	Dev_early
chr1	64758186	64759261	11	7.019295367	6.420896262	5.522382397	3.898884567	2.346282537	1.415253711	4.637361926	4.400718963	3.154792291	2.40549544	2.534423042	1.840404818	Cux2_early
chr1	64766564	64766862	11	4.436740045	3.555190655	3.069691338	3.511374474	2.606418864	2.235442038	2.021523507	1.777836353	1.719983837	1.925132206	2.71037324	1.840404818	Cux2_early
chr1	64791239	64791632	6	1.41297085	1.515084577	1.593750561	1.25623115	4.742858031	3.725438808	1.687478959	1.925881282	1.888916923	1.103519029	3.160538674	3.400344891	Dev_Late
chr1	64794158	64794529	6	1.641990011	1.213116278	1.509095794	1.604658126	2.941639556	3.746241616	1.339172512	1.147018507	3.122320788	1.103519029	2.333994122	1.069766968	Dev_Late
chr1	64837982	64839059	4	4.914314879	5.031237824	4.371491157	3.990816803	5.566011782	5.697957661	7.158838522	6.798395449	6.835624131	7.02375094	5.95785278	5.987868316	Tle4_spec
chr1	64890298	64891009	8	1.780905765	1.672455682	2.714142638	4.615384711	2.306787184	1.485586144	2.248229776	2.638955176	2.545168542	2.867656496	3.215216024	1.699482151	Cux2_early
chr1	64946154	64946649	6	1.373800253	1.213116278	1.411195499	1.79829796	3.95781381	4.331790262	1.339172512	1.945273244	1.73890366	1.103519029	2.23161867	1.96877881	Dev_Late
chr1	64958831	64959331	6	2.088946364	1.878309157	1.202147589	3.33176766	4.049346354	3.597223292	1.75242796	1.588383981	1.422481511	1.484092205	3.267896579	2.555473495	Dev_Late
chr1	64965261	64966474	2	5.348508576	5.30532759	4.982760284	5.708342995	6.318409367	6.471025371	4.026854582	3.984751763	4.591608401	5.3044892	5.544736917	6.258943726	Dev_Late
chr1	64981110	64981445	10	3.90357083	3.532654035	2.237476875	1.426549612	2.126983156	1.053269282	2.965529146	2.662579345	2.770362242	2.607692543	2.333994122	2.555473495	Dev_early
chr1	65024853	65025412	2	2.751715628	3.048745684	4.214711816	4.320961612	5.424522275	4.852849772	2.717581402	2.91574997	3.732282564	4.983057668	4.966413116	4.567569003	Dev_Late
chr1	65056623	65057080	10	4.250798646	4.24033645	4.08069089	3.842220796	3.17021157	2.772884809	3.986926365	4.182538235	3.592444139	3.971951389	3.558912334	3.640756178	Dev_early
chr1	65138166	65138523	6	1.140607573	1.188209086	1.944586909	1.25623115	3.393228096	2.307651058	1.339172512	1.588383981	0.957945609	1.103519029	2.508918774	2.418654698	Dev_Late
chr1	65158638	65158991	10	3.664260292	3.135655312	2.988072226	2.92418913	2.225752691	1.994213134	4.099278836	3.686818567	3.245324638	3.721500788	3.356357354	3.004885545	Dev_early
chr1	65188699	65189165	7	1.934781848	1.690632869	1.930345223	2.554016459	2.210693662	1.540404441	4.23405555	4.566533548	4.417093356	4.998303221	2.333994122	1.860271572	Tle4_early
chr1	65191991	65192601	7	2.112933229	2.580457171	3.591051906	4.633976111	1.456258783	1.415253711	3.991533528	4.109582772	4.468919661	5.210179905	2.895054133	2.325806813	Tle4_early
chr1	65239621	65240483	6	1.373800253	1.696423602	1.363769639	1.578867398	4.577531683	4.47435646	2.073285767	2.34075158	2.743889238	1.484092205	3.341985452	2.646512921	Dev_Late
chr1	65315022	65315551	4	1.608636103	0.972522377	1.792060934	1.25623115	2.083980815	0.874626366	2.965529146	3.122562965	3.437582135	5.164700048	3.404208646	4.144457111	Tle4_spec
chr1	65327023	65327502	4	2.5177728	2.71972013	2.3294899	3.906939997	3.205309339	3.368335266	4.441615628	4.753201951	5.048039962	5.038652999	4.368876069	4.896033062	Tle4_spec
chr1	65380224	65381817	2	3.394274294	2.633518285	4.31556156	5.406090953	7.027029935	6.680686651	3.567879878	4.255869383	4.796701883	6.274805887	6.783893574	6.707255239	Dev_Late
chr1	65498782	65499509	2	1.961449023	1.397697476	2.711857848	4.50337231	5.293086381	4.617448181	2.073285767	1.588383981	2.097730785	3.200056906	3.503140171	2.934369433	Dev_Late
chr1	65508705	65509355	11	3.368162304	4.545447026	4.720944869	2.620057512	1.037979377	0.874626366	2.021523507	2.112539106	2.040125993	1.103519029	2.418607357	1.069766968	Cux2_early
chr1	65584992	65585783	2	3.374350436	3.310947855	4.203274757	5.513208369	6.144473369	5.699592778	2.444101796	3.003531768	3.480696504	4.331890516	4.659457086	4.324248094	Dev_Late
chr1	65591861	65592419	6	2.329967907	1.171205426	2.098061625	3.018870716	5.376249714	5.305272338	1.339172512	1.945273244	2.165100846	2.721467371	3.086568183	2.136385944	Dev_Late
chr1	65595237	65595823	6	2.350290156	1.878309157	1.202147589	3.426363089	5.058575122	5.123708164	1.687478959	1.945273244	1.465206073	1.40541224	1.980079457	1.699482151	Dev_Late
chr1	65622282	65622945	3	2.192140737	2.891454971	2.618321796	3.07118782	4.509618443	3.940438372	2.073285767	1.799308422	3.220599432	3.510172085	4.711850148	4.921576902	Dev_Late
chr1	65681946	65682641	5	2.448666047	3.366813233	3.867882321	5.211721115	5.950146458	5.643909688	1.75242796	2.905886097	3.512409754	4.94109936	3.588460896	3.361063781	Cux2_spec
chr1	65714234	65714621	6	1.140607573	1.188209086	1.202147589	1.25623115	3.649737331	1.913448691	1.339172512	1.398651094	1.354117675	1.103519029	1.806630718	1.860271572	Dev_Late
chr1	65733804	65734537	5	2.020710882	3.152961584	3.767898181	4.737635938	4.852808008	4.066388108	3.08780066	3.738902782	4.14763635	4.630681692	4.020887059	2.995933471	Cux2_spec
chr1	65750277	65750673	8	1.574492793	2.015701908	2.854726509	3.715012332	1.243376366	1.053269282	1.75242796	2.112539106	2.778181731	1.784939463	1.720369422	1.069766968	Cux2_early
chr1	65776587	65777352	1	2.885539695	3.187079766	3.761188009	4.488030172	5.773633072	5.79904978	5.89806757	4.936032286	4.81175882	5.34249896	5.007080348	4.627149879	Other
chr1	65785338	65785879	5	1.373800253	1.567651818	2.588932926	4.063346186	4.38132045	3.279511203	1.75242796	1.799308422	1.806921632	1.103519029	2.262470504	1.699482151	Cux2_spec
chr1	65879816	65880294	5	1.373800253	1.708259877	2.415984654	3.888398505	4.17338549	3.577138533	2.021523507	2.442608716	1.77331346	1.925132206	2.23161867	1.069766968	Cux2_spec
chr1	65894164	65895192	3	2.317175773	2.116363301	2.474844199	2.778141657	4.526909072	4.854550021	2.021523507	2.755663665	2.98667825	3.721500788	5.540330701	5.645451465	Dev_Late
chr1	65976588	65976995	6	2.922211432	2.690904628	1.999352536	3.008234126	4.344979124	4.774165877	1.96783474	1.588383981	2.190787148	2.40549544	2.55948426	1.699482151	Dev_Late
chr1	66027790	66028912	3	2.652271513	3.291777011	3.26841348	4.027793068	5.435618669	5.596469211	3.567879878	4.381578752	4.612951804	5.492025794	5.628280267	5.756341637	Dev_Late
chr1	66222480	66223597	10	6.455601748	6.115375968	5.81682901	5.653294862	4.650331799	4.91595912	5.850746467	5.778820899	5.69498808	5.97161167	5.013452616	5.582158094	Dev_early
chr1	66233154	66234303	2	2.864982035	3.676216819	4.141456057	4.461618061	5.643953659	5.513858992	3.677569187	4.251981326	4.620623015	4.68472474	4.768844056	5.760311995	Dev_Late
chr1	66252005	66252714	2	2.244712005	2.806727997	2.878303496	3.9716203	5.968930266	5.758748973	2.965529146	3.050910063	2.845700518	3.41824496	4.187766479	4.569717013	Dev_Late
chr1	66338451	66340027	7	5.594529532	5.587739236	5.82524727	5.269952604	5.479956175	4.896729095	7.480086236	7.106654044	6.782730863	7.004299188	5.18919707	5.229525876	Tle4_early
chr1	66374690	66375097	8	3.550585198	4.533090916	4.678338715	4.904356571	3.856015245	3.361391639	3.223604821	2.563072337	2.461551332	3.103672875	2.687820279	2.792447854	Cux2_early
chr1	66395137	66395563	3	1.780905765	1.781407846	1.921580906	2.548047948	4.126651665	3.907154597	3.429433771	2.91574997	3.080617869	3.119322402	3.725468181	4.043224623	Dev_Late
chr1	66411921	66412701	6	2.791902582	2.696857587	2.678162512	3.654781855	5.501644157	5.942026675	2.831927169	1.964408003	3.226326846	3.217137162	5.13767152	5.091126965	Dev_Late
chr1	66425199	66425787	11	4.449036809	5.187055831	4.939437333	2.877827861	2.436425928	3.132294576	2.482895978	2.975511611	2.545168542	2.306407594	2.617965588	3.256829948	Cux2_early
chr1	66433243	66433958	11	6.197897969	5.732218083	5.38852129	4.981260063	4.444286811	4.820465761	5.484734835	5.098277166	4.875623795	4.971243768	5.319649202	5.003268057	Cux2_early
chr1	66435056	66435620	6	3.460382104	2.862690538	3.402668673	3.518175659	5.15741671	4.767123635	3.512706822	2.93527767	3.728251724	3.327942909	4.334411314	4.209494085	Dev_Late
chr1	66441800	66442333	10	4.829021497	4.37189027	3.166221988	2.950096523	2.45849597	2.902296451	5.847033892	5.064505802	4.598630852	3.753617812	3.830136042	4.340999375	Dev_early
chr1	66464815	66465464	1	3.099435078	2.368908599	3.357923107	4.051439581	5.004677036	4.747120744	4.866970562	3.681046686	3.966055471	4.313293929	3.648088447	3.726722481	Other
chr1	66477710	66478654	3	3.0406174	2.776205156	3.021634714	2.970076246	4.548127682	4.725485268	3.922653771	3.589026937	3.631228685	4.317259657	6.249273413	6.389382872	Dev_Late
chr1	66484147	66485234	6	3.245959962	3.071834331	3.432400582	3.957891257	6.023355684	5.536091321	3.200514187	4.078275507	3.376002826	3.017189916	4.195780803	4.331382617	Dev_Late
chr1	66516761	66517335	1	1.780905765	2.857239062	3.925387015	4.34794392	4.044701205	4.298555003	3.870092134	4.318234769	4.698152695	5.738728297	4.434030121	4.613426749	Other
chr1	66541783	66542235	7	2.912534879	3.03484223	2.94314063	4.065436924	2.565949083	1.053269282	4.099278836	3.562857325	4.561606909	4.550682501	3.297990222	2.646512921	Tle4_early
chr1	66598730	66599709	6	2.317175773	2.057814833	1.915961546	1.89667242	6.122203981	6.065109352	1.75242796	2.077817497	2.472896869	2.15262008	4.589370833	4.711174512	Dev_Late
chr1	66602330	66603635	1	2.623247395	1.383003711	2.214153754	2.487617767	3.427409141	3.774610387	2.890812675	3.910657508	4.865532766	6.45896332	4.641965383	4.152535879	Other
chr1	66681515	66681952	8	1.750646045	1.534976749	2.222656384	4.212431466	2.470215935	1.355363196	1.339172512	2.2152663	1.528613078	2.498212882	2.664909151	2.004924319	Cux2_early
chr1	66696036	66696984	3	2.350290156	2.593279761	2.914929411	3.096470417	5.883685567	5.625011721	3.137278158	3.806278647	3.839923217	4.220185069	6.104757502	6.229521728	Dev_Late
chr1	66701709	66702733	10	5.012234795	5.216993281	5.419060699	5.27488025	4.149967869	4.057018675	5.751176717	5.444610338	5.589696421	5.707352358	5.312295951	5.928306274	Dev_early
chr1	66738314	66738718	11	4.180141078	3.193190124	1.697276912	1.643805615	1.456258783	1.212208975	1.75242796	2.095282755	1.233756425	1.103519029	2.390950692	2.418654698	Cux2_early
chr1	66780699	66781088	9	1.140607573	2.825136669	3.896013367	2.29177294	2.386010027	2.235442038	1.339172512	1.588383981	1.684262096	1.980461446	2.016733769	2.22656996	Cux2_spec
chr1	66853742	66854154	2	2.192140737	1.948640462	3.524221748	4.06126367	3.78567795	3.234149793	2.248229776	2.112539106	2.44029302	3.477138041	3.267896579	3.368018976	Dev_Late
chr1	66960424	66960733	6	2.529713345	1.188209086	1.934270389	1.578867398	3.615219304	3.073501357	1.339172512	1.398651094	1.102432106	1.40541224	1.136429506	1.069766968	Dev_Late
chr1	66980791	66981300	6	1.987632208	2.475420679	2.046982652	1.949001397	3.999554414	4.140499538	1.687478959	2.112539106	2.925580269	2.306407594	3.558912334	2.995933471	Dev_Late
chr1	67032581	67033027	6	1.574492793	1.188209086	1.411195499	1.498541329	3.712384978	2.70251987	1.75242796	2.2152663	1.307917999	1.103519029	1.980079457	1.518498452	Dev_Late
chr1	67067200	67067915	2	2.600052299	1.987746046	3.208725476	5.077501868	3.25363204	3.710832301	2.335606206	2.832729261	3.037673501	4.291582184	3.333325418	3.741320662	Dev_Late
chr1	67074169	67074634	2	2.244712005	1.997425332	2.361036811	4.62281053	3.700235371	3.587215864	1.339172512	1.945273244	2.661424512	4.099099057	3.503140171	3.299011509	Dev_Late
chr1	67190474	67190965	10	4.712700113	4.573024131	4.364148746	3.777596432	3.978592189	3.054794313	5.002080684	4.087031794	4.397704819	4.785051384	3.675882801	3.970038421	Dev_early
chr1	67213069	67213376	6	1.41297085	1.561319261	1.411195499	1.740089268	4.217590978	2.897504366	1.339172512	1.398651094	1.528613078	2.26243978	1.720369422	1.311509343	Dev_Late
chr1	67213866	67214549	5	3.643914447	3.845682505	3.915184782	4.852102758	5.482771592	4.801193821	2.482895978	1.398651094	2.743889238	3.547291036	3.952507988	3.136350547	Cux2_spec
chr1	67216512	67217394	11	6.166471922	6.382121372	6.256256279	4.164023364	2.225752691	1.605021687	1.75242796	1.588383981	1.422481511	1.925132206	1.136429506	2.211181776	Cux2_early
chr1	67314944	67315491	7	4.119463015	4.224052963	3.06571924	3.743745094	3.041150684	2.558940545	5.38436445	5.089137937	4.901596692	4.971243768	3.521140171	3.715859567	Tle4_early
chr1	67626140	67627052	6	1.780905765	1.580588217	1.680356474	2.390738385	5.635718775	5.244425466	3.045455341	2.428898151	1.589350248	1.484092205	3.779794077	3.458271562	Dev_Late
chr1	67657352	67658111	11	3.752593906	4.794904782	4.807296377	3.99669703	1.037979377	0.874626366	2.073285767	1.612843834	1.66460695	1.925132206	1.136429506	2.211181776	Cux2_early
chr1	67678185	67678852	9	3.418431669	3.218012204	3.57590669	3.806247332	4.828508488	4.049749274	1.339172512	1.147018507	1.233756425	1.103519029	2.200092629	1.311509343	Cux2_spec
chr1	67691073	67691703	5	2.474404596	3.273913305	3.897019308	5.505263078	4.928969927	4.551302395	1.75242796	1.612843834	2.372787952	4.302478899	3.015900542	2.22656996	Cux2_spec
chr1	67725747	67726075	11	3.763415189	3.303164289	2.256599747	1.426549612	1.037979377	0.874626366	2.248229776	1.147018507	1.936449592	1.103519029	1.136429506	1.069766968	Cux2_early
chr1	68093110	68093845	11	5.287981677	5.223125703	4.825428813	4.61681104	3.425191896	2.647932625	3.840523873	2.24686689	3.306279659	2.48417099	3.215216024	2.870060718	Cux2_early
chr1	68170097	68170565	7	2.931241988	2.312188644	1.953967948	1.25623115	1.774362999	0.874626366	4.728965766	3.256002385	2.679680882	3.314410283	2.763151973	2.51844413	Tle4_early
chr1	68181108	68182184	1	2.192140737	2.465281397	1.792060934	1.740089268	6.148051643	5.628178623	4.847346978	3.889755591	3.973473953	4.858786369	4.214853018	3.721301248	Other
chr1	68306474	68306794	11	3.908447375	2.454684097	2.038900926	1.498541329	1.037979377	1.212208975	2.651007337	1.612843834	1.627469255	1.484092205	1.136429506	1.518498452	Cux2_early
chr1	68322337	68323475	6	2.409593768	2.133201972	2.624209728	3.141234742	5.534830504	4.292408615	2.202473471	3.059833509	3.496640267	4.051615133	2.664909151	2.623447847	Dev_Late
chr1	68338744	68339234	5	2.200621186	2.261733956	3.334998224	4.811804469	2.795696162	3.0961576	2.717581402	1.398651094	2.925580269	1.867596101	1.457744137	1.96877881	Cux2_spec
chr1	68352447	68352859	11	4.149026014	3.661406631	2.650511749	2.241616728	2.244831674	2.470563609	1.339172512	1.777836353	2.406935279	2.052900282	2.016733769	2.340025455	Cux2_early
chr1	68478074	68478479	11	4.156486527	4.066144742	4.00672144	2.331737596	1.243376366	1.485586144	1.339172512	1.147018507	1.528613078	1.484092205	1.136429506	1.860271572	Cux2_early
chr1	68620411	68620961	6	2.8615236	2.172064927	2.490562	1.25623115	4.0862861	3.734534811	2.073285767	2.442608716	1.627469255	1.867596101	2.534423042	3.013782413	Dev_Late
chr1	68727008	68727760	11	5.014010968	4.593046371	4.884700917	2.307562376	2.078035408	0.874626366	2.292579381	1.147018507	2.22946476	1.103519029	1.806630718	1.311509343	Cux2_early
chr1	68920172	68920923	11	6.237690071	6.066588073	5.238181895	4.934316702	1.766990743	1.053269282	3.08780066	2.89595432	2.372787952	2.20000894	1.980079457	1.699482151	Cux2_early
chr1	68933290	68933788	7	1.641990011	2.062306384	2.263552237	1.604658126	1.037979377	1.817783381	4.275062133	2.984912261	3.26407551	2.306407594	1.942469544	1.493274385	Tle4_early
chr1	68961212	68961662	11	4.077281456	3.614235911	2.81651903	1.498541329	3.350617511	1.715321118	3.08780066	2.112539106	2.406935279	2.15262008	1.136429506	1.699482151	Cux2_early
chr1	69170610	69171365	9	4.644387723	4.638709013	3.753366961	2.82280146	4.578319528	4.688689121	1.96783474	2.832729261	2.820586266	2.052900282	3.03389461	3.160587065	Cux2_spec
chr1	69375967	69376482	11	4.959698917	4.310252479	3.29762954	2.215869202	1.262225208	1.278206238	2.248229776	2.442608716	2.011584047	1.103519029	1.136429506	1.069766968	Cux2_early
chr1	69378034	69379123	7	4.380965357	3.916749396	4.452667023	4.961423626	3.377927468	2.8548855	5.783841917	5.574930137	5.322056552	5.60775582	3.952507988	4.713906769	Tle4_early
chr1	69475921	69476638	11	5.774296675	5.289830146	4.491540286	2.58025124	1.906404835	1.655559913	1.75242796	1.398651094	2.699133101	1.103519029	1.980079457	1.518498452	Cux2_early
chr1	69487421	69488277	3	2.28046569	0.972522377	1.83342722	1.643805615	2.141416374	1.762199277	1.339172512	2.563072337	2.661424512	3.510172085	5.163264747	5.489557063	Dev_Late
chr1	69733402	69734503	10	6.016166436	5.522308925	5.323947029	5.567795414	4.549258866	4.451450406	6.151497587	5.710705779	6.007547588	5.803750684	4.39695504	5.107243385	Dev_early
chr1	69755043	69755806	11	5.17522663	5.102739555	4.681733282	5.431545083	2.49177887	1.212208975	2.581211919	2.575570543	3.213853335	2.445369458	2.664909151	2.136385944	Cux2_early
chr1	69794220	69794814	8	2.256262841	3.702644559	4.768039572	4.62563193	3.26550129	1.655559913	1.75242796	2.537746341	2.165100846	2.349074972	2.23161867	1.311509343	Cux2_early
chr1	69805909	69806720	5	2.453268505	2.806727997	3.402708139	4.945233353	4.897350284	4.669846289	3.347718036	2.587961404	3.115097929	3.41824496	3.463858758	3.013782413	Cux2_spec
chr1	69845512	69846246	5	2.536428642	3.058025531	3.213674651	4.680524493	4.600653091	4.172832799	1.687478959	2.587961404	2.932604082	3.30645215	3.571286442	3.190019238	Cux2_spec
chr1	69899117	69900325	5	3.193919891	3.469869042	3.523931276	4.922695392	5.446476459	4.49531955	2.482895978	2.550464912	2.836946441	3.152669648	3.230900777	2.611775537	Cux2_spec
chr1	69928624	69929091	8	1.140607573	1.567651818	3.690061009	3.545762903	1.037979377	1.415253711	2.202473471	1.612843834	2.124633637	1.103519029	1.136429506	1.069766968	Cux2_early
chr1	70059414	70060023	5	2.605687773	3.037254788	4.155097959	5.487677554	6.073463346	5.515227418	1.339172512	2.428898151	1.719983837	1.980461446	3.655055059	3.501365255	Cux2_spec
chr1	70083620	70084791	10	5.015419813	4.794668567	5.028449096	4.746951811	2.356142412	2.235442038	6.548374945	5.6602069	5.749539585	5.869249295	4.520846534	5.165405928	Dev_early
chr1	70179521	70180485	8	3.587018197	5.543409928	6.183122657	5.285781877	2.959766628	2.918350783	2.992666193	2.76660591	2.314635291	2.390516636	2.333994122	1.986964761	Cux2_early
chr1	70247025	70247394	11	4.382172673	4.045645126	3.635786983	1.79829796	1.456258783	1.485586144	2.248229776	1.777836353	1.528613078	1.103519029	1.764144688	1.069766968	Cux2_early
chr1	70293941	70294403	5	1.373800253	1.819952113	2.945087218	4.492690462	3.730906857	3.0961576	1.687478959	2.638955176	1.77331346	1.654933797	1.457744137	1.820260664	Cux2_spec
chr1	70362694	70363591	6	1.907612451	2.444202952	2.336679649	3.680520017	4.897169327	5.00774736	2.557488435	2.45619021	2.22946476	2.364487961	3.624532327	3.306271615	Dev_Late
chr1	70397335	70398438	10	4.802054576	5.080494388	5.32146103	5.103398543	4.504028081	3.644103806	6.26047531	4.604882921	4.262544598	3.939250924	2.763151973	3.07211499	Dev_early
chr1	70426386	70426989	10	4.535884212	3.766997086	3.234395166	3.226820414	2.181575955	2.30040838	4.441615628	2.994252053	3.78516769	1.925132206	1.457744137	1.986964761	Dev_early
chr1	70475736	70476602	5	2.192140737	3.715775683	5.029304616	5.360602874	4.016499387	3.500606703	1.687478959	2.563072337	2.854401797	2.052900282	1.764144688	1.311509343	Cux2_spec
chr1	70488890	70489612	11	5.463941127	4.94376336	4.458303533	2.979963295	1.456258783	1.053269282	3.112751504	2.822278995	2.545168542	2.052900282	1.510102709	1.699482151	Cux2_early
chr1	70508649	70509544	8	3.065967795	3.769746079	4.679021546	4.231830924	1.262225208	1.355363196	2.248229776	2.095282755	1.982466018	1.40541224	1.457744137	2.004924319	Cux2_early
chr1	70525937	70527183	8	5.688564641	6.309553038	6.745638851	7.021109857	3.90295587	3.188785356	3.137278158	3.206981644	3.522559717	3.785035395	2.979224782	1.518498452	Cux2_early
chr1	70576386	70577026	6	2.600052299	2.273841371	1.457111815	2.121617563	3.918605152	4.747120744	2.992666193	3.675251621	3.270591327	2.886069828	2.508918774	1.860271572	Dev_Late
chr1	70788091	70788372	11	3.496496623	3.522726208	2.256599747	1.832586342	1.037979377	0.874626366	1.339172512	1.398651094	0.797361613	1.40541224	1.457744137	1.311509343	Cux2_early
chr1	70793315	70793545	11	3.277202955	3.058279786	2.783032473	1.958032392	1.4397955	1.053269282	1.687478959	1.147018507	0.797361613	1.103519029	1.136429506	1.311509343	Cux2_early
chr1	70800024	70801143	11	5.840410134	5.658429798	5.374366723	4.629107259	2.7716915	2.307651058	4.222639756	3.524693871	2.176979536	3.103672875	3.192931247	3.313495369	Cux2_early
chr1	70836688	70837496	10	5.114732622	4.399258727	2.021880499	2.628285714	1.612649069	1.053269282	3.53133327	3.303412062	3.168812856	1.721400536	2.016733769	1.986964761	Dev_early
chr1	70841528	70842138	6	1.140607573	2.20562474	1.593750561	1.604658126	4.193734021	4.46406304	1.339172512	2.34075158	1.719983837	2.430801046	3.725468181	1.840404818	Dev_Late
chr1	70850056	70850424	7	2.949709629	2.034628118	1.787728534	1.426549612	1.4397955	1.053269282	4.539782414	4.488003628	4.51071563	3.320059278	2.482955511	1.699482151	Tle4_early
chr1	70886265	70886722	7	2.714922856	3.074185865	2.710901151	3.118567481	1.800387887	2.123972192	4.21507785	4.148614374	4.492963581	4.513651834	2.052479839	1.699482151	Tle4_early
chr1	70889305	70889672	10	4.349680374	3.032684437	1.755778692	2.075285448	1.243376366	1.053269282	3.603523507	2.34075158	2.22946476	1.103519029	1.136429506	1.311509343	Dev_early
chr1	70899986	70900405	9	3.969431856	3.982137398	3.437444682	3.645804616	3.913518605	4.583729641	2.482895978	2.112539106	2.787298598	3.590049795	2.784566	1.860271572	Cux2_spec
chr1	70908056	70908947	9	5.658859855	5.088798942	4.922139704	4.932911375	4.79343285	4.992380662	2.073285767	3.114020329	2.901829957	3.254235105	4.348858489	3.81804731	Cux2_spec
chr1	70930568	70931157	9	4.651047306	4.987489772	4.824032536	4.793147348	4.098217403	2.968330412	2.684678348	1.612843834	1.936449592	2.15262008	2.262470504	1.518498452	Cux2_spec
chr1	70953979	70954271	11	3.784318474	2.532410901	2.647590668	2.600291661	1.423142177	1.278206238	1.75242796	1.588383981	2.138948913	1.103519029	1.764144688	1.069766968	Cux2_early
chr1	70969782	70971200	5	1.373800253	2.368908599	3.008137135	4.552772763	5.729958772	5.972390416	1.339172512	2.801148593	2.406935279	4.094484889	1.980079457	2.368049122	Cux2_spec
chr1	71043143	71043951	9	4.007893254	3.595361281	4.163768345	4.84306457	4.250530185	4.89146725	1.339172512	1.398651094	2.770362242	1.721400536	2.200092629	2.445205497	Cux2_spec
chr1	71044115	71044514	9	4.42634594	3.908070085	3.639235002	4.410947534	3.207307568	2.943557019	2.202473471	1.799308422	1.905758263	1.654933797	1.510102709	1.069766968	Cux2_spec
chr1	71083668	71084510	11	4.594713599	4.641425141	4.815140824	4.055630008	1.918337462	2.087623497	2.404235542	2.662579345	2.632854437	2.815752052	2.456516427	1.069766968	Cux2_early
chr1	71192065	71192824	8	3.523995772	4.172098637	4.23010351	5.31227957	2.355088783	1.913448691	2.684678348	1.964408003	3.02344883	2.103621595	1.136429506	1.96877881	Cux2_early
chr1	71291716	71292550	7	4.243332591	3.703083441	3.516273456	3.033684211	2.296582946	1.355363196	5.319849555	4.936032286	5.080138584	4.761552833	4.214853018	4.309872321	Tle4_early
chr1	71310099	71310523	9	2.588682199	3.816416816	4.081403272	4.032052643	3.509299369	3.243147256	2.202473471	1.612843834	1.354117675	1.654933797	3.015900542	3.284380762	Cux2_spec
chr1	71352675	71353193	4	1.750646045	2.180586744	2.422211527	2.639556213	3.501028579	1.655559913	4.263967482	3.755475524	4.444468225	4.753634152	3.758308572	4.66272045	Tle4_spec
chr1	71358594	71359375	4	2.383549641	1.83082075	1.792060934	1.25623115	1.456258783	0.874626366	6.251189837	5.975228892	6.035383229	6.183597655	3.840396953	3.128180375	Tle4_spec
chr1	71403217	71404427	2	3.862642544	3.740173167	4.66633582	5.791515058	5.850234999	5.914572212	3.716210692	4.654072823	4.713563788	6.151602906	5.397474663	4.584721645	Dev_Late
chr1	71442563	71443059	6	1.907612451	1.567651818	1.634285223	1.426549612	4.203226392	3.696076398	2.073285767	1.799308422	2.634343865	1.484092205	2.016733769	1.311509343	Dev_Late
chr1	71450632	71451110	11	4.661483576	3.710224069	2.790936204	1.716628345	1.037979377	0.874626366	1.687478959	1.777836353	1.233756425	1.103519029	1.510102709	1.069766968	Cux2_early
chr1	71464962	71465841	7	3.805400859	3.849908514	3.466777824	3.067019981	3.590633043	4.009236445	5.935812296	5.64484904	5.699646443	5.462668606	3.463858758	3.313495369	Tle4_early
chr1	71493987	71494586	7	3.270582788	2.587058942	2.182488541	2.129632977	2.621971793	2.849933043	5.510038393	5.041699657	4.295708811	4.441801972	1.136429506	2.80275113	Tle4_early
chr1	71593198	71594128	4	2.577997916	2.465089645	2.454550355	1.604658126	1.936757819	1.485586144	4.451429249	4.999141271	5.481737992	5.390590192	4.198991854	4.08058957	Tle4_spec
chr1	71614567	71614888	10	3.579188757	3.529138349	3.039420346	2.191399654	1.262225208	0.874626366	3.89906654	3.303412062	3.226326846	3.528850936	2.304649797	2.211181776	Dev_early
chr1	71661498	71662019	10	4.659574282	4.165910203	3.978576135	4.048858377	2.525641767	1.605021687	4.988664215	4.178447155	4.420027054	3.743554994	2.834744584	1.069766968	Dev_early
chr1	71720192	71721721	11	6.294062638	5.869620872	5.701634589	5.802803771	3.689412893	2.275696174	4.67686472	4.248082763	4.430417112	5.158715898	3.914162667	3.136350547	Cux2_early
chr1	71769037	71769689	11	4.665172777	4.405508699	4.703502133	4.970006267	1.90112338	1.355363196	2.651007337	2.112539106	1.888916923	1.925132206	1.720369422	1.699482151	Cux2_early
chr1	71788788	71789616	6	1.961449023	2.249746725	2.611863191	2.259626757	4.207752141	4.509127609	2.651007337	2.24686689	2.651473599	3.254235105	3.051667009	2.699434234	Dev_Late
chr1	71811528	71812112	6	2.09805365	2.485678259	3.333512871	3.552420276	5.272861807	5.114704833	1.96783474	2.326032899	2.26713247	2.390516636	3.675882801	2.635026478	Dev_Late
chr1	71818187	71819123	5	3.706921928	3.48727942	4.861083422	5.378956567	5.906464389	5.798166564	4.099278836	3.190824905	3.522559717	4.120650018	4.151946417	4.618426992	Cux2_spec
chr1	71831506	71831842	11	4.388522353	4.157502586	3.199873574	3.469126604	1.262225208	0.874626366	1.339172512	1.147018507	2.26713247	1.721400536	1.942469544	1.493274385	Cux2_early
chr1	71834632	71835569	11	5.19914273	5.014105112	5.218902947	4.909538948	2.151561558	1.053269282	2.248229776	3.414817792	2.594879338	2.558777036	2.390950692	1.820260664	Cux2_early
chr1	71854116	71854623	9	2.293586008	2.818056344	2.96153895	4.0150837	2.731875706	2.079184049	1.339172512	1.147018507	1.95274817	1.40541224	1.136429506	2.325806813	Cux2_spec
chr1	71861712	71861993	6	1.140607573	1.501544451	1.431562042	1.25623115	3.669923355	2.564997465	1.687478959	1.777836353	0.957945609	1.103519029	2.418607357	2.103424739	Dev_Late
chr1	71891368	71892188	5	3.270582788	4.140274891	4.923046867	5.311207726	5.353698157	5.168523028	4.936106698	4.29496693	4.733883708	4.973758425	4.230541697	4.576603896	Cux2_spec
chr1	71895190	71895700	5	3.919228597	4.28683905	4.526125671	5.278475026	5.537966359	5.009274608	3.223604821	3.263746492	3.597635957	3.743554994	4.870518506	4.558477173	Cux2_spec
chr1	71944130	71945110	4	4.637875467	4.719723233	4.071703665	4.573187936	4.500121797	4.40683692	6.317790669	5.877843901	5.584861103	5.87655969	4.795458048	5.374420228	Tle4_spec
chr1	71967997	71968399	7	1.924579424	0.972522377	1.020107996	1.604658126	1.037979377	0.874626366	3.800264705	3.889755591	4.265809644	3.94804117	1.457744137	1.069766968	Tle4_early
chr1	71991562	71992087	6	2.030257811	1.213116278	2.126756412	1.775772059	4.963762254	4.741282782	1.339172512	1.925881282	1.465206073	1.103519029	2.952943377	2.354105331	Dev_Late
chr1	72018101	72018877	3	2.554057621	2.451069749	2.626637508	2.58025124	5.357220807	4.943968559	3.461994601	2.92554686	3.376002826	4.172209682	4.988746557	4.925616827	Dev_Late
chr1	72048953	72049924	5	2.627326027	3.553596401	4.000127158	4.898888414	6.387214885	6.059892054	2.861670337	2.45619021	3.631228685	4.073881673	4.444815421	3.427231663	Cux2_spec
chr1	72061700	72062495	7	1.810543822	2.699743393	3.047852819	2.492425528	1.4397955	2.243017443	5.505335256	5.381517796	5.582437353	4.131620347	2.362753464	1.677255003	Tle4_early
chr1	72101103	72101512	6	1.780905765	1.419263334	1.867830789	1.498541329	3.94705098	3.746241616	2.073285767	2.199202591	1.183466205	2.052900282	2.482955511	1.311509343	Dev_Late
chr1	72188413	72188944	10	5.061622611	4.720337582	4.382572618	4.205484862	3.421507699	3.114339231	4.346832548	4.082660294	4.244261481	4.231632428	3.110543897	3.128180375	Dev_early
chr1	72211966	72213084	8	4.211468302	5.622870047	5.897653745	6.420516421	4.764172688	3.618854531	5.210646268	5.64781119	5.966799503	5.944588755	3.267896579	2.782070466	Cux2_early
chr1	72222814	72223502	1	1.358723486	2.094105879	2.579837556	3.171337771	4.87797271	4.972584155	3.347718036	3.1478915	3.458880135	4.283496769	2.971734861	3.721301248	Other
chr1	72234638	72235311	10	4.662741254	4.730314589	4.64954575	5.293938988	3.899950043	3.816144256	4.640298795	4.598139039	5.102436334	5.813806244	3.230900777	3.689941042	Dev_early
chr1	72282611	72283406	10	5.933525526	5.589781892	5.649389466	5.355765348	4.840410577	4.603172496	5.781283862	5.524528267	5.562312643	5.291593438	4.913939058	4.671180369	Dev_early
chr1	72342341	72342727	4	1.140607573	1.713980427	2.75147361	2.645158616	2.706775815	2.406239701	2.651007337	4.013546016	3.958598645	4.152694431	4.302092387	4.368003903	Tle4_spec
chr1	72360173	72360627	10	3.493048645	3.421327057	3.885204777	3.40448753	1.924977199	2.622750858	3.76921423	3.733335957	3.250954921	3.871538716	3.583555318	3.445176921	Dev_early
chr1	72383332	72383753	6	1.907612451	0.972522377	1.255093524	1.578867398	4.208749911	4.37767169	1.339172512	1.612843834	0.957945609	1.103519029	3.477071758	3.678796531	Dev_Late
chr1	72419018	72419934	10	6.553006903	6.275497706	6.072117629	5.899163731	3.973369878	3.904768599	6.432739227	6.127000406	5.604485892	5.431922011	5.007080348	4.92797201	Dev_early
chr1	72457719	72458166	3	2.441528517	2.458096727	2.225862446	3.093672509	4.59956151	4.107424987	3.112751504	3.325779488	3.257530131	3.925219256	4.597876643	3.952971428	Dev_Late
chr1	72460565	72461367	11	5.435949944	5.251934309	4.347147163	4.787246917	4.000789429	4.129558722	4.608565402	4.449769465	4.408256298	4.025546282	3.51599984	3.004885545	Cux2_early
chr1	72481139	72481421	5	1.574492793	1.213116278	1.915961546	3.728255189	4.144898589	3.401711488	1.75242796	2.650815616	2.957047939	1.40541224	2.23161867	1.069766968	Cux2_spec
chr1	72485740	72486384	7	3.335238311	3.433905466	2.970437706	3.019853602	4.307492953	4.040270799	5.545437623	4.724849143	4.755902683	4.625211451	2.952943377	1.860271572	Tle4_early
chr1	72502090	72503633	7	5.183745155	5.286976137	5.541085417	5.692037938	5.679718996	5.109146106	6.348728069	6.357074185	6.419837668	6.523133193	4.410792212	3.684379547	Tle4_early
chr1	72504003	72504735	5	2.837721667	2.663891636	3.013047136	4.660522589	5.358184735	5.10252521	3.53133327	3.556566444	3.996082604	4.414568344	3.261767804	2.004924319	Cux2_spec
chr1	72509443	72510198	7	3.123249612	3.643312501	3.030171477	2.871998738	2.434012903	2.087623497	6.946663181	6.619682117	6.403235459	5.548522876	2.534423042	2.721324846	Tle4_early
chr1	72511594	72512157	7	4.930378603	4.826661822	4.723468323	4.284677571	4.185410522	3.538417597	6.058410265	5.435713604	5.387209665	5.425115082	4.08100749	3.983687465	Tle4_early
chr1	72528272	72528443	10	3.141254256	3.428401695	2.36459893	2.765592765	1.037979377	0.874626366	2.52067424	2.2152663	2.716921367	1.925132206	1.510102709	1.518498452	Dev_early
chr1	72531529	72531837	11	3.823450554	3.165894883	2.374508106	1.426549612	1.243376366	0.874626366	2.965529146	1.147018507	1.102432106	1.40541224	1.136429506	1.069766968	Cux2_early
chr1	72539175	72539769	1	3.456846617	2.888928571	2.863847867	3.695298234	4.363450247	4.322212577	5.662571351	5.331891075	5.07642452	5.408222542	4.322764782	4.827431411	Other
chr1	72552613	72553518	6	2.200621186	2.269743657	2.499128136	3.251538413	4.481663177	4.44981469	1.75242796	2.722329988	3.02344883	1.867596101	3.215216024	1.069766968	Dev_Late
chr1	72599056	72599331	11	3.916191835	3.163806446	2.451814713	2.470817599	1.4397955	1.355363196	1.339172512	1.398651094	1.73890366	1.103519029	1.720369422	1.311509343	Cux2_early
chr1	72639791	72640749	6	4.097586513	3.762707739	4.240206846	4.377276197	5.285241067	5.344859692	2.770535519	3.62679073	3.341106429	4.192703255	5.607990394	5.987868316	Dev_Late
chr1	72649389	72649727	10	3.617889415	3.662635333	3.88376615	2.960120972	1.456258783	1.355363196	4.222639756	3.385254787	3.552588059	2.886069828	1.720369422	1.311509343	Dev_early
chr1	72687335	72687962	10	4.434833545	4.484992212	4.318319471	4.349660577	3.012269095	3.154052871	4.357310147	4.792315061	4.826334478	4.622008831	3.490164843	4.205616716	Dev_early
chr1	72729789	72730300	7	1.810543822	2.478974607	1.457111815	2.156951549	1.753732216	1.053269282	5.079897137	3.910657508	4.109771072	3.905792039	2.875229763	2.004924319	Tle4_early
chr1	72776929	72777202	11	3.689828353	2.460848031	2.490562	1.426549612	1.037979377	0.874626366	1.75242796	1.147018507	1.307917999	1.103519029	1.136429506	1.069766968	Cux2_early
chr1	72792561	72793641	1	3.680764104	3.519684601	3.542490114	4.039895614	5.349142003	5.544353125	6.725641148	6.678128344	6.368240143	6.460500004	5.95739194	5.870376749	Other
chr1	72850098	72850760	8	4.802306406	4.520217717	4.6543815	4.778882169	2.351220898	1.212208975	2.965529146	2.095282755	3.288072799	4.111544358	2.617965588	1.069766968	Cux2_early
chr1	72856810	72857354	6	1.750646045	1.702191184	2.602911686	1.25623115	4.342170472	4.333565333	3.045455341	2.077817497	2.165100846	1.103519029	4.91684024	5.304436383	Dev_Late
chr1	72918995	72919571	2	4.669404886	4.972626295	4.916731889	5.767398813	5.513715965	5.260492038	3.694195775	3.607402456	4.35722642	4.996540495	4.984126472	5.397906936	Dev_Late
chr1	72988337	72989433	6	2.86277099	2.398231285	2.286096384	4.067049251	5.720816651	5.296426784	2.292579381	2.755663665	1.966501582	1.925132206	3.764763911	2.004924319	Dev_Late
chr1	73009987	73010400	6	3.928412024	3.189134808	3.693538927	3.126599811	4.814495592	4.209056565	2.90967397	2.095282755	2.176979536	2.40549544	3.261767804	3.152553381	Dev_Late
chr1	73012806	73013532	3	3.529344317	2.685091657	2.87132214	3.218492796	5.423810827	5.757179582	3.870092134	3.449182807	3.710603468	4.721517496	4.797577827	4.544081673	Dev_Late
chr1	73035465	73035901	6	1.641990011	1.759884392	1.907109141	2.101787105	3.768342985	4.151358007	2.073285767	2.442608716	3.094292498	3.094459085	3.327468938	2.22656996	Dev_Late
chr1	73038974	73039370	6	1.373800253	1.599603202	1.593750561	1.25623115	4.469263334	3.79986627	1.339172512	2.34075158	1.857186173	1.40541224	2.80566682	2.782070466	Dev_Late
chr1	73110613	73111575	6	2.178059956	1.696423602	2.167089179	3.003926963	5.579676438	5.521470267	2.292579381	1.612843834	2.461551332	2.103621595	5.464049412	5.431717314	Dev_Late
chr1	73147124	73147642	5	2.481381704	1.548208128	2.84629451	3.383039242	4.132529628	3.857440167	2.717581402	1.588383981	1.66460695	2.052900282	2.445743798	1.677255003	Cux2_spec
chr1	73162164	73163214	10	4.752359991	5.8086495	5.840849048	6.134267599	4.114566749	4.373580438	6.3993728	6.351446192	6.235991691	6.460500004	3.624532327	2.889525975	Dev_early
chr1	73206800	73207188	3	1.574492793	1.375804347	1.634285223	1.25623115	3.561061432	3.114339231	1.339172512	1.777836353	1.422481511	2.033746878	4.253759391	4.347036689	Dev_Late
chr1	73320936	73321414	6	2.296378253	1.708259877	2.089574903	1.89667242	3.875307861	2.275696174	1.339172512	1.588383981	1.719983837	1.40541224	2.687820279	3.06357172	Dev_Late
chr1	73413845	73414397	5	2.805045989	2.956399423	3.566728562	4.920117639	5.182770132	4.670372395	1.339172512	1.588383981	1.528613078	2.052900282	3.779794077	3.400344891	Cux2_spec
chr1	73421421	73422174	5	2.222835024	1.580588217	3.167889856	4.20909395	4.646697362	4.671776334	1.75242796	2.34075158	1.77331346	2.052900282	2.200092629	2.119999472	Cux2_spec
chr1	73435672	73436288	2	1.140607573	2.24633827	2.769782997	5.084381138	5.111210905	4.748950195	2.021523507	1.799308422	1.806921632	3.103672875	3.846495995	2.934369433	Dev_Late
chr1	73490954	73491438	3	1.780905765	1.375804347	1.934270389	2.191399654	4.016224629	3.833180685	2.202473471	2.442608716	2.503150689	2.953118974	4.59181584	4.932670873	Dev_Late
chr1	73499119	73499518	11	4.469098735	3.886444787	2.195824277	2.083561705	1.262225208	1.355363196	1.339172512	2.326032899	1.627469255	1.784939463	1.457744137	1.069766968	Cux2_early
chr1	73507127	73507509	2	1.574492793	1.188209086	1.867830789	4.012907006	3.581506885	3.571132477	1.75242796	1.777836353	1.905758263	1.40541224	2.333994122	2.732146841	Dev_Late
chr1	73547208	73547777	6	1.373800253	1.397697476	1.020107996	1.25623115	4.010245524	4.160136166	1.339172512	1.147018507	0.957945609	1.103519029	1.457744137	1.069766968	Dev_Late
chr1	73576339	73576716	10	3.513417807	3.906610106	4.273013003	2.887314063	1.456258783	1.212208975	2.651007337	2.832729261	2.734492974	3.966911364	2.664909151	2.860228708	Dev_early
chr1	73594396	73594780	11	3.847795315	3.055774829	2.038900926	2.250669589	2.022512494	1.212208975	2.717581402	2.34075158	1.966501582	2.052900282	2.052479839	1.493274385	Cux2_early
chr1	73634706	73635528	7	3.416300179	3.447898284	3.560565418	3.652001995	1.456258783	1.605021687	5.294677355	5.048440206	4.674503541	4.302478899	2.482955511	3.241762837	Tle4_early
chr1	73640515	73640952	6	1.987632208	1.188209086	1.94847357	1.643805615	3.679948349	3.811056769	2.021523507	1.147018507	1.82474181	1.103519029	3.860702399	4.739402048	Dev_Late
chr1	73666835	73667154	11	3.332742719	3.463225519	3.356134886	1.775772059	1.627262803	1.212208975	1.339172512	1.612843834	1.354117675	1.103519029	1.457744137	1.069766968	Cux2_early
chr1	73735987	73737048	7	2.543112827	2.788081392	2.182488541	1.25623115	1.037979377	1.053269282	6.173353499	6.166816646	5.649729822	4.798485176	1.136429506	1.069766968	Tle4_early
chr1	73770885	73771506	6	1.839585244	1.997425332	1.593750561	2.250669589	3.803965836	4.432114322	1.339172512	2.34075158	1.857186173	1.103519029	2.418607357	2.119999472	Dev_Late
chr1	73790430	73791137	11	5.083572437	4.512964018	3.433787582	1.863890889	2.42098727	1.212208975	2.335606206	2.650815616	1.888916923	1.103519029	1.510102709	1.069766968	Cux2_early
chr1	73801980	73802845	7	2.337677737	1.836076242	2.033721235	1.775772059	1.840072582	1.212208975	3.389154384	4.733240422	4.779876201	5.307907676	1.942469544	1.069766968	Tle4_early
chr1	73854711	73855045	7	1.574492793	2.376346316	1.792060934	1.25623115	1.456258783	0.874626366	2.482895978	4.21966968	4.238115254	3.069159751	1.457744137	1.069766968	Tle4_early
chr1	73872809	73873436	10	4.765531894	4.717468465	4.491688827	4.131504758	4.011078325	3.544561111	4.907873955	4.607928189	4.508367021	4.474627483	4.348858489	4.765214687	Dev_early
chr1	73909265	73909714	10	4.197323272	3.433709497	3.791697156	3.187619314	1.262225208	0.874626366	3.815542879	3.970626138	3.939485011	2.990485673	1.980079457	1.311509343	Dev_early
chr1	73948210	73948541	4	3.647211438	3.83272892	3.196244636	3.671702001	2.792068848	3.136367945	4.428340596	4.456542572	4.153660253	4.291582184	3.975056045	3.902552557	Tle4_spec
chr1	73961574	73962324	11	5.707074017	5.339474431	5.297499967	5.031241912	4.534449104	4.53268889	4.614325782	3.864513665	4.420027054	4.302478899	3.825988176	3.746667326	Cux2_early
chr1	73979514	73980131	6	2.357892428	1.759884392	1.755778692	2.307562376	5.259005276	5.525939887	1.339172512	1.777836353	2.124633637	1.103519029	3.993563527	4.561514154	Dev_Late
chr1	73981868	73982744	6	2.309355298	1.968461037	1.901433018	2.360782318	5.495741804	5.723225618	1.339172512	1.777836353	2.845700518	1.980461446	5.2650543	5.466374646	Dev_Late
chr1	73987896	73988468	6	1.739049106	1.548208128	1.509095794	2.208360747	4.626453149	5.088798033	1.339172512	1.588383981	2.671307259	1.925132206	3.03389461	2.45829988	Dev_Late
chr1	73994229	73994905	6	2.030257811	2.297324813	2.685686854	2.182007298	4.902961973	4.517544822	2.202473471	2.095282755	2.124633637	1.654933797	4.30507556	4.729413745	Dev_Late
chr1	74020989	74021731	3	2.560660811	2.230235603	2.394203982	1.863890889	3.075075158	2.511123232	1.75242796	2.199202591	2.971939162	2.103621595	5.17952137	5.412147628	Dev_Late
chr1	74037632	74038187	2	2.222835024	1.857493338	2.710901151	3.903554182	5.275207961	5.21848558	2.202473471	2.650815616	2.471230977	4.05636824	5.131008949	5.126695445	Dev_Late
chr1	74079625	74079946	4	1.810543822	2.454684097	1.771842056	1.977903265	2.883174144	3.230343709	4.21113291	4.064122712	4.425016313	4.441801972	4.222718683	4.08058957	Tle4_spec
chr1	74089567	74090137	11	4.419520733	4.343320123	4.738537008	3.559707122	2.346282537	1.762199277	1.96783474	3.114020329	2.406935279	2.390516636	3.283021866	3.629223624	Cux2_early
chr1	74128146	74128705	6	2.370330111	2.596380141	2.471017112	2.436045717	4.927746283	4.399442041	1.687478959	2.199202591	2.642934156	2.914758662	5.074727316	4.53174642	Dev_Late
chr1	74144857	74145854	10	5.479244549	5.488153892	4.965112004	4.204472852	2.871863049	2.876352304	4.545823493	5.00703871	4.382745452	4.081890904	3.347783417	3.689941042	Dev_early
chr1	74168551	74169006	6	2.244712005	2.1888263	2.126756412	1.578867398	3.927637541	3.950593586	2.801557873	2.45619021	2.461551332	1.867596101	4.518278134	4.819842158	Dev_Late
chr1	74176703	74177294	7	1.780905765	1.725674113	2.063711188	1.885091857	1.037979377	1.053269282	3.567879878	4.764162812	4.76251148	2.26243978	1.457744137	1.069766968	Tle4_early
chr1	74244223	74244707	6	1.358723486	0.972522377	1.735041164	2.182007298	3.560147361	3.615940215	1.339172512	1.799308422	1.422481511	1.654933797	4.051260422	4.834256741	Dev_Late
chr1	74254274	74255078	11	4.970612376	5.161932934	4.632690363	4.565969032	3.100435755	3.455270946	3.402532119	2.755663665	3.448270437	2.92519024	3.37627187	2.611775537	Cux2_early
chr1	74265935	74267092	7	5.070638145	5.374411628	5.117995145	5.559891338	3.53985848	2.504835351	6.99827219	6.84190373	6.644355824	6.886125728	4.618308248	4.702946558	Tle4_early
chr1	74279352	74279949	7	1.715571762	2.444202952	3.275266296	4.370310824	2.417292307	0.874626366	5.699992204	5.287323976	5.513992588	5.63228318	2.508918774	2.850329233	Tle4_early
chr1	74282551	74283268	10	5.702247803	5.624190145	5.103897283	4.466012266	4.261650456	4.192037116	6.176315303	5.747928667	5.793115201	5.284089329	4.373107185	4.747425265	Dev_early
chr1	74286777	74287751	2	3.90693004	4.396462557	4.888923162	5.456207721	6.273404522	6.467089327	5.248615034	4.484007926	4.773346652	5.094497791	5.540330701	5.578731993	Dev_Late
chr1	74294217	74295674	7	3.623831658	4.048129148	4.201916648	4.0976007	4.190707266	3.434332991	7.046992431	6.634999743	6.562860929	6.23703959	4.739526352	3.957589699	Tle4_early
chr1	74331070	74331961	10	7.999514421	7.988741403	7.797857333	7.595189415	6.738719569	6.831727016	8.4601231	8.128363536	7.707605947	7.750824029	7.138985711	7.082160394	Dev_early
chr1	74341607	74342604	6	3.727608191	2.921990593	3.27870204	2.788276918	5.903099233	6.309070472	3.326544852	3.139497967	3.306279659	3.043408833	5.133505217	4.660706637	Dev_Late
chr1	74365934	74366362	10	4.68033756	4.545755096	4.065575104	3.247021808	1.037979377	0.874626366	3.978018153	3.122562965	2.910200166	2.753585131	1.457744137	1.069766968	Dev_early
chr1	74408316	74409539	6	4.69735884	4.728782868	4.178191252	4.140821503	5.576384196	5.693991115	4.026854582	4.152790809	4.255992253	4.444390503	5.800087567	6.128739988	Dev_Late
chr1	74410055	74410540	6	2.329967907	2.011692295	2.818644055	3.336815942	4.755001705	4.86777792	2.248229776	1.945273244	2.151043984	2.92519024	4.470176252	4.896033062	Dev_Late
chr1	74442520	74442877	6	2.064553931	2.376346316	2.818644055	2.156951549	4.467276839	4.537894003	2.965529146	2.662579345	3.161819606	2.15262008	3.747444625	2.136385944	Dev_Late
chr1	74444415	74445045	10	4.323306027	4.658302864	4.233803805	4.14915926	4.140551578	4.509127609	4.271278063	5.280101052	4.731176088	3.994051438	3.144065502	3.613439464	Dev_early
chr1	74461726	74462135	3	1.934781848	1.419263334	1.634285223	1.25623115	1.262225208	1.655559913	1.339172512	1.612843834	2.011584047	1.103519029	3.312804872	4.144457111	Dev_Late
chr1	74494111	74494405	6	1.41297085	1.213116278	1.277769202	1.25623115	3.762299638	2.268290868	1.339172512	1.588383981	1.528613078	1.103519029	2.534423042	1.820260664	Dev_Late
chr1	74546147	74546883	11	4.881951985	4.902987948	4.170512328	1.716628345	1.037979377	1.355363196	1.687478959	1.964408003	1.857186173	1.103519029	2.016733769	1.518498452	Cux2_early
chr1	74552054	74552992	10	6.663071457	6.610946346	6.455819578	6.147879088	5.000892795	5.629894721	7.116856677	6.923802089	6.65868964	6.333023371	5.384919056	5.573158026	Dev_early
chr1	74682237	74682858	4	1.140607573	2.281566555	1.020107996	1.997504162	1.262225208	1.355363196	4.086740303	2.674247927	3.134555477	4.571217904	4.533550028	5.136323998	Tle4_spec
chr1	74839441	74840291	3	2.763211597	1.968461037	2.730170137	1.643805615	4.217661885	4.887395101	2.292579381	2.91574997	3.141681814	2.826921783	4.966413116	5.553903055	Dev_Late
chr1	74871100	74871912	9	5.228717546	5.062927377	4.906273027	5.459493293	5.776553157	5.951014898	2.202473471	3.428662181	3.245324638	3.925219256	4.779548639	4.747425265	Cux2_spec
chr1	74876115	74877369	6	2.377827784	2.995112489	2.618321796	2.935412149	5.922559225	6.221560601	2.335606206	2.563072337	2.176979536	3.547291036	6.584905351	6.868099803	Dev_Late
chr1	74896687	74897264	6	4.052265863	4.131716095	4.234777312	3.676543369	5.548648884	6.066043345	1.339172512	3.614730293	3.353435612	4.604505112	6.040303089	5.89396743	Dev_Late
chr1	74897519	74898271	2	3.355253171	3.800328434	4.181385566	4.073574363	5.976110575	5.967611932	2.292579381	2.832729261	2.778181731	4.291582184	5.799029909	5.638692707	Dev_Late
chr1	74981986	74982608	7	3.658482586	3.720126298	4.081773356	3.777596432	3.032612656	3.073501357	4.448081123	4.550794987	4.04351177	3.747752626	3.463858758	3.943690298	Tle4_early
chr1	75121116	75122038	10	5.94207578	5.951382453	5.773221063	5.12754335	4.399970936	4.765809524	6.300748071	6.136739857	5.942854157	4.978056361	5.224881074	5.23714327	Dev_early
chr1	75125108	75126081	6	2.266262193	2.528986353	2.15489158	2.534694074	5.724805783	6.074625305	1.339172512	3.428662181	3.094292498	2.535636837	4.179707385	4.698231301	Dev_Late
chr1	75138854	75139464	10	5.227804255	4.88128576	4.927719492	4.439181509	3.703273001	4.316166366	4.789270408	5.083038493	5.189093288	4.106969886	3.736498248	4.829952316	Dev_early
chr1	75176608	75177307	10	6.192750223	6.14631097	5.957227259	5.263688193	4.152799044	4.437694521	5.988293359	5.991201497	5.824709751	5.680562849	4.890407276	5.128744437	Dev_early
chr1	75207003	75207618	10	4.822652236	4.787789393	4.497708995	3.734109013	3.629807157	3.765764345	4.784169019	4.895698253	4.733883708	4.355761091	4.603912092	4.216106257	Dev_early
chr1	75240770	75241125	6	1.140607573	1.213116278	2.277960574	1.604658126	3.878821734	4.68539218	2.202473471	2.469645039	2.395056779	1.784939463	2.952943377	3.313495369	Dev_Late
chr1	75279352	75280250	3	4.032846348	4.208539702	4.431365057	5.393459109	4.722975584	4.350756965	3.753434736	4.534220129	4.651563923	4.846692116	5.548517913	5.859669361	Dev_Late
chr1	75286041	75286272	10	3.703062519	3.721595206	2.947464442	2.607356682	2.581041097	1.715321118	2.684678348	2.744637794	2.642934156	3.043408833	3.076224839	3.320683133	Dev_early
chr1	75286273	75287679	3	4.869173089	4.828677829	4.895639555	4.408560868	5.448864153	5.848688318	4.582009411	4.632680919	5.36307055	5.525455548	5.905538516	6.697134013	Dev_Late
chr1	75313496	75314824	10	8.484014227	8.470237909	8.219773083	7.675355651	6.655175414	7.000113275	8.595670274	8.272188236	8.056274132	7.978694706	7.085191343	7.070184977	Dev_early
chr1	75354586	75355079	3	1.750646045	1.888748486	2.187161551	3.117649619	3.833001409	3.870641714	1.339172512	2.81175248	2.372787952	3.806146353	4.447517865	4.851013066	Dev_Late
chr1	75389106	75390395	9	4.969154197	5.165478504	4.71058113	4.328323153	4.800847497	5.267356616	3.493836741	3.543901786	4.03261727	3.642449578	4.820576789	5.427209962	Cux2_spec
chr1	75432246	75433023	10	6.196593414	6.297356935	6.233464828	5.699084059	4.872078647	5.016336508	6.069018353	5.711828514	5.933375379	6.119692455	5.513642676	5.594698807	Dev_early
chr1	75475544	75476572	10	6.563414065	6.49381354	6.421895606	5.626298782	4.648021592	5.340452603	6.843154766	6.642009143	6.604543548	6.261345672	5.530858354	5.561945067	Dev_early
chr1	75477083	75477686	6	3.434800216	3.352711731	3.445531363	3.462106692	5.149504402	5.141547999	3.774570454	3.531124966	3.086927581	3.601237982	4.39695504	4.750089785	Dev_Late
chr1	75517796	75518756	10	6.123062591	6.382669335	5.847748944	5.294349992	4.316472223	4.675979972	5.9668454	6.054457386	5.903048532	5.598476352	4.997942576	5.031384674	Dev_early
chr1	75561604	75562769	8	4.304790114	5.29950861	5.892357151	5.959490355	5.073485762	4.360147622	4.218715467	5.082585304	5.247959045	5.62361997	4.068821464	1.986964761	Cux2_early
chr1	75578929	75579201	11	3.744939126	4.2199248	3.703578743	3.167449821	1.612649069	1.762199277	2.073285767	2.650815616	1.857186173	2.826921783	1.806630718	1.069766968	Cux2_early
chr1	75584981	75585863	6	3.607039855	3.04464768	2.691823965	3.336815942	5.554672955	5.697957661	2.404235542	2.34075158	2.689439776	2.052900282	4.282675528	4.561514154	Dev_Late
chr1	75605003	75605941	11	5.675783084	5.305209833	5.150737195	4.452211554	3.534947371	4.217491585	4.144238949	4.018131696	3.393139514	3.128379255	2.593908289	2.915503822	Cux2_early
chr1	75650242	75650565	10	4.301086509	4.273068552	4.223163389	3.711144106	3.361321725	2.653627931	4.052872393	4.032740616	3.6405788	3.521994594	3.588460896	3.613439464	Dev_early
chr1	75725259	75726204	7	3.724671108	3.79756101	3.758760566	3.455018185	4.333683123	5.209089792	5.073556699	4.92091211	5.202283972	4.766530637	2.445743798	1.493274385	Tle4_early
chr1	75746114	75746829	11	5.218921994	4.641696529	4.297676732	4.003243917	3.062814551	3.452006325	2.335606206	1.945273244	2.820586266	2.052900282	2.23161867	1.493274385	Cux2_early
chr1	75760155	75760662	6	2.073816011	1.360884735	1.255093524	1.25623115	3.313869451	3.811056769	2.021523507	1.925881282	1.102432106	1.721400536	2.418607357	1.820260664	Dev_Late
chr1	75835846	75836788	4	3.414791737	3.165894883	2.40454383	2.056719978	3.63386566	3.883723552	6.843791885	6.444404815	6.134333189	6.070044045	4.214853018	5.301330416	Tle4_spec
chr1	75844407	75844802	6	1.641990011	1.213116278	1.593750561	1.426549612	3.694732403	3.997249151	1.687478959	1.147018507	0.957945609	1.103519029	2.71037324	3.46477458	Dev_Late
chr1	75844986	75845607	6	1.934781848	1.992726838	1.634285223	1.25623115	5.129779917	5.453723695	1.339172512	1.777836353	1.936449592	1.103519029	3.477071758	4.439523075	Dev_Late
[truncated: 64,786 more rows]
