# Supplementary material for: Temporally divergent regulatory mechanisms govern neuronal diversification and maturation in the mouse and marmoset neocortex
Source: Nat Neurosci. 2022 Aug 1;25(8):1049–58. doi: 10.1038/s41593-022-01123-4 (PMC9343253; doi:10.1038/s41593-022-01123-4)
Supplement: Supplementary file 5 — Dynamic DMRs in the Cux2/Tle4 bulk dataset. fClustId, final cluster assignment. clustLabel, cluster type description. [file 41593_2022_1123_MOESM5_ESM.txt]

chrom	chromstart	chromend	Cux2_P1	Cux2_P1.1	Cux2_P21	Cux2_P21.1	Cux2_P48	Cux2_P48.1	Tle4_P1	Tle4_P1.1	Tle4_P21	Tle4_P21.1	Tle4_P48	Tle4_P48.1	fClustId	clustLabel
chr1	3108742	3109142	0.612903226	0.612903226	0.454545455	0.272727273	0.058823529	0	0.782608696	0.857142857	0.958333333	0.909090909	0.888888889	0.888888889	5	Cux2_late
chr1	4693405	4693805	0.913043478	1	0.333333333	0.294117647	0	0.076923077	0.826086957	1	0.465517241	0.583333333	0.648648649	0.666666667	10	Cux2_late
chr1	4959823	4960223	0.176470588	0.2	0.777777778	0.785714286	0.833333333	0.8125	0	0	0.837837838	0.8	0.894736842	0.666666667	0	Shared_early
chr1	5014792	5015192	0.173913043	0.192307692	0.454545455	0.64	0.642857143	0.571428571	0	0	0.722222222	0.625	0.903225806	0.666666667	3	Shared_early
chr1	6079994	6080394	0.909090909	0.916666667	0.130434783	0.5	0.230769231	0.583333333	0.864864865	0.8	0.444444444	0.363636364	0.529411765	0.857142857	10	Cux2_late
chr1	6472287	6472687	0.916666667	1	0.833333333	0.692307692	0.678571429	1	0.277777778	0.192307692	0.263157895	0.25	0.261904762	0.125	9	Tle4_constitutive
chr1	6719676	6720076	0.059701493	0	0.046511628	0.025	0.073170732	0.178571429	0.012820513	0.086956522	0.791411043	0.8	0.8	0.761904762	7	Cux2_constitutive_Tle4_early
chr1	6723851	6724251	0.142857143	0	0.75	0.4	0.8125	0.5	0.0625	0.1	0.823529412	0.666666667	0.766666667	0.875	3	Shared_early
chr1	6811217	6811617	0.64516129	0.727272727	0.846153846	0.8	0.827586207	0.833333333	0.5	0.2	0.818181818	1	0.833333333	0.833333333	8	Tle4_early
chr1	6919063	6919463	0.88	0.888888889	0.944444444	0.777777778	0.842105263	1	0.176470588	0.571428571	0.181818182	0.090909091	0.222222222	0.222222222	9	Tle4_constitutive
chr1	7138511	7138911	0.68	0.222222222	0	0.428571429	0	0	0.5	0.416666667	0.58974359	0.5	0.933333333	0.875	7	Cux2_constitutive_Tle4_early
chr1	7699807	7700207	0.870967742	0.807692308	0.873015873	0.941176471	0.928571429	0.869565217	0.829787234	0.829787234	0.853658537	0.862068966	0.785714286	0.9375	6	Cux2_late
chr1	8572060	8572460	0.076923077	0	0.576923077	0.619047619	0.72	0.857142857	0.095238095	0.071428571	0.730769231	0.85	0.85	0.866666667	0	Shared_early
chr1	9566159	9566559	0.285714286	0.2	0.9375	1	1	1	0.2	0	0.833333333	1	0.538461538	0.666666667	0	Shared_early
chr1	9639329	9639729	0.225352113	0.14893617	0.7125	0.731707317	0.848484848	0.888888889	0.2	0.222222222	0.798245614	0.5	0.802197802	0.882352941	0	Shared_early
chr1	10048240	10048640	0.959183673	0.8	0.064516129	0.2	0.173913043	0.1	0.848484848	0.8	0.75	0.928571429	0.864864865	0.583333333	5	Cux2_late
chr1	10106352	10106752	0.657142857	0.875	0.633333333	0.571428571	0.5	0.5	0.80952381	0.857142857	0.387096774	0.5	0.512820513	0.512820513	6	Cux2_late
chr1	10117295	10117695	0.945945946	0.945945946	0.5	0	0.285714286	0.857142857	1	0.916666667	0.379310345	0.379310345	0.4375	0.428571429	10	Cux2_late
chr1	10123579	10123979	0.878787879	1	0.090909091	0.0625	0.227272727	0.166666667	0.962962963	0.962962963	0.847826087	0.75	0.75	0.375	10	Cux2_late
chr1	10131605	10132005	0.94	0.886792453	0.246575342	0.166666667	0.189873418	0.088888889	0.950819672	0.975	0.632653061	0.564102564	0.693877551	0.47826087	10	Cux2_late
chr1	10389797	10390197	0.941176471	0.941176471	0.071428571	0.25	0.090909091	0	0.857142857	1	0.846153846	0.666666667	1	1	5	Cux2_late
chr1	10476623	10477023	0.761904762	0.714285714	0.260869565	0.166666667	0.166666667	0	0.730769231	0.636363636	0.852459016	0.8	0.916666667	0.916666667	5	Cux2_late
chr1	10525219	10525619	0.913043478	0.818181818	0.269230769	0.235294118	0.133333333	0.157894737	0.944444444	0.956521739	0.945054945	0.909090909	0.9375	0.8	5	Cux2_late
chr1	10671880	10672280	0.184210526	0.2	0.870967742	0.636363636	0.933333333	0.705882353	0.107142857	0.230769231	0.776119403	0.956521739	0.862068966	0	0	Shared_early
chr1	11138107	11138507	1	1	1	0.6	0.5	0.909090909	0.769230769	1	0.193548387	0.375	0.555555556	0.428571429	9	Tle4_constitutive
chr1	11424684	11425084	0.785714286	1	0.7	0.333333333	0.866666667	0.866666667	1	0.923076923	0.323529412	0.166666667	0.583333333	0.583333333	9	Tle4_constitutive
chr1	11424684	11425084	0.785714286	1	0.7	0.333333333	0.866666667	0.866666667	1	0.923076923	0.323529412	0.166666667	0.583333333	0.583333333	9	Tle4_constitutive
chr1	11556191	11556591	0.972972973	0.916666667	0.333333333	0.461538462	0.235294118	0.647058824	1	1	0.214285714	0.066666667	0.192307692	0.192307692	4	Shared_late
chr1	11927049	11927449	0.518518519	0.076923077	0.689655172	0.909090909	0.923076923	0.8	0.066666667	0.2	0.289473684	0.289473684	0	0	2	Shared_early
chr1	12388528	12388928	0.027777778	0	0.555555556	0.473684211	0.894736842	0.909090909	0.052631579	0.1	0.8125	0.875	0.8	0.2	0	Shared_early
chr1	12499818	12500218	0.5	0.48	0.8	0.75	0.710526316	0.866666667	0.115384615	0	0.2	0.263157895	0.212121212	0.428571429	2	Shared_early
chr1	12509715	12510115	0.870967742	0.8	0.1	0	0.176470588	0	0.68	0.714285714	0.387096774	0.111111111	0.19047619	0.19047619	4	Shared_late
chr1	12567034	12567434	0	0	0.5	0.6	0.444444444	0.583333333	0	0	0.821428571	0.666666667	0.714285714	0.714285714	3	Shared_early
chr1	12661645	12662045	0.266666667	0.083333333	0.48	0.588235294	0.647058824	0.714285714	0.16	0	0.606060606	0.9	0.8	0.857142857	3	Shared_early
chr1	12855107	12855507	0.783333333	0.625	0.5	0.555555556	0.166666667	0.117647059	0.829787234	0.653846154	0.301886792	0.206896552	0.115384615	0	4	Shared_late
chr1	12862026	12862426	0.166666667	0.125	0.909090909	1	0.875	0.916666667	0.433333333	0.5	0.857142857	0.866666667	0.75	1	1	Shared_early
chr1	12995104	12995504	0	0.071428571	0.583333333	0.5	0.266666667	0.285714286	0.041666667	0	0.555555556	1	0.857142857	0.8	3	Shared_early
chr1	13064684	13065084	0.069767442	0.083333333	0.75	0.733333333	0.64	0.2	0.103448276	0	0.754901961	0.909090909	0.862068966	1	3	Shared_early
chr1	13173175	13173575	0.178571429	0.117647059	0.666666667	0.666666667	0.885714286	0.888888889	0.133333333	0.333333333	0.860465116	0.866666667	0.944444444	0.909090909	0	Shared_early
chr1	13179288	13179688	0.585365854	0.941176471	0	0	0.045454545	0	0.775	0.833333333	0.092105263	0.25	0.263157895	0.204545455	4	Shared_late
chr1	13228460	13228860	0.866666667	0.888888889	0.666666667	1	0.266666667	0.8	0.956521739	1	0.296296296	0.538461538	0	0.285714286	9	Tle4_constitutive
chr1	13245660	13246060	0.813559322	0.90625	0	0.076923077	0.204545455	0.130434783	0.93442623	0.833333333	0.353658537	0.235294118	0.4	0.75	10	Cux2_late
chr1	13295605	13296005	0.866666667	0.866666667	0.045454545	0	0	0	0.636363636	0.625	0.25	0.357142857	0.15625	0.15625	4	Shared_late
chr1	13316675	13317075	0.851851852	0.9	0.117647059	0.571428571	0.37037037	0.105263158	0.210526316	0.272727273	0.104166667	0	0.157894737	0.4	4	Shared_late
chr1	13413766	13414166	0.852941176	0.785714286	0.071428571	0.076923077	0.15625	0.153846154	0.62962963	0.636363636	0.532258065	0.454545455	0.48	0.833333333	10	Cux2_late
chr1	13417905	13418305	0	0	0.794871795	0.857142857	0.933333333	0.823529412	0.125	0.083333333	0.444444444	0.333333333	0.25	0.25	2	Shared_early
chr1	13848635	13849035	0	0.285714286	0.68	0.571428571	1	0.8	0	0	0.71875	0.714285714	1	0.714285714	0	Shared_early
chr1	13991251	13991651	0.392857143	0.230769231	0.782608696	0.85	0.789473684	0.666666667	0.05	0	0.9	0.818181818	0.956521739	0.956521739	0	Shared_early
chr1	14001540	14001940	0.344262295	0.303030303	0.833333333	0.461538462	0.611111111	0.625	0.179487179	0.2	0.861702128	0.916666667	0.723404255	0.882352941	0	Shared_early
chr1	14087626	14088026	0.05	0	0.642857143	0.642857143	0.8	0.8	0	0	0.727272727	0.8	0.764705882	0.857142857	0	Shared_early
chr1	14100382	14100782	0.357142857	0.3	0.0625	0.133333333	0.227272727	0.227272727	0.692307692	0.533333333	1	0.888888889	0.785714286	0.785714286	7	Cux2_constitutive_Tle4_early
chr1	14129952	14130352	0.25	0.25	0.692307692	0.944444444	1	1	0.074074074	0.142857143	0.933333333	0.545454545	0.961538462	0.375	0	Shared_early
chr1	14171730	14172130	0	0.142857143	0.269230769	0.5	0.294117647	0.333333333	0	0	0.65	0.875	0.916666667	0.5	3	Shared_early
chr1	14174847	14175247	0.333333333	0.05	0.2	0.4	0.208333333	0.142857143	0.111111111	0.2	0.818181818	1	1	0.777777778	7	Cux2_constitutive_Tle4_early
chr1	14182662	14183062	0.055555556	0	0.8	0.722222222	0.772727273	0.727272727	0.222222222	0	0.96	0.692307692	0.75	0.75	0	Shared_early
chr1	14226473	14226873	0.909090909	1	0.0625	0.454545455	0.230769231	0.230769231	0.944444444	0.8	1	1	1	1	5	Cux2_late
chr1	14284246	14284646	0.244444444	0	0.514285714	0.5	0.636363636	0.363636364	0.023809524	0	0.759259259	0.769230769	0.842105263	0.625	3	Shared_early
chr1	14657742	14658142	0.830769231	0.571428571	0.105263158	0.083333333	0.192307692	0.222222222	0.846153846	0.916666667	0.85915493	0.80952381	0.826086957	1	5	Cux2_late
chr1	15278755	15279155	0.733333333	0.833333333	0	0	0.103448276	0	0.333333333	0.333333333	0.739130435	1	0.555555556	0.555555556	5	Cux2_late
chr1	15642050	15642450	0.230769231	0.08	0.090909091	0.090909091	0.166666667	0.055555556	0.14	0.125	0.778761062	0.931034483	0.833333333	0.833333333	7	Cux2_constitutive_Tle4_early
chr1	15700436	15700836	0.754098361	0.863636364	0.083333333	0.035714286	0.047619048	0	0.825396825	0.8	0.604166667	0.680851064	0.724137931	0.727272727	5	Cux2_late
chr1	15758594	15758994	0.176470588	0.176470588	0.916666667	1	0.857142857	1	0.166666667	0	0.914893617	0.914893617	0.941176471	0.833333333	0	Shared_early
chr1	15760757	15761157	0.714285714	1	0	0.058823529	0.071428571	0	0.705882353	0.705882353	0.833333333	0.6	0.666666667	0.928571429	5	Cux2_late
chr1	15767048	15767448	0.529411765	0.222222222	0.095238095	0.090909091	0.058823529	0.058823529	0.730769231	0.944444444	0.961538462	0.8	1	0.8	5	Cux2_late
chr1	15933924	15934324	0.906976744	0.818181818	0.055555556	0	0.027777778	0.4	0.833333333	1	0.909090909	0.857142857	0.961538462	0.75	5	Cux2_late
chr1	15962982	15963382	0.85	1	0.2	0.3	0.052631579	0.045454545	0.974358974	0.666666667	0.6875	0.857142857	0.931034483	1	5	Cux2_late
chr1	16232340	16232740	0.892857143	0.833333333	0.325581395	0.454545455	0.043478261	0.32	0.861111111	0.647058824	0.744680851	0.769230769	0.857142857	0.625	5	Cux2_late
chr1	16283962	16284362	0.242424242	0.076923077	0.7	0.75	0.818181818	0.538461538	0.222222222	0	0.714285714	0.714285714	1	1	0	Shared_early
chr1	16286190	16286590	0.208333333	0.166666667	0.761904762	0.285714286	0.923076923	1	0.192307692	0.142857143	0.884615385	0.75	0.923076923	1	0	Shared_early
chr1	16577036	16577436	0.84375	0.714285714	0.103448276	0.125	0	0	0.692307692	0.8	0.310344828	0.111111111	0.115384615	0.115384615	4	Shared_late
chr1	16610202	16610602	0.810810811	0.727272727	0.115384615	0.115384615	0.222222222	0.222222222	0.096774194	0.130434783	0.219512195	0.076923077	0.428571429	0	4	Shared_late
chr1	16748790	16749190	0.953488372	0.904761905	0.818181818	0.588235294	0.8	0.642857143	0.931818182	0.96875	0.1875	0.5	0.2	0.4	9	Tle4_constitutive
chr1	16814406	16814806	0.08	0	0.659090909	0.545454545	0.722222222	0.777777778	0.131578947	0	0.736842105	0.80952381	0.697674419	0.523809524	3	Shared_early
chr1	16977327	16977727	1	1	0.44	0.375	0.28	0.666666667	0.939393939	0.939393939	0.24	0.214285714	0.142857143	0.071428571	4	Shared_late
chr1	17033074	17033474	0.682926829	0.714285714	0	0.055555556	0.185185185	0.185185185	0.722222222	0.833333333	0.139534884	0.333333333	0.388888889	0.125	4	Shared_late
chr1	18579575	18579975	0.863636364	0.875	0.1875	0.666666667	0.117647059	0.153846154	0.9	1	0.684210526	0.684210526	0.945945946	0.945945946	5	Cux2_late
chr1	18629664	18630064	0.045454545	0.045454545	0.411764706	0.833333333	0.4	0.8	0	0	0.5	0.785714286	0.62962963	1	3	Shared_early
chr1	18658402	18658802	1	0.769230769	0	0	0	0	0.829268293	0.75	0.267857143	0.416666667	0.2	0.2	4	Shared_late
chr1	19235133	19235533	0	0	0.5	0.375	0.272727273	0	0	0	0.658536585	0.777777778	0.833333333	0.909090909	7	Cux2_constitutive_Tle4_early
chr1	19757501	19757901	0	0	0.515151515	0.666666667	0.384615385	0.625	0.052631579	0.166666667	0.857142857	0.904761905	0.71875	1	3	Shared_early
chr1	19890504	19890904	0.1375	0.052631579	0.438596491	0.581395349	0.741935484	0.677419355	0.101449275	0	0.727272727	0.807692308	0.860465116	0.823529412	3	Shared_early
chr1	20072485	20072885	0.52	0.52	0.235294118	0.1875	0.16	0.166666667	0.85	1	0.828571429	0.636363636	0.857142857	1	5	Cux2_late
chr1	20170251	20170651	0.222222222	0.272727273	0.571428571	0.571428571	0.75	0.75	0	0	0.56097561	0.166666667	0.875	0.875	3	Shared_early
chr1	20460750	20461150	0.555555556	0.5	0.238095238	0.3	0.363636364	0.2	0.466666667	0.466666667	0.967741935	1	0.823529412	0.823529412	5	Cux2_late
chr1	20749933	20750333	0.871428571	0.833333333	0.040816327	0	0.294117647	0.162162162	0.912280702	0.9	0.466019417	0.222222222	0.414634146	0.142857143	10	Cux2_late
chr1	20863934	20864334	1	0.833333333	0.581395349	0.71875	0.410714286	0.526315789	0.852459016	1	0.486956522	0.6	0.358974359	0.35	6	Cux2_late
chr1	20865127	20865527	0.947368421	0.777777778	0.224489796	0.125	0.038461538	0.727272727	0.833333333	0.818181818	0.689655172	0.916666667	0.578947368	0.444444444	10	Cux2_late
chr1	20873194	20873594	1	1	0.153846154	0.4	0.060606061	0.060606061	0.941176471	1	0.972972973	1	0.965517241	1	5	Cux2_late
chr1	20899560	20899960	0.918918919	0.75	0.205882353	0.058823529	0.047619048	0	0.944444444	1	0.657142857	0.529411765	0.846153846	1	5	Cux2_late
chr1	20912375	20912775	0.25	0.227272727	0.142857143	0.466666667	0.357142857	0	0	0	0.441176471	0.5	0.5	0.5	7	Cux2_constitutive_Tle4_early
chr1	20915996	20916396	1	1	0.210526316	0.210526316	0.555555556	0.25	0.764705882	1	0.444444444	0.8	0.058823529	0.6	10	Cux2_late
chr1	20992960	20993360	0.535714286	0.535714286	0.952380952	1	0.961538462	1	0.054054054	0.133333333	0.58490566	0.772727273	0.846153846	0.833333333	8	Tle4_early
chr1	21004606	21005006	0.891891892	0.772727273	0.384615385	0.107142857	0.076923077	0.3	0.836363636	0.836363636	0.633928571	0.5	0.659090909	1	5	Cux2_late
chr1	21063336	21063736	0.872340426	1	0.159090909	0.352941176	0.151515152	0.066666667	0.913043478	0.916666667	0.980952381	0.92	0.802631579	1	5	Cux2_late
chr1	21203994	21204394	0.9375	0.666666667	0	0	0.117647059	0	0.526315789	0.346153846	0.086956522	0.235294118	0.130434783	0	4	Shared_late
chr1	21265624	21266024	0.909090909	1	0.636363636	0.444444444	0.555555556	0.636363636	0.863636364	1	0	0	0.214285714	0.214285714	9	Tle4_constitutive
chr1	21426596	21426996	0.2	0.142857143	0.52	0.888888889	0.84	0.461538462	0.08	0.130434783	0.763636364	0.928571429	0.916666667	1	0	Shared_early
chr1	21448708	21449108	0.756756757	0.6	0.086956522	0.071428571	0.181818182	0.083333333	0.766666667	0.692307692	0.806451613	0.65	0.944444444	1	5	Cux2_late
chr1	21496968	21497368	0.852459016	1	0.179487179	0.1	0.05	0	0.909090909	0.857142857	0.608695652	0.576923077	0.435897436	0.6	10	Cux2_late
chr1	21865538	21865938	0.666666667	0.846153846	0.035714286	0	0.176470588	0.166666667	0.857142857	1	0.821428571	0.9	0.833333333	0.833333333	5	Cux2_late
chr1	22197242	22197642	0.090909091	0.428571429	0.833333333	0.833333333	1	1	0.2	0.380952381	0.92	0.92	0.9	0.888888889	1	Shared_early
chr1	22201097	22201497	1	0.714285714	0	0.090909091	0.083333333	0	0.857142857	0.666666667	0.117647059	0.428571429	0.275862069	0.275862069	4	Shared_late
chr1	22212528	22212928	0.941176471	0.833333333	0.125	0	0.166666667	0	0.884615385	0.884615385	0.47826087	0.285714286	0.5	0.5	10	Cux2_late
chr1	22250510	22250910	0.833333333	0.875	0	0	0	0	0.833333333	0.4	0.266666667	0.266666667	0.12	0.111111111	4	Shared_late
chr1	22666129	22666529	0.625	0.416666667	0.19047619	0.04	0.117647059	0.083333333	0.958333333	0.958333333	0.781818182	0.846153846	0.724137931	0.724137931	5	Cux2_late
chr1	22669183	22669583	0.939393939	0.928571429	0.419354839	0.419354839	0.25	0	0.916666667	1	0.113636364	0	0.230769231	0.3	4	Shared_late
chr1	22734839	22735239	0.928571429	0.888888889	0.05	0.25	0.111111111	0	0.740740741	0.8	0.138888889	0.181818182	0.086956522	0.307692308	4	Shared_late
chr1	22770141	22770541	0.952380952	0.933333333	0	0	0	0	1	1	0.225	0.375	0.230769231	0.833333333	10	Cux2_late
chr1	22807078	22807478	0.5	0.583333333	0.076923077	0.1	0.105263158	0.6	1	1	0.277777778	0	0.071428571	0	4	Shared_late
chr1	22902335	22902735	0.846153846	0.8	0.16	0.142857143	0.5	0.3	0.862068966	0.785714286	0.72972973	0.846153846	0.857142857	1	5	Cux2_late
chr1	22946765	22947165	0.951219512	0.92	0.259259259	0	0.181818182	0	0.906976744	1	0.607142857	0.529411765	0.25	0.5	10	Cux2_late
chr1	22949667	22950067	0.971428571	0.933333333	0.125	0.1875	0.05	0	0.90625	1	0.644736842	0.666666667	0.818181818	0.5	10	Cux2_late
chr1	23066846	23067246	0.866666667	0.6875	0.2	0	0.0625	0	0.965517241	0.875	0.854545455	0.8	0.96	0.476190476	5	Cux2_late
chr1	23070172	23070572	0.915254237	1	0.340909091	0.181818182	0.242424242	0.25	0.6875	0.941176471	0.843137255	0.828571429	0.829787234	0.962962963	5	Cux2_late
chr1	23099969	23100369	0.344827586	0.3	0.928571429	0.846153846	0.875	1	0.111111111	0	0.87037037	0.80952381	0.818181818	0.72	0	Shared_early
chr1	23109549	23109949	0.833333333	0.75	0.055555556	0	0	0.066666667	0.966666667	1	0.875	0.875	0.685714286	0.685714286	5	Cux2_late
chr1	23153126	23153526	0.235294118	0	1	0.923076923	0.916666667	0.916666667	0.19047619	0	0.85	0.714285714	0.944444444	1	0	Shared_early
chr1	23677339	23677739	0.315789474	0.166666667	0.466666667	0.6	0.625	0.833333333	0.047619048	0	0.760869565	0.833333333	0.5	0.5	3	Shared_early
chr1	23772189	23772589	0.123287671	0	0.9	0.827586207	0.867924528	0.869565217	0.045454545	0	0.734042553	0.727272727	0.780487805	0.928571429	0	Shared_early
chr1	23872469	23872869	0.923076923	0.888888889	0	0	0.074074074	0.6	0.604166667	0.4	0.197674419	0.333333333	0.269230769	0.208333333	4	Shared_late
chr1	23995861	23996261	0.463157895	0.652173913	0.253731343	0.022727273	0.078947368	0	0.768292683	0.666666667	0.920792079	0.852941176	0.881355932	1	5	Cux2_late
chr1	24128749	24129149	0.512195122	0.5	0.1	0	0.035714286	0.5	0.317073171	0.157894737	0.686567164	0.666666667	0.933333333	0.933333333	7	Cux2_constitutive_Tle4_early
chr1	24146787	24147187	0.027777778	0.055555556	0.5	0.25	0.5	0.611111111	0.08	0	0.659574468	0.625	0.875	0.875	3	Shared_early
chr1	24202803	24203203	0.151515152	0.105263158	0.722222222	0.739130435	0.916666667	1	0.471698113	0.368421053	0.723809524	0.705882353	0.769230769	0.909090909	1	Shared_early
chr1	24218819	24219219	0.047619048	0	0.5	0.5	0.555555556	0.555555556	0	0	0.818181818	0.8	0.541666667	0.8	3	Shared_early
chr1	24247071	24247471	0.030769231	0.0625	0.74137931	0.6	0.804347826	0.80952381	0.079365079	0.2	0.700934579	0.655172414	0.786885246	0.75	0	Shared_early
chr1	24252962	24253362	0.349315068	0.277777778	0.842105263	0.865384615	0.978021978	0.972222222	0.235294118	0.296296296	0.843137255	0.755102041	0.929577465	0.971428571	1	Shared_early
chr1	24271572	24271972	0.90625	0.928571429	0.166666667	0.454545455	0.22	0.076923077	0.877192982	0.764705882	0.6	0.916666667	0.633333333	0.6	5	Cux2_late
chr1	24280363	24280763	0.148148148	0	0.692307692	0.888888889	0.5625	0.833333333	0	0	0.745454545	0.8	0.875	0.875	0	Shared_early
chr1	24371546	24371946	0.84	0.777777778	0.066666667	0.157894737	0.043478261	0	0.75	0.909090909	0.457627119	0.111111111	0.125	0.666666667	4	Shared_late
chr1	24569997	24570397	0.058823529	0.058823529	0.5	0.636363636	0.631578947	0.631578947	0	0.25	0.5	0.666666667	0.769230769	0.857142857	3	Shared_early
chr1	24670673	24671073	0.853658537	1	0	0	0.21875	0.625	0.730769231	0.730769231	0.901960784	1	0.87037037	0.833333333	5	Cux2_late
chr1	24786648	24787048	0.782608696	0.947368421	0.310344828	0.066666667	0.222222222	0.25	0.604166667	0.5	0.25	0.315789474	0.394736842	0	4	Shared_late
chr1	24790169	24790569	0.576923077	0.2	0.111111111	0.166666667	0.5625	0.4	1	1	0.976190476	1	1	0.888888889	5	Cux2_late
chr1	24796220	24796620	0.90625	0.944444444	0	0.2	0.230769231	0	0.95	1	0.777777778	0.888888889	0.842105263	0.833333333	5	Cux2_late
chr1	24815426	24815826	0.103448276	0.227272727	0.055555556	0.083333333	0	0	0.184210526	0.444444444	0.727272727	0.777777778	0.909090909	0.909090909	7	Cux2_constitutive_Tle4_early
chr1	24889373	24889773	0.695652174	0.352941176	0.777777778	0.416666667	0.62962963	0.62962963	0.136363636	0	0.827586207	0.652173913	0.588235294	0.588235294	8	Tle4_early
chr1	24994644	24995044	0.379310345	0.379310345	0.642857143	1	0.642857143	0.714285714	0.166666667	0	0.72972973	0.9	0.882352941	0.882352941	0	Shared_early
chr1	25161374	25161774	0.84	0.923076923	0	0	0	0	0.391304348	0.473684211	0.128205128	0.266666667	0.038461538	1	4	Shared_late
chr1	25163011	25163411	0.791666667	0.842105263	0.12	0	0.058823529	0.058823529	0.02173913	0	0.115942029	0.35	0.166666667	0.166666667	4	Shared_late
chr1	25207243	25207643	0.875	1	0.428571429	0.166666667	0	0	0.764705882	0.764705882	0.523809524	0.5	0.692307692	0.125	10	Cux2_late
chr1	25223941	25224341	0.75	1	0	0	0	0	0.3125	0.181818182	0.075	0	0	0	4	Shared_late
chr1	25504770	25505170	0.727272727	0.727272727	0.347826087	0.75	0.555555556	0.555555556	0.869565217	1	0.204545455	0.352941176	0.428571429	0.428571429	9	Tle4_constitutive
chr1	25656092	25656492	1	0.583333333	0.166666667	0.166666667	0.583333333	0.583333333	0.9	0.8	0.65625	0.833333333	0.142857143	0	10	Cux2_late
chr1	25818757	25819157	0.904761905	0.875	0.208333333	0	0.470588235	0.470588235	0.785714286	0.9375	0.533333333	0.333333333	0.3125	0.571428571	10	Cux2_late
chr1	25841177	25841577	0.9	1	0.571428571	0.571428571	0.555555556	0.142857143	0.229166667	0.1	0.204081633	0.210526316	0.2	0	9	Tle4_constitutive
chr1	25882948	25883348	0.9	0.928571429	0	0	0.111111111	0	0.769230769	0.727272727	0.018181818	0	0.052631579	0.052631579	4	Shared_late
chr1	27435832	27436232	0.743902439	0.25	0.911111111	0.909090909	0.048780488	0.6	0.8	0.073170732	0.988235294	0.705882353	0.75	0.789473684	6	Cux2_late
chr1	27567762	27568162	0.227272727	0.214285714	0.384615385	0	0.444444444	0.666666667	0.4375	0.4375	0.970588235	0.875	0.703703704	0.703703704	7	Cux2_constitutive_Tle4_early
chr1	27665381	27665781	0.928571429	0.928571429	0	0	0	0	0.333333333	0.357142857	0.045454545	0.153846154	0.176470588	0	4	Shared_late
chr1	27766548	27766948	0.923076923	0.875	0.666666667	0.842105263	0.925925926	0.7	0.129032258	0.129032258	0.739130435	0.739130435	0.611111111	0.5	8	Tle4_early
chr1	30696876	30697276	0.5	0.166666667	1	0.857142857	0.857142857	0.857142857	0.333333333	0.307692308	1	1	0.642857143	1	1	Shared_early
chr1	30742016	30742416	0.88	1	0.045454545	0.045454545	0	0.125	0.384615385	0.8	0.476190476	0.5	0.375	0.375	10	Cux2_late
chr1	30849920	30850320	0.9	0.916666667	0.2	0.3	0	0.083333333	1	1	0.285714286	0.272727273	0.588235294	0.588235294	10	Cux2_late
chr1	30875995	30876395	0.846153846	0.916666667	0.090909091	0	0.166666667	0	0.9375	0.8	0.473684211	0.473684211	0.333333333	0.333333333	10	Cux2_late
chr1	30889526	30889926	0.869565217	1	0	0	0	0	0.92	0.92	0.282608696	0.333333333	0.533333333	0.5	10	Cux2_late
chr1	31234023	31234423	0.9	0.888888889	0.260869565	0.266666667	0.230769231	0.2	0.9375	0.9375	0.878787879	0.818181818	0.909090909	0.909090909	5	Cux2_late
chr1	31260573	31260973	0.982758621	0.9	0.291666667	0.555555556	0.2	0	0.980769231	0.952380952	0.693181818	0.652173913	0.563636364	0.782608696	10	Cux2_late
chr1	31276061	31276461	0.458333333	0.4	0.727272727	0.428571429	0.666666667	0.666666667	0	0	0.290322581	0.4	0.733333333	0.833333333	2	Shared_early
chr1	31868401	31868801	0.684210526	0.611111111	0.25	0.153846154	0.176470588	0.8	0.870967742	0.84	0.92	0.92	0.9	1	5	Cux2_late
chr1	32696000	32696400	0.8125	1	0	0.105263158	0.142857143	0.103448276	0.689655172	0.933333333	0.137931034	0.133333333	0.148148148	0.285714286	4	Shared_late
chr1	32775125	32775525	0.9	0.8125	0.076923077	0	0.533333333	0.533333333	0.5	0.5	0.256410256	0.111111111	0.391304348	0.333333333	4	Shared_late
chr1	33082135	33082535	0.142857143	0.107142857	0.580645161	0.416666667	0.541666667	0.428571429	0	0	0.805194805	0.833333333	0.793103448	0.888888889	3	Shared_early
chr1	33083732	33084132	0.285714286	0.055555556	0.740740741	0.428571429	1	1	0.12	0	0.755555556	0.8	0.6	0.6	0	Shared_early
chr1	33165666	33166066	0.864864865	0.625	0.958333333	1	0.962962963	0.962962963	0.904761905	0.904761905	0.215686275	0.181818182	0.142857143	0.2	9	Tle4_constitutive
chr1	33339151	33339551	0.166666667	0.363636364	0.333333333	0.333333333	0.6	0.625	0.214285714	0	0.8125	0.857142857	1	1	3	Shared_early
chr1	33560065	33560465	0.153846154	0.181818182	0.914285714	1	0.88	1	0.045454545	0.454545455	0.837837838	0.6	0.869565217	1	1	Shared_early
chr1	33641070	33641470	1	1	0.090909091	0.090909091	0.045454545	0.2	0.818181818	1	0.678571429	0.8	0.733333333	0.666666667	5	Cux2_late
chr1	33655837	33656237	0.105263158	0.083333333	0.727272727	0.555555556	0.545454545	0.444444444	0.227272727	0.125	0.743589744	1	0.555555556	0.7	3	Shared_early
chr1	33811080	33811480	0.928571429	0.869565217	0.807692308	0.846153846	0.636363636	0.666666667	0.325581395	0.083333333	0.37704918	0.142857143	0.263157895	0.263157895	9	Tle4_constitutive
chr1	33828844	33829244	0.975	1	0.064516129	0.047619048	0.041666667	0	0.87037037	1	0.491525424	0.346153846	0.212121212	0.428571429	10	Cux2_late
chr1	33833199	33833599	0.882978723	0.823529412	0.136363636	0.097560976	0.04	0	0.277310924	0.138888889	0.212328767	0.033333333	0.141025641	0.148148148	4	Shared_late
chr1	34002194	34002594	0.875	0.727272727	0.545454545	0.3	0.6	0.6	0.155172414	0	0.140625	0.090909091	0.166666667	0.142857143	9	Tle4_constitutive
chr1	34047875	34048275	0.866666667	0.866666667	0.444444444	0.636363636	0.142857143	0	0.884615385	0.818181818	0.918918919	1	0.928571429	0.928571429	5	Cux2_late
chr1	34131632	34132032	0.048780488	0.052631579	0.76	0.55	0.727272727	0.714285714	0.084745763	0.045454545	0.762711864	0.789473684	0.818181818	0.555555556	0	Shared_early
chr1	34147554	34147954	0.764705882	0.764705882	0.111111111	0.153846154	0.333333333	0.153846154	0.965517241	0.909090909	0.823529412	0.888888889	0.935483871	1	5	Cux2_late
chr1	34173085	34173485	0.661290323	0.756756757	0.358490566	0.6	0.31372549	0	0.704545455	0.576923077	0.246376812	0.3	0.271604938	0	4	Shared_late
chr1	34215553	34215953	0.321428571	0.181818182	0.571428571	0.466666667	0.625	0.428571429	0.155555556	0.117647059	0.666666667	0.555555556	0.75	0.75	3	Shared_early
chr1	34235970	34236370	0.9	0.882352941	0.363636364	0.523809524	0.285714286	0.3125	0.916666667	0.916666667	0.132075472	0	0.259259259	0.259259259	4	Shared_late
chr1	34284515	34284915	0.571428571	0.333333333	0.1875	0.166666667	0.314285714	0.25	0.193548387	0.142857143	0.027777778	0	0	0	4	Shared_late
chr1	34294914	34295314	0.480519481	0.461538462	0.516129032	0.7	0.857142857	0.75	0.285714286	0.275862069	0.776923077	0.846153846	0.808823529	1	8	Tle4_early
chr1	34315661	34316061	0.96	1	0.040816327	0.14	0.0625	0.1875	0.897435897	0.947368421	0.666666667	0.535714286	0.567164179	0.567164179	10	Cux2_late
chr1	34330634	34331034	0.939393939	0.984615385	0.483146067	0.75862069	0.241935484	0.3	0.923076923	0.911111111	0.198529412	0.086956522	0.274193548	0.333333333	4	Shared_late
chr1	34333749	34334149	0.846153846	0.785714286	0.130434783	0.142857143	0.05	0	0.787878788	0.705882353	0.835820896	0.846153846	0.925	0.925	5	Cux2_late
chr1	34354252	34354652	0.659574468	0.653846154	0.339622642	0.3	0.2	0.1875	0.606060606	0.666666667	0.608108108	0.756097561	0.777777778	0.5625	5	Cux2_late
chr1	34356120	34356520	0.228571429	0.111111111	0.759036145	0.711538462	0.802469136	0.8	0.03968254	0.071428571	0.810945274	0.755102041	0.793478261	0.789473684	0	Shared_early
chr1	34385798	34386198	0.897959184	0.85	0.153846154	0.444444444	0.142857143	0.4	1	0.909090909	1	1	0.926829268	1	5	Cux2_late
chr1	34387384	34387784	0.875	1	0.727272727	0.631578947	0.741935484	0.857142857	1	0.909090909	0.376811594	0.19047619	0.555555556	0.272727273	9	Tle4_constitutive
chr1	34436139	34436539	0.941176471	0.884615385	0.3	0.260869565	0.380952381	0.363636364	0.941176471	0.777777778	0.926315789	0.806451613	1	0.888888889	5	Cux2_late
chr1	34627521	34627921	0.846153846	1	0.076923077	0.2	0.181818182	0.615384615	0.884615385	0.966666667	0.921875	0.944444444	0.888888889	0.769230769	5	Cux2_late
chr1	34711114	34711514	0.903225806	0.975609756	0.214285714	0.4	0	0.083333333	0.835051546	0.970588235	0.728571429	0.909090909	0.888888889	0.708333333	5	Cux2_late
chr1	34722041	34722441	0.055555556	0.125	0.722222222	0.916666667	0.689655172	0.666666667	0.076923077	0	0.911111111	0.909090909	0.806451613	1	0	Shared_early
chr1	34723272	34723672	0.168067227	0.402985075	0.776119403	0.824561404	0.770833333	0.8	0.180555556	0.219178082	0.782407407	0.609756098	0.844262295	0.881355932	0	Shared_early
chr1	34860102	34860502	1	0.875	0.5	0.375	0.157894737	0.222222222	0.533333333	0.833333333	0.355555556	0.333333333	0.5	0.5	10	Cux2_late
chr1	34870771	34871171	0.787878788	0.739130435	0.181818182	0.117647059	0	0.1875	0.764705882	0.857142857	0.228070175	0.142857143	0.066666667	0.25	4	Shared_late
chr1	34879586	34879986	0.923076923	0.833333333	0.05	0.25	0.058823529	0	0.935483871	0.935483871	0.433333333	0.25	0.357142857	0.357142857	10	Cux2_late
chr1	34881011	34881411	0.837837838	0.769230769	0	0.076923077	0.065217391	0.076923077	0.896551724	0.909090909	0.369565217	0.133333333	0.069767442	0.166666667	4	Shared_late
chr1	35206758	35207158	0.75	0.75	0.823529412	0.869565217	0.941176471	1	0.294117647	0.294117647	0.333333333	0	0.233333333	0.4	9	Tle4_constitutive
chr1	35299040	35299440	0.5625	0.538461538	0.181818182	0.071428571	0.083333333	0.166666667	0.476190476	0.727272727	0.66	0.857142857	0.461538462	0.875	5	Cux2_late
chr1	35389964	35390364	0.956521739	0.944444444	0.384615385	0.6	0.352941176	0	0.941176471	0.941176471	0.982758621	1	1	1	5	Cux2_late
chr1	35431417	35431817	0.85	0.818181818	0.333333333	0.125	0.346153846	0.4	0.916666667	0.9375	0.25	0.25	0.581395349	0.5	10	Cux2_late
chr1	35472801	35473201	0	0	0.304347826	0.571428571	0.545454545	0.545454545	0	0.107142857	0.636363636	0.583333333	0.818181818	0.875	3	Shared_early
chr1	35493131	35493531	0.714285714	1	0.5	0.5	0.571428571	0.571428571	1	1	0.757575758	0.833333333	0.5625	0.166666667	6	Cux2_late
chr1	35581713	35582113	0.648648649	0.705882353	0	0	0.227272727	0.227272727	0.709677419	0.818181818	0.917525773	0.92	0.947368421	1	5	Cux2_late
chr1	35593142	35593542	1	0.9	0.115384615	0	0.090909091	0.090909091	0.870967742	0.916666667	0.541666667	0.769230769	0.541666667	0.888888889	5	Cux2_late
chr1	35642773	35643173	0.847826087	0.571428571	0	0.181818182	0.176470588	0.047619048	0.769230769	0.777777778	0.913043478	0.916666667	0.533333333	1	5	Cux2_late
chr1	35742573	35742973	0.875	0.545454545	0.59375	0.75	0.714285714	0.5	0.266666667	0.111111111	0.56	1	0.357142857	0.333333333	8	Tle4_early
chr1	35754372	35754772	0.048780488	0	0.588235294	0.5	0.888888889	0.888888889	0	0	0.610169492	0.733333333	0.916666667	1	0	Shared_early
chr1	35758538	35758938	0	0	0.875	0.928571429	0.857142857	0.833333333	0.3	1	0.961538462	0.666666667	0.826086957	0.6	1	Shared_early
chr1	35803320	35803720	0.827586207	0.6875	0.555555556	0.6	0.291666667	0.272727273	0.80952381	0.818181818	0.933333333	0.888888889	1	1	5	Cux2_late
chr1	35806508	35806908	0.610576923	0.65060241	0.625	0.673267327	0.696296296	0.763157895	0.295180723	0.108108108	0.349333333	0.25203252	0.321428571	0.432432432	9	Tle4_constitutive
chr1	35815732	35816132	0.833333333	0.75	0	0.03030303	0	0	0.647887324	0.863636364	0.244897959	0.19047619	0.339285714	0.227272727	4	Shared_late
chr1	35868195	35868595	0.230769231	0.133333333	0.833333333	1	0.777777778	0.777777778	0.052631579	0.166666667	0.852941176	0.857142857	0.538461538	0.538461538	0	Shared_early
chr1	35921025	35921425	0.9	0.9	0.3	0.428571429	0.166666667	0.25	0.8125	0.857142857	0.117647059	0.222222222	0.2	0.285714286	4	Shared_late
chr1	35931977	35932377	0.244444444	0.12	0.681818182	0.727272727	0.666666667	1	0.208333333	0.1	0.725806452	0.6	0.92	1	0	Shared_early
chr1	35960855	35961255	0.914285714	0.833333333	0	0.166666667	0	0	1	0.875	0.960784314	1	1	1	5	Cux2_late
chr1	35992894	35993294	0.791666667	0.555555556	0.428571429	0.466666667	0.307692308	0.285714286	0.08	0	0.764705882	0.75	0.777777778	0.777777778	7	Cux2_constitutive_Tle4_early
chr1	35998425	35998825	0.129032258	0.127659574	0.823529412	0.694444444	0.795918367	0.869565217	0.058823529	0.076923077	0.864516129	0.872340426	0.883928571	0.772727273	0	Shared_early
chr1	36014663	36015063	0.05	0.166666667	1	0.8125	0.857142857	0.8	0.291666667	0.285714286	0.678571429	0.636363636	0.8	0.8	1	Shared_early
chr1	36052389	36052789	1	1	0.142857143	0.214285714	0	0	0.608695652	0.785714286	0.342105263	0.25	0.285714286	0.428571429	4	Shared_late
chr1	36060526	36060926	0.034482759	0.064516129	0.654545455	0.571428571	0.90625	0.714285714	0.117647059	0	0.869047619	0.791666667	0.8	0.75	0	Shared_early
chr1	36087524	36087924	0.732394366	0.875	0.016949153	0.103448276	0.057692308	0.069767442	0.486486486	0.375	0.034482759	0	0	0	4	Shared_late
chr1	36117320	36117720	0	0	0.652173913	0.6	0.769230769	0.833333333	0.05	0.066666667	0.825	0.6	0.777777778	0.777777778	0	Shared_early
chr1	36128460	36128860	0.859375	0.771428571	0.092592593	0.028571429	0.117647059	0.034482759	0.813186813	0.866666667	0.797619048	0.59375	0.78125	0.714285714	5	Cux2_late
chr1	36133950	36134350	0.357142857	0.357142857	0.769230769	0.692307692	0.789473684	0.789473684	0.136363636	0.35	0.728571429	0.818181818	0.9	0.833333333	1	Shared_early
chr1	36145942	36146342	0.433333333	0.272727273	0.523809524	0.2	0.857142857	0.833333333	0.153846154	0.066666667	0.771428571	1	0.833333333	0.833333333	3	Shared_early
chr1	36151797	36152197	0.921052632	1	0.470588235	0.611111111	0.233333333	0.181818182	0.5	0.5	0.641791045	0.583333333	0.787878788	0.777777778	5	Cux2_late
chr1	36217104	36217504	1	1	0.619047619	0.583333333	0.428571429	0.5	0.878787879	0.869565217	0.378378378	0.233333333	0.153846154	0	9	Tle4_constitutive
chr1	36258492	36258892	0.947368421	0.882352941	0.5	0.066666667	0.454545455	0.695652174	0.975	0.9	0.147058824	0.423076923	0.166666667	0.181818182	4	Shared_late
chr1	36361506	36361906	0.666666667	0.8	0	0	0.05	0	0.78125	0.78125	0.585365854	0.333333333	0.6875	0.6875	10	Cux2_late
chr1	36366485	36366885	0.133333333	0	0.4375	0.428571429	0.6	0.6	0	0	0.78125	0.666666667	0.65	0.65	3	Shared_early
chr1	36492545	36492945	0.977777778	1	0.142857143	0.090909091	0.366666667	0.1875	0.95	1	0.102040816	0	0.444444444	0.142857143	4	Shared_late
chr1	36608061	36608461	0.9	0.9	0.111111111	0	0.421052632	0.5	0.714285714	0.6	0.379310345	0.379310345	0.347826087	0.347826087	4	Shared_late
chr1	36615914	36616314	0.05	0	0.538461538	0.4	0.6	0.555555556	0.285714286	0	0.847826087	0.928571429	0.896551724	1	3	Shared_early
chr1	36625156	36625556	0.305555556	0	0.743589744	0.75	1	0.777777778	0.178571429	0.142857143	0.892857143	0.857142857	0.970588235	0.8	0	Shared_early
chr1	36638165	36638565	0.09375	0	0.769230769	0.4375	0.8	0.8	0.117647059	0.166666667	0.857142857	0.833333333	0.647058824	0.888888889	0	Shared_early
chr1	36693202	36693602	0.285714286	0	0.333333333	0.25	0.545454545	0.153846154	0.045454545	0.045454545	0.75	0.857142857	0.714285714	0.714285714	7	Cux2_constitutive_Tle4_early
chr1	36754463	36754863	0.9	1	0.086956522	0.117647059	0.12	0.083333333	0.774193548	0.733333333	0.413793103	0.263157895	0.653846154	0.5	10	Cux2_late
chr1	36850109	36850509	0.89261745	0.853333333	0.25	0.323529412	0.266666667	0.196078431	0.919642857	0.98245614	0.846385542	0.833333333	0.837209302	0.741935484	5	Cux2_late
chr1	36855462	36855862	0.958333333	0.952380952	0.4	0.333333333	0.052631579	0.058823529	0.9	1	0.75	0.555555556	0.357142857	0.357142857	10	Cux2_late
chr1	36856946	36857346	0.818181818	0.941176471	0.161290323	0.142857143	0.173913043	0.125	0.814814815	0.588235294	0.484375	0.44	0.125	0.6	10	Cux2_late
chr1	36859858	36860258	0.967213115	0.9375	0.150943396	0.2	0.272727273	0.25	0.788461538	0.727272727	0.319444444	0.276595745	0.388235294	0.7	10	Cux2_late
chr1	36865035	36865435	0.875	0.875	0.052631579	0.2	0.333333333	0.142857143	0.833333333	0.583333333	0.128205128	0.090909091	0.368421053	0.368421053	4	Shared_late
chr1	36869344	36869744	0.775510204	0.9	0.351851852	0.333333333	0.275862069	0.533333333	0.851851852	0.733333333	0.587155963	0.352941176	0.653846154	0.666666667	10	Cux2_late
chr1	36885222	36885622	0.848484848	0.92	0.184615385	0.086956522	0.195652174	0.24137931	0.854545455	0.777777778	0.366197183	0.450980392	0.392857143	0.428571429	10	Cux2_late
chr1	36904099	36904499	0.891891892	0.96	0	0.090909091	0.214285714	0	0.722222222	0.625	0.086956522	0.157894737	0.037037037	0.5	4	Shared_late
chr1	36915501	36915901	0.724137931	0.62962963	0.37037037	0.291666667	0.304347826	0.125	0.833333333	0.96	0.88	0.833333333	0.958333333	1	5	Cux2_late
chr1	37042603	37043003	0.153846154	0.090909091	0.657894737	0.52	0.769230769	0.714285714	0.045454545	0.08	0.721649485	0.757575758	0.673469388	1	0	Shared_early
chr1	37043852	37044252	0.352941176	0.421052632	0.4	0.333333333	0.666666667	0.285714286	0.314285714	0.5	0.810526316	0.941176471	0.805555556	0.947368421	3	Shared_early
chr1	37161656	37162056	0.034482759	0	0.846153846	0.888888889	0.904761905	0.6	0.318181818	0	0.711111111	0.818181818	0.75	0.75	0	Shared_early
chr1	37173685	37174085	0.928571429	1	1	0.933333333	0.833333333	0.875	0.722222222	0.722222222	0.260869565	0.272727273	0.375	0.375	9	Tle4_constitutive
chr1	37174739	37175139	0.909090909	0.888888889	0.157894737	0.111111111	0.05	0.1875	0.837837838	0.909090909	0.166666667	0.111111111	0.225806452	0.083333333	4	Shared_late
chr1	37179089	37179489	0.302325581	0	0.37037037	0.571428571	0.653846154	0.333333333	0.055555556	0	0.521126761	0.4	0.75	0.75	3	Shared_early
chr1	37209365	37209765	0.873015873	0.966666667	0.06	0.16	0.036363636	0.095238095	1	0.92	0.943181818	0.863636364	0.864864865	0.970588235	5	Cux2_late
chr1	37227695	37228095	0.698412698	0.612903226	0.095238095	0.074074074	0.161290323	0.4	0.867924528	0.882352941	0.902912621	0.913043478	0.876404494	0.833333333	5	Cux2_late
chr1	37242358	37242758	0.272727273	0	0.666666667	0.714285714	1	0.6	0.111111111	0	0.65	0.6	1	1	0	Shared_early
chr1	37254332	37254732	0.964285714	0.944444444	0	0.090909091	0.388888889	0.8	1	1	0.922077922	0.8	0.838709677	0.838709677	5	Cux2_late
chr1	37276512	37276912	0.875	0.75	0.076923077	0.076923077	0.153846154	0	0.642857143	1	0.325	0.375	0.157894737	0.157894737	4	Shared_late
chr1	37301202	37301602	0.176470588	0.2	0.928571429	0.909090909	1	0.823529412	0.542857143	0.454545455	0.87804878	0.75	0.869565217	0.428571429	1	Shared_early
chr1	37415208	37415608	0.967320261	0.903225806	0.16	0.392156863	0.119565217	0.071428571	0.923611111	0.973684211	0.311403509	0.42	0.361111111	0.185185185	10	Cux2_late
chr1	37425041	37425441	0.968253968	1	0.065217391	0.125	0.25	0	0.936507937	0.708333333	0.20754717	0.157894737	0.14084507	0.428571429	4	Shared_late
chr1	37433003	37433403	0.939393939	1	0	0.153846154	0.05	0.066666667	0.973684211	1	0.446153846	0.357142857	0.456521739	0.25	10	Cux2_late
chr1	37434960	37435360	0.964285714	1	0.384615385	0	0.230769231	0.363636364	0.933333333	1	0.166666667	0.3125	0.103448276	0.545454545	10	Cux2_late
chr1	37508384	37508784	0.978723404	0.941176471	0.2	0.272727273	0.259259259	0.076923077	0.9	0.906976744	0.86440678	0.829268293	0.840909091	0.846153846	5	Cux2_late
chr1	37622289	37622689	0.157894737	0.5	0.5	0.545454545	0.857142857	0.916666667	0.527777778	0.529411765	0.512820513	0.5	0.75	0.75	1	Shared_early
chr1	37642591	37642991	0.842105263	0.837209302	0.275	0.317073171	0.074074074	0	0.573770492	0.875	0.177966102	0.333333333	0.236363636	0.34375	4	Shared_late
chr1	37671034	37671434	0.666666667	0.857142857	0.181818182	0.054054054	0.098039216	0.083333333	0.636363636	0.806451613	0.722222222	0.588235294	0.605263158	0.605263158	10	Cux2_late
chr1	37671903	37672303	0.785714286	0.8125	0.146341463	0	0.145833333	0.090909091	0.537037037	0.4375	0.230769231	0.166666667	0.333333333	0.166666667	4	Shared_late
chr1	37681806	37682206	0.891566265	1	1	0.842105263	0.961538462	0.916666667	1	0.947368421	0.471698113	1	0.038461538	0	9	Tle4_constitutive
chr1	37695690	37696090	0.421052632	0.25	0.333333333	0.571428571	0.444444444	0.6	0.391304348	0.714285714	0.363636364	0.166666667	0.588235294	0.588235294	2	Shared_early
chr1	37719331	37719731	0.652173913	0.8	0.214285714	0	0	0	0.555555556	0.857142857	0.172413793	0	0.2	0	4	Shared_late
chr1	37720452	37720852	0.966666667	0.966666667	0.111111111	0.444444444	0.105263158	0.307692308	0.911764706	0.8	0.611111111	0.5	0.6	0.125	10	Cux2_late
chr1	37731120	37731520	0.875	0.923076923	0.245901639	0.129032258	0	0.05	0.909090909	0.884615385	0.625	0.423076923	0.854545455	0.75	10	Cux2_late
chr1	37733585	37733985	0.96	1	0.238095238	0.4	0.2	0.2	0.909090909	0.888888889	0.243243243	0.25	0.368421053	0.5	10	Cux2_late
chr1	37736441	37736841	0.88	0.833333333	0.071428571	0.090909091	0.25	0.25	0.84	0.875	0.303030303	0.375	0.523809524	0.333333333	10	Cux2_late
chr1	37746400	37746800	0.821428571	0.875	0	0	0	0	0.696969697	0.461538462	0.157894737	0.363636364	0.4	0.454545455	4	Shared_late
chr1	37752785	37753185	0.873015873	0.6875	0.136363636	0.142857143	0.04	0.111111111	0.958333333	0.930232558	0.368421053	0.666666667	0.289855072	0.111111111	10	Cux2_late
chr1	37774840	37775240	0.80952381	0.896551724	0	0	0.136363636	0.136363636	0.701754386	0.5	0.367346939	0.205882353	0.148148148	0.304347826	4	Shared_late
chr1	37783908	37784308	0.908256881	0.923076923	0.152173913	0.139534884	0.170212766	0.058823529	0.871212121	0.866666667	0.377906977	0.181818182	0.385542169	0.419354839	10	Cux2_late
chr1	37786276	37786676	0.890625	0.914285714	0.157894737	0.0625	0.027777778	0	0.931034483	0.931034483	0.324074074	0.363636364	0.285714286	0.045454545	4	Shared_late
chr1	37799663	37800063	0.075	0	0.239130435	0.461538462	0.578947368	0.565217391	0.026315789	0.090909091	0.830985915	1	0.882352941	0.875	3	Shared_early
chr1	38113821	38114221	0.96	0.875	0.236363636	0.40625	0.220338983	0.172413793	0.983050847	1	0.801801802	0.891891892	0.719298246	0.735294118	5	Cux2_late
chr1	38217894	38218294	0.434782609	0.75	0.833333333	0.875	0.857142857	1	0.837837838	1	0.962962963	0.962962963	0.970588235	0.970588235	6	Cux2_late
chr1	38244339	38244739	0.703703704	0.818181818	0.764705882	0.916666667	1	1	0.096774194	0	0.230769231	0.25	0.5	0.266666667	9	Tle4_constitutive
chr1	38250097	38250497	0.25	0.208333333	0.857142857	0.866666667	0.903225806	1	0.391304348	0.125	0.829268293	0.928571429	0.75	1	1	Shared_early
chr1	38255752	38256152	0.201058201	0.156521739	0.673366834	0.6	0.695652174	0.825396825	0.110132159	0.127819549	0.727272727	0.8	0.754464286	0.789473684	0	Shared_early
chr1	38267276	38267676	0.060240964	0.045454545	0.754098361	0.714285714	0.92	0.966666667	0.105263158	0	0.732026144	0.703703704	0.627906977	0.636363636	0	Shared_early
chr1	38275007	38275407	0.770491803	0.764705882	0.571428571	0.818181818	0.740740741	0.740740741	0.395348837	0.208333333	0.145454545	0.181818182	0.407407407	0	9	Tle4_constitutive
chr1	38320041	38320441	0.08	0	0.263157895	0.5	0.789473684	0.681818182	0.071428571	0.090909091	0.53125	0.5	0.419354839	0.5	2	Shared_early
chr1	38324933	38325333	0.180555556	0.142857143	0.833333333	0.964285714	0.846153846	0.928571429	0.181818182	0.142857143	0.658914729	0.509090909	0.536585366	0.833333333	0	Shared_early
chr1	38337560	38337960	0.894736842	0.894736842	0.142857143	0	0.291666667	0.291666667	0.72	0.8	0.638095238	0.411764706	0.428571429	0.166666667	10	Cux2_late
chr1	38373222	38373622	0.388059701	0.1875	1	0.878787879	0.985714286	0.933333333	0.257575758	0.444444444	0.959349593	0.95	0.942307692	1	1	Shared_early
chr1	38377048	38377448	0.111111111	0.175	0.525773196	0.4375	0.761904762	0.617647059	0.159090909	0.236842105	0.822368421	0.846153846	0.771186441	0.909090909	3	Shared_early
chr1	38393133	38393533	0.210526316	0.153846154	0.967741935	0.892857143	0.772727273	0.916666667	0.2	0.111111111	0.383561644	0.454545455	0.475	0.475	2	Shared_early
chr1	38414847	38415247	0.4	0.722222222	0.588235294	0.291666667	0.333333333	0.384615385	0.057142857	0.214285714	0.891566265	0.894736842	0.7	0.833333333	3	Shared_early
chr1	38424385	38424785	0.285714286	0.391304348	0.805555556	0.657894737	0.869565217	0.952380952	0	0	0.861538462	0.909090909	0.914285714	1	0	Shared_early
chr1	38446914	38447314	0.129770992	0.203125	0.893333333	0.928571429	0.941860465	0.925925926	0.172413793	0.375	0.812121212	0.842857143	0.785714286	0.868421053	1	Shared_early
chr1	38451946	38452346	0.209677419	0.24	0.818181818	0.947368421	1	1	0.08	0	0.920634921	0.958333333	0.943396226	0.943396226	0	Shared_early
chr1	38458657	38459057	0.225806452	0.3125	0.958333333	0.958333333	1	0.777777778	0.333333333	0	0.857142857	1	0.794117647	0.794117647	1	Shared_early
chr1	38474064	38474464	0.123076923	0.18	0.905660377	0.818181818	0.945945946	0.944444444	0.096153846	0	0.597014925	0.5	0.78125	0.25	2	Shared_early
chr1	38480605	38481005	0.153846154	0.153846154	0.677419355	0.785714286	0.888888889	0.9	0.090909091	0.111111111	0.755555556	0.764705882	0.8	0.933333333	0	Shared_early
chr1	38493224	38493624	0.102564103	0.15	0.849315068	0.763157895	0.951219512	0.933333333	0.1	0.037037037	0.79	0.878787879	0.695652174	0.9	0	Shared_early
chr1	38496468	38496868	0.048780488	0	0.275862069	0	0.823529412	0.727272727	0.068965517	0.055555556	0.395833333	0.9	0.518518519	0.518518519	3	Shared_early
chr1	38498034	38498434	0.125	0	0.944444444	1	0.736842105	0.909090909	0.096774194	0.125	0.652173913	0.444444444	0.823529412	0.545454545	0	Shared_early
chr1	38516923	38517323	0.153846154	0.2	1	0.916666667	0.909090909	0.714285714	0.193548387	0.333333333	0.87804878	0.87804878	0.882352941	0.882352941	1	Shared_early
chr1	38526291	38526691	0.813953488	0.833333333	0.387755102	0.538461538	0.181818182	0.2	0.8	1	0.830985915	0.944444444	0.815789474	1	5	Cux2_late
chr1	38535172	38535572	0.725490196	0.45	0.848484848	0.933333333	0.934782609	0.96	0.225806452	0.047619048	0.183673469	0.35	0.28125	0	9	Tle4_constitutive
chr1	38545656	38546056	0.109589041	0	0.782608696	0.823529412	0.952380952	0.928571429	0.164179104	0.142857143	0.790697674	0.814814815	0.946428571	0.904761905	0	Shared_early
chr1	38553653	38554053	0.161290323	0.071428571	0.9	0.869565217	0.878787879	0.769230769	0.210526316	0.333333333	0.657657658	0.708333333	0.683544304	0.538461538	0	Shared_early
chr1	38560063	38560463	0.119047619	0.139534884	0.803030303	0.710526316	0.757142857	0.894736842	0.05	0.057142857	0.701388889	0.769230769	0.641025641	0.5625	0	Shared_early
chr1	38610374	38610774	0.583333333	0.909090909	0.153846154	0.277777778	0.5	0.571428571	0.882352941	0.882352941	1	1	0.818181818	0.818181818	5	Cux2_late
chr1	38616237	38616637	0.838709677	0.913043478	0.939393939	1	0.970588235	1	0.212121212	0.142857143	0.75862069	0.764705882	0.826086957	1	8	Tle4_early
chr1	38623942	38624342	0.195121951	0.272727273	0.823529412	0.928571429	1	0.941176471	0.095238095	0	0.865853659	0.842105263	0.826086957	1	0	Shared_early
chr1	38631568	38631968	0.8	1	0.1875	0.142857143	0.125	0.8	0.64	0.4	0.113636364	0	0.135135135	0.135135135	4	Shared_late
chr1	38686264	38686664	0.255319149	0.0625	0.714285714	0.4	0.75	0.8	0.108108108	0.090909091	0.756097561	0.769230769	0.710526316	0.846153846	0	Shared_early
chr1	38723514	38723914	0.625	0.777777778	0.647058824	0.454545455	0.633333333	0.633333333	0.444444444	0	0.516666667	0.875	0.75	0.75	8	Tle4_early
chr1	38781640	38782040	0.97260274	0.785714286	0.95	1	0.973684211	1	0.790697674	0.545454545	0.433962264	0.333333333	0.266055046	0.266055046	9	Tle4_constitutive
chr1	38785388	38785788	0.096774194	0.1875	0.833333333	0.875	1	0.727272727	0.111111111	0.842105263	0.826086957	0.857142857	0.8	1	1	Shared_early
chr1	38823764	38824164	0.244897959	0.24	0.565217391	0.5625	0.928571429	0.846153846	0.06122449	0.041666667	0.794871795	0.666666667	0.763636364	0.916666667	0	Shared_early
chr1	38854172	38854572	0.727272727	0.612903226	0.551724138	0.125	0.375	0.733333333	0.888888889	0.85	0.946666667	0.933333333	0.972222222	1	6	Cux2_late
chr1	38952606	38953006	0.888888889	0.888888889	0.227272727	0	0	0.117647059	0.854166667	1	0.88	0.9	0.941176471	0.941176471	5	Cux2_late
chr1	38987621	38988021	0.692307692	0.583333333	0	0	0	0	0.6	0.8	0.522727273	0.522727273	0.5	0.166666667	10	Cux2_late
chr1	39030057	39030457	0.962962963	0.916666667	0.157894737	0.25	0.052631579	0.181818182	0.967741935	0.833333333	0.216666667	0.368421053	0.24	0.111111111	4	Shared_late
chr1	39064172	39064572	0.181818182	0.230769231	0.870967742	0.931034483	0.965517241	0.941176471	0.416666667	0.583333333	0.865168539	0.923076923	0.911764706	0.636363636	1	Shared_early
chr1	39069491	39069891	0.869565217	0.909090909	0.03030303	0	0.04	0.103448276	0.725	0.75	0.36	0.235294118	0.461538462	0	4	Shared_late
chr1	39074274	39074674	0.833333333	1	0.323529412	0.1875	0.428571429	0.5	0.923076923	0.916666667	1	1	0.888888889	0.888888889	5	Cux2_late
chr1	39081259	39081659	0.111111111	0.25	0.886363636	1	0.894736842	0.894736842	0.261904762	0.375	0.963636364	1	0.92	0.714285714	1	Shared_early
chr1	39085763	39086163	0.653846154	0.882352941	0	0.1	0.727272727	0.727272727	0.444444444	0	0.111111111	0.111111111	0.333333333	0	4	Shared_late
chr1	39092914	39093314	0.857142857	0.875	0	0	0.083333333	0.083333333	0.736842105	0.928571429	0.688888889	0.8	0.6875	0.714285714	5	Cux2_late
chr1	39103025	39103425	0.15	0.08	0.75	0.80952381	0.886792453	0.72	0.097222222	0.107142857	0.827272727	0.75	0.893617021	0.893617021	0	Shared_early
chr1	39120404	39120804	0.611111111	0.44	0.131147541	0.073170732	0.022727273	0.045454545	0.781818182	1	0.287356322	0.411764706	0.196969697	0.263157895	4	Shared_late
chr1	39140491	39140891	0.931034483	0.921052632	0.166666667	0.046511628	0.3125	0.103448276	0.915254237	0.905660377	0.606936416	0.418181818	0.785714286	0.777777778	10	Cux2_late
chr1	39146781	39147181	0.887096774	0.707317073	0.111111111	0.043478261	0	0.090909091	0.86	0.888888889	0.679012346	0.461538462	0.451612903	0.666666667	10	Cux2_late
chr1	39162018	39162418	0.861538462	0.818181818	0.204081633	0.3	0.28	0.058823529	0.611111111	0.4	0.402439024	0.5	0.440677966	0.772727273	10	Cux2_late
chr1	39208780	39209180	0.625	0.833333333	0.227272727	0.090909091	0.2	0.0625	1	1	0.771428571	0.923076923	0.954545455	1	5	Cux2_late
chr1	39233451	39233851	1	0.888888889	0	0.083333333	0.15	0	0.1875	0.428571429	0.170731707	0	0.434782609	0.434782609	4	Shared_late
chr1	39236614	39237014	0.978723404	1	0.107142857	0	0.173913043	0.230769231	0.956521739	1	0.718446602	0.5	0.796875	0.916666667	5	Cux2_late
chr1	39308857	39309257	0.142857143	0.083333333	0.448275862	0.5	0.2	0.533333333	0.068965517	0.035714286	0.721311475	0.92	0.641025641	1	3	Shared_early
chr1	39355617	39356017	0.948051948	0.952380952	0.092307692	0.15	0.161290323	0.043478261	0.942307692	1	0.421052632	0.52173913	0.530864198	0.363636364	10	Cux2_late
chr1	39357034	39357434	0.75862069	0.947368421	0.161764706	0.041666667	0.038961039	0.03030303	0.9	0.95	0.657142857	0.533333333	0.569230769	0.6	10	Cux2_late
chr1	39369509	39369909	0	0	0.45	0.45	0.527272727	0.4375	0	0	0.536231884	0.578947368	0.8125	0.8125	3	Shared_early
chr1	39384454	39384854	0.6875	0.565217391	0	0.125	0	0.285714286	0.875	1	0.489361702	0.555555556	0.272727273	0.411764706	10	Cux2_late
chr1	39392401	39392801	0.337078652	0.243243243	0.770833333	0.838709677	0.870967742	0.823529412	0.209302326	0.12195122	0.848837209	0.740740741	0.772727273	0.909090909	0	Shared_early
chr1	39447694	39448094	0.23880597	0.108695652	0.72972973	0.815789474	0.786324786	0.69047619	0.08988764	0.172413793	0.674242424	0.6	0.73015873	0.714285714	0	Shared_early
chr1	39500436	39500836	0.193548387	0.297297297	0.882352941	0.851851852	0.825	0.954545455	0.31147541	0.285714286	0.8	0.888888889	0.681818182	0.615384615	1	Shared_early
chr1	39518428	39518828	0.868852459	1	0.125	0	0.064516129	0.095238095	0.803571429	0.666666667	0.293577982	0.615384615	0.317073171	0	4	Shared_late
chr1	39531350	39531750	0.909090909	0.9	0.111111111	0.25	0	0.105263158	1	1	0.846153846	0.7	0.823529412	0.857142857	5	Cux2_late
chr1	39563722	39564122	0.076923077	0	0.869565217	1	1	1	0.266666667	0.222222222	0.864864865	1	0.967741935	0.714285714	1	Shared_early
chr1	39585053	39585453	0.055555556	0	0.666666667	0.4	0.692307692	0.833333333	0.176470588	0.176470588	0.785714286	0.857142857	0.666666667	1	3	Shared_early
chr1	39590176	39590576	0.015625	0.133333333	0.210526316	0.333333333	0.625	0.625	0.475	0.291666667	0.410714286	0.333333333	0.192307692	0.375	2	Shared_early
chr1	39613290	39613690	0.96969697	1	0.117647059	0.153846154	0.083333333	0.3	0.916666667	1	0.090909091	0.222222222	0.375	0.6	10	Cux2_late
chr1	39720295	39720695	0.80952381	0.740740741	0.142857143	0.107142857	0.058823529	0	0.772151899	1	0.253968254	0.291666667	0.289473684	0.289473684	4	Shared_late
chr1	39723577	39723977	0.261904762	0.157894737	0.648648649	0.821428571	0.838709677	0.5	0.025	0.214285714	0.830769231	0.5625	0.844827586	0.913043478	0	Shared_early
chr1	39733132	39733532	0.756756757	1	0.142857143	0	0.045454545	0.166666667	0.814814815	0.666666667	0.4	0.666666667	0.291666667	0.8	10	Cux2_late
chr1	39752674	39753074	0.75	1	0.263157895	0.2	0.166666667	0.166666667	0.95	0.95	0.935483871	0.909090909	1	1	5	Cux2_late
chr1	39757627	39758027	0	0.019607843	0.612903226	0.575757576	0.52	0.740740741	0.079207921	0.03125	0.525316456	0.619047619	0.739726027	0.6	3	Shared_early
chr1	39787610	39788010	0.085714286	0	0.631578947	0.8	0.857142857	0.785714286	0.058823529	0.076923077	0.746031746	0.636363636	0.882352941	0.882352941	0	Shared_early
chr1	39881932	39882332	0.814814815	0.857142857	0.266666667	0.266666667	0.083333333	0	0.947368421	1	0.592592593	0.75	0.818181818	0.818181818	5	Cux2_late
chr1	39895526	39895926	0.054054054	0	0.707317073	0.714285714	0.822222222	0.538461538	0.075471698	0	0.777777778	0.869565217	0.84375	0.833333333	0	Shared_early
chr1	39919338	39919738	0.826086957	0.4	0	0	0.25	0.133333333	0.8	0.818181818	0.838709677	0.838709677	0.625	0.625	5	Cux2_late
chr1	39941703	39942103	0.089552239	0.08	0.52	0.714285714	0.653061224	0.666666667	0.180327869	0.375	0.793478261	0.952380952	0.78125	0.857142857	0	Shared_early
chr1	39950377	39950777	0.955555556	0.818181818	0.891891892	0.95	0.882352941	1	0.9375	1	0.260273973	0.333333333	0.25	0.368421053	9	Tle4_constitutive
chr1	39978174	39978574	0.447368421	0.1875	0.321428571	0.344827586	0.611111111	0.5	0.423076923	0.555555556	0.884057971	0.925925926	0.764705882	0.764705882	3	Shared_early
chr1	39994134	39994534	0.5	0.444444444	0.173913043	0.636363636	0.074074074	0	0.551724138	0.25	0.642857143	0.545454545	0.894736842	0.833333333	7	Cux2_constitutive_Tle4_early
chr1	39996244	39996644	0.475	0.333333333	0.071428571	0.181818182	0.064516129	0	0.454545455	0.555555556	0.622222222	0.588235294	0.771428571	0.771428571	7	Cux2_constitutive_Tle4_early
chr1	40014129	40014529	0.875	1	0.2	0.222222222	0.129032258	0	1	1	0.879310345	0.95	0.944444444	0.944444444	5	Cux2_late
chr1	40021237	40021637	0.955555556	0.90625	0.153846154	0.3125	0	0.181818182	0.838709677	0.888888889	0.655737705	0.611111111	0.529411765	0.818181818	10	Cux2_late
chr1	40025780	40026180	0.84	0.777777778	0.166666667	0.033898305	0.052631579	0.05	0.684210526	0.684210526	0.5625	0.564102564	0.208333333	0.833333333	10	Cux2_late
chr1	40029549	40029949	0.368421053	0.103448276	0.666666667	0.692307692	0.740740741	0.857142857	0.131578947	0.125	0.732142857	0.818181818	0.851851852	1	0	Shared_early
chr1	40041139	40041539	0.954545455	0.777777778	0.258064516	0.3	0.7	0.384615385	0.939393939	0.939393939	0.921875	1	0.755102041	0.755102041	5	Cux2_late
chr1	40045765	40046165	0.916666667	0.896551724	0	0.0625	0.03030303	0	0.833333333	0.666666667	0.108333333	0.25	0.173076923	0.333333333	4	Shared_late
chr1	40046809	40047209	1	0.75	0.375	0	0.255813953	0.095238095	0.941176471	0.941176471	0.447368421	0.333333333	0.309859155	0.181818182	10	Cux2_late
chr1	40057260	40057660	0.835443038	0.826086957	0.333333333	0.4	0.117647059	0.05	0.8125	0.785714286	0.735483871	0.838709677	0.68627451	0.736842105	5	Cux2_late
chr1	40061241	40061641	0.933333333	0.928571429	0	0.1875	0.5	0.5	0.24137931	0.5	0.160714286	0	0.322580645	0	4	Shared_late
chr1	40066468	40066868	0.962962963	1	0.428571429	0.214285714	0.666666667	0.666666667	0.958333333	1	0.775	0.846153846	0.923076923	1	6	Cux2_late
chr1	40078696	40079096	0.735294118	0.9	0	0	0.055555556	0.111111111	0.621621622	0.888888889	0.421052632	0.111111111	0.384615385	0.538461538	4	Shared_late
chr1	40081938	40082338	0.837837838	0.88372093	0.111111111	0.325	0	0.166666667	0.804878049	0.807692308	0.168	0.254545455	0.239583333	0.186046512	4	Shared_late
chr1	40090976	40091376	0.294117647	0.538461538	0.214285714	0.125	0	0.5	0.7	0.7	0.694444444	0.8	0.724137931	1	5	Cux2_late
chr1	40112487	40112887	0.966666667	0.916666667	0.974358974	0.97826087	1	1	0.519607843	0.275862069	0.339285714	0.435897436	0.268907563	0.333333333	9	Tle4_constitutive
chr1	40174471	40174871	0.175438596	0.214285714	0.652173913	0.15	0.703703704	0.533333333	0.090909091	0.0625	0.695652174	0.583333333	0.833333333	0.888888889	3	Shared_early
chr1	40332055	40332455	0.862068966	0.777777778	0.142857143	0.058823529	0	0.333333333	0.75	1	0.754716981	0.727272727	0.793103448	0.793103448	5	Cux2_late
chr1	40374285	40374685	0.941176471	0.952380952	0.125	0.239130435	0.1625	0.181818182	0.905511811	0.941176471	0.902298851	0.930232558	0.87628866	0.863636364	5	Cux2_late
chr1	40415759	40416159	0.88	0.894736842	0.038461538	0.05	0.142857143	0	1	1	0.389830508	0.416666667	0.27027027	0	4	Shared_late
chr1	40417638	40418038	0.142857143	0.142857143	0	0	0.3	0.083333333	0.416666667	0.142857143	0.933333333	1	1	0.714285714	7	Cux2_constitutive_Tle4_early
chr1	40558870	40559270	0.85106383	0.909090909	0.8	0.62962963	0.52173913	0.380952381	0.903225806	1	0.288888889	0	0.175	0.090909091	9	Tle4_constitutive
chr1	40604099	40604499	0.27027027	0.0625	0.379310345	0.25	0.484848485	0.571428571	0.028571429	0	0.666666667	0.833333333	0.777777778	0.777777778	3	Shared_early
chr1	40657225	40657625	0.583333333	0.866666667	0.428571429	0.333333333	0.333333333	0.25	0.055555556	0	0	0.1875	0.333333333	0.333333333	4	Shared_late
chr1	40931314	40931714	0.761904762	0.761904762	0.058823529	0.076923077	0.277777778	0	0.794117647	0.794117647	0.471698113	0.230769231	0.548387097	0.133333333	4	Shared_late
chr1	40937023	40937423	0.12962963	0.181818182	0.666666667	0.555555556	0.76	0.875	0.1875	0.388888889	0.464646465	0.470588235	0.62962963	0.62962963	2	Shared_early
chr1	41008118	41008518	0.890625	0.8125	0.212121212	0.172413793	0.125	0.052631579	0.816326531	0.772727273	0.897435897	0.909090909	0.904761905	1	5	Cux2_late
chr1	41073479	41073879	0.896551724	0.9375	1	1	0.967741935	1	0.339622642	0.428571429	0.824742268	0.736842105	0.79245283	1	8	Tle4_early
chr1	41112330	41112730	0.521212121	0.742857143	0.784615385	0.819444444	0.854545455	0.72	0.210144928	0.3	0.734006734	0.728395062	0.777777778	0.794871795	8	Tle4_early
chr1	41121907	41122307	0	0	0.5	0.571428571	0.653846154	0.8	0.03125	0	0.670886076	0.823529412	0.655172414	0.75	3	Shared_early
chr1	41213907	41214307	0.065217391	0.071428571	0.526315789	0.625	0.597560976	0.806451613	0.072289157	0.034482759	0.837837838	0.784313725	0.846153846	0.692307692	3	Shared_early
chr1	41223179	41223579	0.033898305	0	0.423076923	0.444444444	0.44	0.583333333	0.016129032	0	0.508474576	0.75	0.647058824	0.909090909	3	Shared_early
chr1	41224129	41224529	0.16	0	0.75862069	0.727272727	0.928571429	0.166666667	0.171428571	0.222222222	0.830188679	0.916666667	0.866666667	0.866666667	0	Shared_early
chr1	41301249	41301649	0.666666667	0.909090909	0.214953271	0.225	0.125	0.08	0.011764706	0.260869565	0.090909091	0.166666667	0.21978022	0.361111111	4	Shared_late
chr1	41333211	41333611	0.05	0	0.5	0.7	0.772727273	1	0.071428571	0	0.588235294	0.2	0.571428571	0.166666667	2	Shared_early
chr1	41343161	41343561	0.337837838	0.333333333	0.96	0.75	0.911764706	0.913043478	0.19047619	0	0.9125	0.909090909	1	0.888888889	0	Shared_early
chr1	41465589	41465989	0.612903226	0.7	0.863636364	0.764705882	1	1	0.208333333	0	0.709090909	0.833333333	0.87755102	0.87755102	8	Tle4_early
chr1	41660790	41661190	0	0	0.818181818	0.666666667	0.625	0.285714286	0.086956522	0.086956522	0.611111111	0.818181818	0.538461538	0.285714286	2	Shared_early
chr1	41662532	41662932	0.052631579	0	0.777777778	0.928571429	1	0.857142857	0	0.142857143	0.714285714	0.714285714	0.666666667	0.666666667	0	Shared_early
chr1	41733744	41734144	0.444444444	0.25	0.684210526	0.421052632	0.647058824	0.4	0.111111111	0.055555556	0.786666667	0.785714286	0.657142857	0.777777778	3	Shared_early
chr1	41799761	41800161	0.058823529	0	0.6	0.428571429	0.8125	0.8125	0.2	0	0.78125	0.666666667	0.75	0.75	3	Shared_early
chr1	41807604	41808004	0.470588235	0.466666667	0.368421053	0.368421053	0.111111111	0	0.6	1	0.846153846	0.833333333	1	1	5	Cux2_late
chr1	41870880	41871280	0	0	0.347826087	0.176470588	0.208333333	0.375	0.044444444	0.105263158	0.775	0.692307692	0.828571429	0.833333333	7	Cux2_constitutive_Tle4_early
chr1	41877311	41877711	0.5	0.571428571	0	0.4	0.111111111	0	0.75	0.666666667	0.285714286	0.857142857	0.888888889	0.833333333	5	Cux2_late
chr1	41946296	41946696	0.183673469	0.034482759	0.125	0.24	0.309090909	0.473684211	0.188679245	0.117647059	0.659793814	0.517241379	0.85483871	0.923076923	7	Cux2_constitutive_Tle4_early
chr1	41947870	41948270	0.011111111	0.022222222	0.04	0	0.06097561	0	0.081632653	0.12	0.567307692	0.625	0.602941176	0.714285714	7	Cux2_constitutive_Tle4_early
chr1	41975614	41976014	0.135338346	0.018867925	0.645454545	0.591836735	0.69047619	0.837837838	0.102362205	0.086956522	0.802139037	0.861111111	0.815789474	0.744186047	0	Shared_early
chr1	41992183	41992583	0.090909091	0.058823529	0.875	0.857142857	1	0.916666667	0.08	0	0.864864865	1	0.95	0.95	0	Shared_early
chr1	42075884	42076284	0.142857143	0.4	0.71875	0.833333333	0.59375	0.777777778	0.258064516	0.277777778	0.654320988	0.428571429	0.714285714	0.866666667	0	Shared_early
chr1	42092213	42092613	0.733333333	1	0	0.428571429	0.285714286	0.285714286	0.555555556	0.909090909	0.925925926	0.833333333	0.636363636	1	5	Cux2_late
chr1	42118813	42119213	0.19047619	0.421052632	0.9375	0.9375	1	0.7	0.461538462	0.727272727	0.967741935	1	0.916666667	1	1	Shared_early
chr1	42164326	42164726	0.12	0.058823529	0.6	0.555555556	0.636363636	0.888888889	0	0.2	0.931034483	1	0.7	0.6	0	Shared_early
chr1	42288548	42288948	0.217391304	0	0.571428571	0.7	0.55	0.444444444	0.115384615	0.076923077	0.844444444	1	0.862068966	0.7	3	Shared_early
chr1	42289814	42290214	0	0.1	0.25862069	0.125	0.325	0.375	0.015384615	0.111111111	0.778947368	0.638297872	0.707692308	1	7	Cux2_constitutive_Tle4_early
chr1	42298050	42298450	0.117647059	0.027777778	0.636363636	0.833333333	0.65	0.666666667	0.106382979	0.058823529	0.791208791	0.88	0.789473684	0.588235294	0	Shared_early
chr1	42299568	42299968	0.027027027	0	0.487179487	0.333333333	0.75	0.296296296	0	0	0.726708075	0.628571429	0.880597015	0.866666667	3	Shared_early
chr1	42319787	42320187	0.282608696	0.545454545	0.181818182	0	0.105263158	0.291666667	0.7	0.4	0.74789916	0.944444444	0.777777778	0.80952381	7	Cux2_constitutive_Tle4_early
chr1	42410764	42411164	0.210526316	0.1	0.928571429	1	0.666666667	0.666666667	0.565217391	0.5	0.928571429	0.866666667	0.913043478	0.857142857	1	Shared_early
chr1	42444386	42444786	0.41509434	0.56097561	0.75	0.825	0.962962963	0.820512821	0.24	0.166666667	0.801526718	0.933333333	0.811764706	1	8	Tle4_early
chr1	42452534	42452934	0.8	0.666666667	0.764705882	0.666666667	0.333333333	0.333333333	0.625	0.625	0.090909091	0	0.333333333	0.8	9	Tle4_constitutive
chr1	42455607	42456007	0.168831169	0.222222222	0.473684211	0.363636364	0.75	0.833333333	0.052631579	0	0.688172043	0.769230769	0.931818182	0.625	3	Shared_early
chr1	42484565	42484965	0.68115942	0.764705882	0	0.333333333	0.04	0	0.8	0.692307692	0.732394366	0.555555556	0.857142857	0.571428571	5	Cux2_late
chr1	42485705	42486105	0.358490566	0.2	0.8	0.8	0.8	1	1	1	0.939393939	1	0.9375	0.3125	6	Cux2_late
chr1	42529429	42529829	0.34375	0.378947368	0.825396825	0.954022989	0.896825397	0.88	0.275	0.302325581	0.821292776	0.827160494	0.911949686	1	1	Shared_early
chr1	42542549	42542949	0.655172414	1	0.136363636	0.125	0.15625	0	0.96	0.833333333	0.72972973	0.8	0.888888889	0.714285714	5	Cux2_late
chr1	42561187	42561587	0.117647059	0	0.714285714	0.571428571	0.714285714	0.714285714	0.055555556	0	0.35	0.111111111	0.538461538	0.4	2	Shared_early
chr1	42562010	42562410	0.342857143	0.25	0.433333333	0.416666667	0.266666667	0.777777778	0.264150943	0.1875	0.792682927	0.735294118	0.9375	0.833333333	3	Shared_early
chr1	42595090	42595490	0.310344828	0.125	1	0.769230769	0.888888889	0.888888889	0.388888889	0.428571429	0.769230769	0.823529412	0.9	0.9	1	Shared_early
chr1	42685931	42686331	0.153846154	0.12195122	0.875	0.75862069	0.910714286	1	0.16	0.126436782	0.822033898	0.730769231	0.775862069	0.697674419	0	Shared_early
chr1	42705310	42705710	0.255319149	0.117647059	0.827586207	0.6	0.75862069	0.476190476	0.0625	0.090909091	0.683333333	0.642857143	0.731707317	0.866666667	3	Shared_early
chr1	42728235	42728635	0.3	0.2	0.285714286	0	0.115384615	0	0.714285714	0.555555556	0.479166667	0.625	0.894736842	0.5	7	Cux2_constitutive_Tle4_early
chr1	42735625	42736025	0.06185567	0.058823529	0.402985075	0.244897959	0.534246575	0.488372093	0.092105263	0.125	0.795321637	0.72	0.616438356	0.823529412	3	Shared_early
chr1	42761914	42762314	0.032258065	0	0.55	0.142857143	0.55	0.466666667	0.055555556	0	0.684210526	0.80952381	0.642857143	0.421052632	3	Shared_early
chr1	42763930	42764330	0.045454545	0.074074074	0.653846154	0.590909091	0.692307692	0.724137931	0.019230769	0.058823529	0.58	0.566666667	0.693877551	0.693877551	3	Shared_early
chr1	42765841	42766241	0.033333333	0.057142857	0.333333333	0.444444444	0.636363636	0.615384615	0.08	0.03125	0.674603175	0.738095238	0.701298701	0.740740741	3	Shared_early
chr1	42778121	42778521	0.27027027	0.206896552	0.666666667	0.7	0.807692308	0.807692308	0.210526316	0	0.709090909	0.714285714	0.909090909	1	0	Shared_early
chr1	42780046	42780446	0.193548387	0.416666667	0.96	0.944444444	0.846153846	0.961538462	0.1	0.137931034	0.697368421	0.52173913	1	0.692307692	0	Shared_early
chr1	42830417	42830817	0.681818182	0.884615385	0.047619048	0.111111111	0.235294118	0.5	0.88	0.909090909	0.555555556	0.833333333	0.423076923	0.423076923	10	Cux2_late
chr1	42838055	42838455	0.85	0.857142857	0.954545455	1	0.866666667	1	0.533333333	0	0.25	0.1875	0.545454545	0.545454545	9	Tle4_constitutive
chr1	42838897	42839297	0.888888889	0.625	0.961538462	1	1	0.888888889	0.12195122	0	0.509803922	0.444444444	0.75	0.75	8	Tle4_early
chr1	42848310	42848710	0.443181818	0.5	0.25	0.1	0.145454545	0.090909091	0.634146341	0.666666667	0.783505155	0.88	0.852459016	1	5	Cux2_late
chr1	42871586	42871986	0.111111111	0.4	0.030769231	0	0.023255814	0	0.728813559	0.730769231	0.752380952	0.615384615	0.861111111	0.9	5	Cux2_late
chr1	42934005	42934405	0.047619048	0.210526316	0.65	0.818181818	0.916666667	0.7	0.7	0.375	0.821428571	0.846153846	0.842105263	1	1	Shared_early
chr1	42945851	42946251	0.208333333	0.169491525	0.795180723	0.86	0.734375	0.8	0.378378378	0.076923077	0.8	0.862745098	0.847222222	0.944444444	0	Shared_early
chr1	43101642	43102042	0.769230769	0.642857143	0.2	0.272727273	0.444444444	0.4	0.925925926	0.8	0.92	1	0.96	0.75	5	Cux2_late
chr1	43191088	43191488	0.928571429	0.818181818	0.064516129	0.210526316	0.235294118	0.0625	0.827586207	0.909090909	0.272727273	0.666666667	0.375	0.4	10	Cux2_late
chr1	43198937	43199337	0.933333333	1	0	0	0	0.071428571	0.6	0.6	0.652173913	0.555555556	0.125	0	4	Shared_late
chr1	43235168	43235568	0.710526316	0.791666667	0.047619048	0.4	0	0	0.888888889	0.947368421	0.175	0.2	0.464285714	0	4	Shared_late
chr1	43243163	43243563	0.022727273	0.095238095	0.448275862	0.647058824	0.875	0.666666667	0.105263158	0.076923077	0.814814815	0.692307692	0.888888889	1	0	Shared_early
chr1	43247903	43248303	0.84375	0.818181818	0	0	0.125	0.263157895	0.814814815	0.952380952	0.462686567	0.25	0.583333333	0.583333333	10	Cux2_late
chr1	43253802	43254202	0.862068966	1	0.142857143	0.083333333	0.090909091	0.090909091	0.761904762	0.6	0.595238095	0.666666667	0.75	0.714285714	5	Cux2_late
chr1	43256579	43256979	1	1	0.055555556	0	0	0.142857143	0.965517241	0.75	0.233333333	0.142857143	0.428571429	0.428571429	4	Shared_late
chr1	43415056	43415456	0	0	0.7	0.785714286	0.857142857	0.6	0	0	0.730769231	1	0.7	0.7	0	Shared_early
chr1	43521024	43521424	0.851851852	0.8	0.193548387	0.3	0.380952381	0.105263158	0.363636364	0.222222222	0.169491525	0.105263158	0.310344828	0.307692308	4	Shared_late
chr1	43526154	43526554	0.928571429	0.942857143	0.113402062	0.147058824	0.061538462	0.039215686	0.921052632	0.838709677	0.333333333	0.121212121	0.154639175	0.3	4	Shared_late
chr1	43560962	43561362	0	0	0.142857143	0.571428571	0.666666667	0.857142857	0	0	0.178571429	0.333333333	0.333333333	0.666666667	2	Shared_early
chr1	43824803	43825203	1	0.933333333	0.076923077	0.222222222	0	0	0.806451613	0.818181818	0.5625	0.85	0.636363636	0.166666667	10	Cux2_late
chr1	43832879	43833279	0.931034483	1	0.111111111	0.222222222	0.071428571	0.125	0.8	0.692307692	0.829268293	1	0.739130435	0.833333333	5	Cux2_late
chr1	43838747	43839147	0.916666667	0.75	0.052631579	0.125	0.117647059	0.117647059	0.916666667	0.8	0.390243902	0.2	0.3	0.5	10	Cux2_late
chr1	43900235	43900635	0.9	1	0.15	0.176470588	0	0.333333333	0.959183673	0.959183673	0.344262295	0.583333333	0.482758621	0.111111111	10	Cux2_late
chr1	44199671	44200071	0.846153846	0.9	0.4	0.6	0.285714286	0.375	0.923076923	0.923076923	0.5	0	0.1	0.1	4	Shared_late
chr1	45961872	45962272	0.103448276	0.166666667	0.4375	0.625	0.909090909	0.625	0.285714286	0.125	0.459459459	0.459459459	0.739130435	0.739130435	2	Shared_early
chr1	46187096	46187496	0.87804878	0.777777778	0.041666667	0	0	0.142857143	0.815789474	0.909090909	0.808510638	0.666666667	0.75	1	5	Cux2_late
chr1	46257940	46258340	0.868421053	1	0.333333333	0.257142857	0.454545455	0.275862069	0.897058824	0.92	0.653846154	0.653846154	0.656716418	0.545454545	10	Cux2_late
chr1	46434512	46434912	0.871794872	0.428571429	0.96875	1	0.842105263	1	0.833333333	0.857142857	0.925373134	1	1	0.833333333	6	Cux2_late
chr1	46579813	46580213	0.852941176	0.8	0.095238095	0.076923077	0	0.133333333	0.729166667	1	0.868421053	0.913043478	0.387096774	1	5	Cux2_late
chr1	46865448	46865848	0.888888889	0.833333333	0.333333333	0.333333333	0.090909091	0	0.857142857	0.714285714	0.357142857	0.357142857	0.3	0.5	10	Cux2_late
chr1	47545507	47545907	0.859375	0.8	0.028571429	0	0.333333333	0	0.827586207	0.857142857	0.86440678	0.684210526	0.895833333	0.75	5	Cux2_late
chr1	47545507	47545907	0.859375	0.8	0.028571429	0	0.333333333	0	0.827586207	0.857142857	0.86440678	0.684210526	0.895833333	0.75	5	Cux2_late
chr1	51133122	51133522	0.083333333	0	0.551724138	0.565217391	0.75	0.740740741	0.063829787	0.102564103	0.75	0.703703704	0.610169492	0.8	3	Shared_early
chr1	51182834	51183234	0	0.095238095	0.555555556	0.555555556	0.771428571	0.842105263	0.111111111	0.166666667	0.64	0.518518519	0.583333333	0.875	3	Shared_early
chr1	51195878	51196278	0.15	0.4	0.944444444	0.944444444	0.928571429	1	0.5	0.166666667	0.958333333	1	0.923076923	0.923076923	1	Shared_early
chr1	51273130	51273530	0	0	1	0.538461538	0.857142857	0.777777778	0	0	0.857142857	0.9	0.666666667	0.8	0	Shared_early
chr1	51274032	51274432	0.772727273	0.761904762	0.4	0.2	0.2	0.2	0.64	0.846153846	0.775862069	0.8	0.949152542	0.9	5	Cux2_late
chr1	51329991	51330391	0.107142857	0.151515152	0.725490196	0.787234043	0.879310345	0.888888889	0.02	0.1	0.811594203	0.6875	0.770491803	0.916666667	0	Shared_early
chr1	51345684	51346084	0.083333333	0.083333333	0.8	0.5	0.875	0.875	0.294117647	0.4	0.76	0.857142857	0.705882353	1	1	Shared_early
chr1	51357510	51357910	0.985294118	0.916666667	0.466666667	0.083333333	0.142857143	0.142857143	1	1	0.555555556	0.705882353	0.737704918	0.941176471	5	Cux2_late
chr1	51383150	51383550	0.795454545	0.625	0	0.166666667	0	0	0.523809524	0.857142857	0.102040816	0	0.117647059	0.117647059	4	Shared_late
chr1	51390162	51390562	0.676470588	1	0.0625	0	0	0	0.666666667	0.666666667	0.545454545	0.25	0.333333333	0.4	4	Shared_late
chr1	51406037	51406437	0.389830508	0.482758621	0.842105263	0.787878788	0.930232558	0.88	0.373134328	0.419354839	0.782608696	0.8	0.944444444	0.875	1	Shared_early
chr1	51418008	51418408	0.288135593	0.166666667	0.666666667	0.921052632	0.735294118	1	0.178571429	0.238095238	0.74025974	0.928571429	0.871794872	0.916666667	0	Shared_early
chr1	51422021	51422421	0.36	0.285714286	0.733333333	0.555555556	0.722222222	0.722222222	0	0.2	0.4	0.444444444	0.666666667	1	3	Shared_early
chr1	51428367	51428767	0.166666667	0.333333333	0.333333333	0.333333333	0.055555556	0.111111111	0.166666667	0.7	0.727272727	0.727272727	0.8	1	7	Cux2_constitutive_Tle4_early
chr1	51477396	51477796	0.772727273	0.857142857	0.857142857	1	0.733333333	1	0.380952381	0.272727273	0.363636364	0.4	0.684210526	0.684210526	8	Tle4_early
chr1	51587228	51587628	0.23255814	0.411764706	0.620689655	0.769230769	0.952380952	0.75	0.106382979	0.133333333	0.8125	0.75	0.893617021	0.833333333	0	Shared_early
chr1	51639180	51639580	0.206896552	0.095238095	0.675675676	0.777777778	0.875	0.8	0.235294118	0	0.720930233	0.777777778	0.875	1	0	Shared_early
chr1	51664399	51664799	0.037037037	0.037037037	0.833333333	0.85	1	0.75	0	0	0.703703704	0.571428571	0.842105263	0.8	0	Shared_early
chr1	51674198	51674598	0.103448276	0	0.388888889	0.371428571	0.769230769	0.681818182	0	0	0.896907216	0.896551724	0.839285714	0.888888889	3	Shared_early
chr1	51681720	51682120	0.971428571	1	0.230769231	0.4	0.307692308	0.142857143	0.625	0.571428571	0.615384615	0.142857143	0.4375	0.4375	10	Cux2_late
chr1	51693495	51693895	0.2	0.1875	0.673913043	0.909090909	0.7	0.7	0.212765957	0.125	0.842105263	0.785714286	0.8	0.923076923	0	Shared_early
chr1	51707234	51707634	0	0	0.666666667	0.4	0.8125	1	0	0	0.830188679	0.714285714	0.807692308	0.857142857	0	Shared_early
chr1	51825025	51825425	0.523809524	0.506493506	0.617021277	0.617021277	0.529411765	0.8125	0.15625	0.081081081	0.425373134	0.692307692	0.639534884	0.363636364	2	Shared_early
chr1	51854868	51855268	0	0.052631579	0.578947368	0.476190476	0.722222222	0.684210526	0.275862069	0.777777778	0.901408451	0.666666667	0.857142857	1	1	Shared_early
chr1	51857603	51858003	1	0.9	0	0	0.125	0.125	0.846153846	0.846153846	0.296296296	0	0	0	4	Shared_late
chr1	51861316	51861716	0.291666667	0.272727273	0.657894737	0.84375	0.965517241	0.9	0.275862069	0.185185185	0.926470588	0.947368421	0.894736842	1	1	Shared_early
chr1	51877146	51877546	0.846153846	0.75	0	0	0.15	0.15	0.65	0.636363636	0.41025641	0	0.368421053	0.368421053	4	Shared_late
chr1	51902715	51903115	1	1	0.238095238	0.266666667	0.71875	0.71875	0.666666667	0.666666667	0.56	0.428571429	0.879310345	0.879310345	6	Cux2_late
chr1	51925515	51925915	0.94047619	0.857142857	0.484848485	0.4	0	0.25	0.96969697	0.952380952	0.971428571	1	0.862068966	1	5	Cux2_late
chr1	51932661	51933061	0.666666667	0.595744681	0.085714286	0.051282051	0.05	0.131578947	0.87	0.924528302	0.784090909	0.707317073	0.845238095	0.857142857	5	Cux2_late
chr1	51936189	51936589	0.2	0.461538462	0.636363636	0.666666667	0.565217391	0.565217391	0.125	0.4	0.714285714	0.666666667	0.866666667	0.666666667	3	Shared_early
chr1	51937420	51937820	0.6	0.8	0	0	0	0	0.733333333	1	0.869565217	0.833333333	0.923076923	0.923076923	5	Cux2_late
chr1	51952862	51953262	0.255555556	0.255555556	0.454545455	0.8	0.64516129	0.818181818	0.159090909	0.272727273	0.887096774	0.944444444	0.489361702	0.9375	0	Shared_early
chr1	51954525	51954925	0.738095238	0.578947368	0.1	0.181818182	0.133333333	0.142857143	0.80952381	0.666666667	0.875	0.9	0.923076923	1	5	Cux2_late
chr1	51956286	51956686	0.914893617	0.857142857	0.085714286	0.285714286	0.210526316	0.12	0.967741935	0.970588235	0.825	1	0.840909091	0.840909091	5	Cux2_late
chr1	51964751	51965151	0.466666667	0.318181818	0.055555556	0.09375	0.083333333	0.333333333	0.477272727	0.615384615	0.745454545	0.842105263	0.795918367	0.95	7	Cux2_constitutive_Tle4_early
chr1	51970049	51970449	0.227272727	0.428571429	0.117647059	0.117647059	0.2	0	0.555555556	0.5	0.825	0.888888889	0.75862069	0.727272727	7	Cux2_constitutive_Tle4_early
chr1	52137079	52137479	0	0	0.628571429	0.576923077	0.585365854	0.7	0	0	0.712121212	0.461538462	0.441176471	0.666666667	2	Shared_early
chr1	52163458	52163858	0.304347826	0	0.620689655	0.620689655	0.733333333	0.875	0	0.25	0.708333333	0.7	0.789473684	0.789473684	0	Shared_early
chr1	52197169	52197569	0.8	0.821428571	0.018518519	0	0.047619048	0	0.794520548	0.785714286	0.309352518	0.371428571	0.35443038	0.666666667	10	Cux2_late
chr1	52207631	52208031	0.52	0.7	0.666666667	0.8	0.555555556	0.666666667	0.035714286	0.285714286	0.022727273	0	0.333333333	0.5	9	Tle4_constitutive
chr1	52213269	52213669	0.819444444	0.913043478	0.086206897	0.171428571	0.324324324	0.163265306	0.865671642	0.944444444	0.324324324	0.44	0.276595745	0.032258065	4	Shared_late
chr1	52215724	52216124	0.863636364	1	0.090909091	0.0625	0	0.111111111	0.636363636	0.7	0.136363636	0.071428571	0.222222222	0	4	Shared_late
chr1	52217231	52217631	0.882352941	0.92	0.448275862	0.055555556	0.078947368	0.1	0.966666667	1	0.314814815	0.666666667	0.333333333	0.357142857	10	Cux2_late
chr1	52225273	52225673	0.860465116	0.945945946	0.333333333	0.363636364	0.266666667	0.086956522	1	1	0.917647059	0.92	0.761904762	1	5	Cux2_late
chr1	52326997	52327397	0.948717949	0.833333333	0.263157895	0.1	0.434782609	0.333333333	0.944444444	0.625	0.797101449	0.857142857	0.857142857	0.75	5	Cux2_late
chr1	52351132	52351532	0.952380952	1	0.125	0.2	0.038461538	0.357142857	0.923076923	1	0.166666667	0.375	0.08	0	4	Shared_late
chr1	52363367	52363767	0.085106383	0.083333333	0.682926829	1	0.921568627	0.875	0.14	0.125	0.852631579	0.838709677	0.914285714	1	0	Shared_early
chr1	52410841	52411241	0.966666667	0.777777778	0.833333333	0.333333333	0.066666667	0.222222222	0.764705882	0.8	0.555555556	0	0.529411765	0.529411765	10	Cux2_late
chr1	52522769	52523169	0.96	1	0.428571429	0.333333333	0.25	0.25	0.885714286	0.8	0.414634146	0.666666667	0.363636364	0.363636364	10	Cux2_late
chr1	52725543	52725943	0	0	0.80952381	0.9375	0.9	1	0.2	0.166666667	0.775	0.833333333	0.823529412	0.823529412	0	Shared_early
chr1	52856209	52856609	0.581395349	0.692307692	0	0	0.090909091	0	0.8125	0.818181818	0.1	0	0.085714286	0	4	Shared_late
chr1	53030119	53030519	0.9	0.666666667	0.166666667	0	0.266666667	0	0.869565217	0.869565217	0.15	0	0	0	4	Shared_late
chr1	53049890	53050290	0.829268293	0.928571429	0.769230769	0.75	0.545454545	0.714285714	0.947368421	0.878787879	0.7	0.7	0.833333333	0.375	6	Cux2_late
chr1	53117421	53117821	0	0.066666667	0.857142857	0.8	0.956521739	0.894736842	0.307692308	0.357142857	0.678571429	0.933333333	0.785714286	0.785714286	1	Shared_early
chr1	53159211	53159611	0.729166667	0.869565217	0.6875	0.4	0.65	0.65	0.377358491	0.142857143	0.897435897	0.90625	0.697674419	0.916666667	8	Tle4_early
chr1	53603907	53604307	0.985074627	0.9	0.19047619	0.272727273	0.0625	0.066666667	0.971698113	0.947368421	0.466666667	0.481481481	0.288888889	0.526315789	10	Cux2_late
chr1	53684630	53685030	0.677966102	0.75	0.076923077	0	0	0	0.538461538	1	0.777777778	0.625	0.606060606	0.785714286	5	Cux2_late
chr1	53873547	53873947	0.901960784	0.739130435	0.043478261	0	0.057142857	0.181818182	0.895833333	0.896551724	0.62	0.625	0.775510204	0.8	5	Cux2_late
chr1	53895356	53895756	1	0.9	0.1875	0.444444444	0.176470588	0.176470588	0.931034483	1	0.962264151	0.545454545	0.76744186	0.8	5	Cux2_late
chr1	53913545	53913945	0.980769231	0.823529412	0.28125	0.421052632	0.25	0	0.8	0.90625	0.547619048	0.714285714	0.607142857	0.166666667	10	Cux2_late
chr1	53993150	53993550	0.913043478	1	0.214285714	0.043478261	0.090909091	0.294117647	0.965517241	1	0.857142857	0.666666667	0.909090909	0.428571429	5	Cux2_late
chr1	54059543	54059943	1	1	0.142857143	0.222222222	0.3	0	0.947368421	1	0.28	0.846153846	0.375	0.375	10	Cux2_late
chr1	54071281	54071681	1	1	0	0	0.035714286	0	0.885714286	0.909090909	0.545454545	0.8	0.814814815	0.814814815	5	Cux2_late
chr1	54189934	54190334	0.870967742	0.882352941	0	0.125	0.055555556	0.5	0.925925926	0.6	0.515151515	0.428571429	0.666666667	0.25	10	Cux2_late
chr1	54217075	54217475	0.933333333	0.923076923	0.117647059	0.357142857	0.416666667	0.416666667	0.823529412	1	0.848484848	0.545454545	0.658536585	0.658536585	5	Cux2_late
chr1	54642270	54642670	0.066666667	0.034482759	0.428571429	0.692307692	0.652173913	0.625	0	0	0.675324675	0.821428571	0.862068966	0.8	3	Shared_early
chr1	54696698	54697098	0	0.074074074	0.4	0.391304348	0.85	0.625	0.034482759	0	0.925925926	1	0.88	1	3	Shared_early
chr1	54721849	54722249	0.272727273	0	0.833333333	0.9	1	1	0.181818182	0.384615385	0.95	1	0.944444444	0.923076923	1	Shared_early
chr1	54772952	54773352	0.517241379	0.761904762	0.666666667	0.625	0.363636364	0.428571429	0.793103448	0.571428571	0.773333333	0.6	0.722222222	0.722222222	6	Cux2_late
chr1	54792269	54792669	0.75	0.818181818	0.085714286	0.046511628	0.125	0.0625	0.375	0.208333333	0.433962264	0.166666667	0.482758621	0.333333333	4	Shared_late
chr1	54799555	54799955	0.142857143	0.222222222	0.25	0.125	0.214285714	0.214285714	0.136363636	0.125	0.90625	0.8	0.916666667	0.916666667	7	Cux2_constitutive_Tle4_early
chr1	54819187	54819587	0.177419355	0.085106383	0.757575758	0.703703704	0.894736842	0.857142857	0.135802469	0.068965517	0.762376238	0.823529412	0.841269841	0.9	0	Shared_early
chr1	54894672	54895072	0.525641026	0.696969697	0.409090909	0.368421053	0.068965517	0.266666667	0.738095238	0.789473684	0.95	0.8125	0.933333333	1	5	Cux2_late
chr1	54910047	54910447	0.195652174	0.195652174	0.833333333	0.944444444	1	0.8	0.027027027	0	0.779661017	0.779661017	0.966666667	1	0	Shared_early
chr1	54934301	54934701	0	0	0.833333333	0.4	0.772727273	0.772727273	0	0.111111111	0.609756098	1	0.727272727	0.8	0	Shared_early
chr1	54945014	54945414	0.611111111	0.642857143	0.125	0.285714286	0.1	0.272727273	0.857142857	0.4	0.707317073	0.384615385	1	1	5	Cux2_late
chr1	54956075	54956475	0.214285714	0.352941176	0.80952381	0.85	0.842105263	1	0.081081081	0	0.677966102	0.769230769	0.906976744	0.906976744	0	Shared_early
chr1	54963801	54964201	0.206185567	0.177777778	0.75	0.666666667	0.711111111	0.676470588	0.222222222	0.076923077	0.820987654	0.859649123	0.838235294	1	0	Shared_early
chr1	54979257	54979657	0.296296296	0.545454545	0.333333333	0.529411765	0.821428571	0.428571429	0.184210526	0.1	0.773584906	0.666666667	0.818181818	1	3	Shared_early
chr1	55215385	55215785	0.642857143	0.714285714	0	0	0	0.090909091	0.916666667	0.916666667	0.2	0.2	0.090909091	0.6	4	Shared_late
chr1	55449709	55450109	0.928571429	0.705882353	0.529411765	0.8	0.695652174	0.454545455	0.833333333	0.615384615	0.101694915	0.135135135	0.058823529	0.411764706	9	Tle4_constitutive
chr1	55469434	55469834	0.076923077	0.071428571	0.736842105	0.846153846	0.85	0.909090909	0	0.705882353	0.821428571	1	0.722222222	0.722222222	1	Shared_early
chr1	55549011	55549411	0.136363636	0.666666667	1	1	0.944444444	0.923076923	0.153846154	0.153846154	0.949152542	1	0.909090909	0.4	1	Shared_early
chr1	55614840	55615240	1	0.9375	0.105263158	0.142857143	0	0.25	0.588235294	0.588235294	0.852941176	0.888888889	0.56	0.666666667	5	Cux2_late
chr1	55616846	55617246	0.038461538	0.19047619	0.571428571	0.5	0.64	0.428571429	0.178571429	0	0.634615385	0.909090909	0.935483871	1	3	Shared_early
chr1	55722940	55723340	0.02739726	0.03125	0.463414634	0.210526316	0.666666667	0.333333333	0.014705882	0	0.78125	0.666666667	0.837209302	0.648648649	3	Shared_early
chr1	55731859	55732259	0.041666667	0.333333333	0.857142857	1	0.846153846	1	0.0625	0	0.9375	0.666666667	0.8125	0.5	0	Shared_early
chr1	55757596	55757996	0.25	0.125	0.888888889	0.818181818	0.9	1	0.074074074	0	0.935483871	1	0.685714286	0.857142857	0	Shared_early
chr1	55762113	55762513	0.06097561	0.171428571	0.737704918	0.789473684	0.819672131	0.8	0.093333333	0.173913043	0.758333333	0.703703704	0.758064516	0.714285714	0	Shared_early
chr1	55944888	55945288	0.078947368	0.068965517	0.1	0.1	0.384615385	0.2	0.095238095	0	0.714285714	0.7	0.733333333	0.818181818	7	Cux2_constitutive_Tle4_early
chr1	55946246	55946646	0.311111111	0.210526316	0.054054054	0.15625	0.137254902	0.261904762	0.325301205	0.25	0.808641975	0.891304348	0.882352941	0.857142857	7	Cux2_constitutive_Tle4_early
chr1	55952292	55952692	0.541935484	0.551020408	0.025423729	0.092783505	0.1375	0.20754717	0.682692308	0.75	0.890034364	0.917808219	0.911949686	0.8	5	Cux2_late
chr1	55971597	55971997	0.058823529	0.071428571	0	0	0.133333333	0	0.03125	0.117647059	0.761904762	0.75	0.766666667	0.766666667	7	Cux2_constitutive_Tle4_early
chr1	55974183	55974583	0.65	0.66	0.139240506	0.263157895	0.297297297	0.086956522	0.556962025	0.66	0.910828025	0.857142857	0.913978495	0.923076923	5	Cux2_late
chr1	56015077	56015477	0.264150943	0.297297297	0	0	0.149253731	0.045454545	0.627118644	0.62962963	0.9140625	0.75	0.944444444	0.903225806	7	Cux2_constitutive_Tle4_early
chr1	56263570	56263970	0.924528302	0.88	0.127659574	0.105263158	0.322580645	0.481481481	0.946428571	1	0.9	0.875	0.769230769	0.3	5	Cux2_late
chr1	56300291	56300691	0.619047619	0.451612903	0.120689655	0.178571429	0.25	0.153846154	0.576271186	0.777777778	0.87037037	0.727272727	0.901639344	1	5	Cux2_late
chr1	56303013	56303413	0.473684211	0.333333333	0	0	0.085714286	0.133333333	0.697674419	0.727272727	0.898550725	0.894736842	0.80952381	0.846153846	5	Cux2_late
chr1	56307100	56307500	0.340425532	0.64	0.028169014	0.03030303	0.175675676	0.15625	0.698412698	0.631578947	0.917582418	0.847826087	0.831460674	0.851851852	5	Cux2_late
chr1	56309243	56309643	0.305555556	0.157894737	0	0	0	0.222222222	0.176470588	0.176470588	0.958333333	0.833333333	0.846153846	0.846153846	7	Cux2_constitutive_Tle4_early
chr1	56310057	56310457	0.466666667	0.4	0	0	0.076923077	0.076923077	0.176470588	0.176470588	0.78125	0.875	0.791666667	1	7	Cux2_constitutive_Tle4_early
chr1	56401753	56402153	0.125	0.095238095	0.586956522	0.461538462	0.903225806	0.727272727	0.326530612	0.227272727	0.756410256	0.6	0.8125	0.875	0	Shared_early
chr1	56452647	56453047	0.19047619	0.090909091	0.473684211	0.473684211	0.625	0.75	0	0	0.836734694	0.8125	0.966666667	1	3	Shared_early
chr1	56454237	56454637	0.4375	0.5	0.888888889	0.4	0.25	0.25	0.1875	0.083333333	0.933333333	1	0.85	0.85	3	Shared_early
chr1	56789886	56790286	0.25	0.142857143	0.888888889	0.818181818	1	1	0.388888889	0.4	0.729166667	0.944444444	0.914285714	0.914285714	1	Shared_early
chr1	56806423	56806823	0.215686275	0.333333333	0.451612903	0.477272727	0.380952381	0.708333333	0.161764706	0.076923077	0.78021978	1	0.82	1	3	Shared_early
chr1	56983582	56983982	0.619047619	0.428571429	0.25	0.272727273	0.2	0.2	0.8	0.764705882	0.8125	0.789473684	0.960784314	1	5	Cux2_late
chr1	56990636	56991036	0.675675676	0.7	0.121212121	0	0.275862069	0.208333333	0.761904762	0.761904762	0.815789474	0.857142857	0.777777778	0.777777778	5	Cux2_late
chr1	56992227	56992627	0.625	0.555555556	0.153846154	0	0.423076923	0.5	0.862068966	1	1	1	0.962962963	1	5	Cux2_late
chr1	56999001	56999401	0.24	0.857142857	0	0.153846154	0.083333333	0	0.789473684	0.727272727	0.820512821	0.818181818	0.846153846	0.846153846	5	Cux2_late
chr1	57001682	57002082	0.4875	0.47826087	0.118644068	0.029411765	0.145454545	0.1	0.910569106	1	0.850340136	0.803921569	0.927536232	1	5	Cux2_late
chr1	57004933	57005333	0.613333333	0.512820513	0.186046512	0.024390244	0.093333333	0.434782609	0.802469136	0.966666667	0.833333333	0.808510638	0.630434783	0.772727273	5	Cux2_late
chr1	57009395	57009795	0.392857143	0.333333333	0.054545455	0.097560976	0.095238095	0.368421053	0.763888889	0.742857143	0.836206897	0.933333333	0.753246753	0.9375	5	Cux2_late
chr1	57011443	57011843	0.387755102	0.518518519	0.029411765	0	0.106382979	0.106382979	0.764705882	0.5	0.791666667	0.833333333	0.897959184	0.888888889	5	Cux2_late
chr1	57012993	57013393	0.408163265	0.461538462	0.012048193	0.020408163	0.029411765	0	0.444444444	0.739130435	0.640522876	0.708333333	0.776315789	0.666666667	7	Cux2_constitutive_Tle4_early
chr1	57017401	57017801	0.32972973	0.240740741	0.071895425	0.023255814	0.123966942	0.06	0.697368421	0.658227848	0.808510638	0.783505155	0.733333333	0.634615385	7	Cux2_constitutive_Tle4_early
chr1	57034983	57035383	0	0	0	0	0.010752688	0.02	0.035294118	0.048780488	0.641304348	0.810810811	0.626984127	0.740740741	7	Cux2_constitutive_Tle4_early
chr1	57037107	57037507	0.005714286	0	0.046728972	0.029850746	0	0	0.006329114	0.02173913	0.863333333	0.914893617	0.674698795	0.289855072	7	Cux2_constitutive_Tle4_early
chr1	57040039	57040439	0.046666667	0.070652174	0.384	0.390410959	0.444954128	0.5	0.032697548	0.073170732	0.713101161	0.685714286	0.718662953	0.784090909	3	Shared_early
chr1	57068410	57068810	0.142857143	0.111111111	0.666666667	0.777777778	0.681818182	0.5	0.028571429	0	0.739130435	0.833333333	0.769230769	0.333333333	3	Shared_early
chr1	57116335	57116735	0.214285714	0.25	0.416666667	0.181818182	1	1	0.615384615	0.333333333	0.90625	1	0.954545455	0.666666667	1	Shared_early
chr1	57139922	57140322	0.015384615	0.05	0.448979592	0.615384615	0.46875	0.736842105	0.069767442	0.055555556	0.865546218	1	0.895833333	1	3	Shared_early
chr1	57231558	57231958	0	0.5	0.75	1	0.5	0.833333333	0.137931034	0.214285714	0.875	0.923076923	0.818181818	1	0	Shared_early
chr1	57265278	57265678	0.303571429	0.176470588	0.808219178	0.733333333	0.813953488	1	0.06	0.111111111	0.885714286	0.9	0.873684211	0.863636364	0	Shared_early
chr1	57274941	57275341	0.069767442	0.140350877	0.743589744	0.833333333	0.857142857	0.8	0.018691589	0.020833333	0.84057971	0.611111111	0.814285714	0.923076923	0	Shared_early
chr1	57382814	57383214	0.137931034	0.151515152	0.661538462	0.647058824	0.632352941	0.72972973	0.129310345	0.03125	0.746835443	0.707317073	0.679012346	0.702702703	3	Shared_early
chr1	57386052	57386452	0.408163265	0.108108108	0.675324675	0.675675676	0.72	0.928571429	0.104166667	0.142857143	0.877906977	0.906976744	0.861702128	0.981818182	0	Shared_early
chr1	57390561	57390961	0.035714286	0	0.564102564	0.533333333	0.518518519	0.533333333	0.216666667	0.096774194	0.790123457	0.857142857	0.848484848	0.875	3	Shared_early
chr1	57410015	57410415	0.625	0.7	0.166666667	0	0	0	0.735294118	0.666666667	0.661971831	0.733333333	0.717948718	0.717948718	5	Cux2_late
chr1	57473133	57473533	0.961538462	0.875	0.2	0	0.230769231	0.052631579	0.966666667	1	0.712121212	1	0.857142857	0.842105263	5	Cux2_late
chr1	57493252	57493652	0.25	0.5	0.083333333	0.2	0.142857143	0.157894737	0.230769231	0.230769231	0.162790698	0.166666667	0.181818182	0.214285714	4	Shared_late
chr1	57541591	57541991	0.291666667	0.25	1	0.857142857	0.666666667	0.777777778	0.266666667	0.266666667	0.923076923	1	0.9	1	1	Shared_early
chr1	57554470	57554870	0.051282051	0.176470588	0.866666667	0.833333333	0.75	0.8	0.307692308	0.352941176	0.75	0.909090909	0.941176471	0.909090909	1	Shared_early
chr1	57663166	57663566	0.607142857	0.625	0.1	0.1	0	0	0.695652174	0.714285714	0.75	0.8	1	1	5	Cux2_late
chr1	57665291	57665691	0.047169811	0.027027027	0.65	0.551724138	0.824561404	0.641025641	0.072	0.027777778	0.729032258	0.666666667	0.743119266	0.714285714	3	Shared_early
chr1	57669553	57669953	0.083333333	0.272727273	0.842105263	0.916666667	0.774193548	0.727272727	0.25	0.545454545	0.72972973	0.75	0.75	0.75	1	Shared_early
chr1	57741099	57741499	0.909090909	1	0.4	0.4	0	0.15	0.942857143	1	0.947368421	0.947368421	0.722222222	0.8	5	Cux2_late
chr1	57798554	57798954	0.833333333	0.8	0.85	0.923076923	0.884615385	1	0.107142857	0	0.516666667	0.125	0.5	0.1	9	Tle4_constitutive
chr1	57833533	57833933	0	0.142857143	0.047619048	0	0	0	0	0	0.5	0.125	0.761904762	0.761904762	7	Cux2_constitutive_Tle4_early
chr1	57839347	57839747	0.151515152	0.184210526	0.4	0.818181818	0.571428571	0.428571429	0.219512195	0.210526316	0.864864865	0.833333333	0.893617021	1	3	Shared_early
chr1	57841155	57841555	0.8125	0.866666667	0.176470588	0.153846154	0.214285714	0.125	1	0.666666667	0.9	0.9	0.9375	0.9375	5	Cux2_late
chr1	57846770	57847170	0.347826087	0	0.333333333	0.4	0.333333333	0.2	0.083333333	0.083333333	0.8	1	0.785714286	0.785714286	7	Cux2_constitutive_Tle4_early
chr1	57857716	57858116	0.419354839	0.384615385	0.777777778	0.619047619	0.689655172	0.642857143	0.078947368	0.166666667	0.777777778	0.8	0.894736842	1	0	Shared_early
chr1	57861720	57862120	0.622641509	0.631578947	0.087719298	0.033333333	0.194444444	0.033333333	0.785714286	0.743589744	0.873333333	0.814814815	0.913793103	1	5	Cux2_late
chr1	57865171	57865571	0.852941176	0.838709677	0.377777778	0.419354839	0.34375	0.285714286	0.875	0.615384615	0.982142857	1	1	1	5	Cux2_late
chr1	57880809	57881209	0.771784232	0.72173913	0.053846154	0.179245283	0.130434783	0.206896552	0.816901408	0.833333333	0.810495627	0.873417722	0.855813953	0.578947368	5	Cux2_late
chr1	57883123	57883523	0.625	0.631578947	0.064516129	0.064516129	0	0.176470588	0.666666667	0.666666667	0.930555556	0.9	0.96875	0.857142857	5	Cux2_late
chr1	57903571	57903971	0.076923077	0.071428571	0.625	0.333333333	0.736842105	0.5	0	0.166666667	0.826086957	0.826086957	1	0.777777778	3	Shared_early
chr1	57925555	57925955	0.721518987	0.8	0.121212121	0.142857143	0.211538462	0.407407407	0.87804878	0.870967742	0.875	0.846153846	0.886792453	1	5	Cux2_late
chr1	57935183	57935583	0.885714286	0.923076923	0.045454545	0.307692308	0.071428571	0.071428571	0.823529412	1	0.810810811	1	0.916666667	1	5	Cux2_late
chr1	57947128	57947528	0.55	0.641975309	0.394736842	0.324324324	0.324675325	0.333333333	0.628571429	0.581395349	0.873913043	0.911764706	0.826086957	0.921052632	5	Cux2_late
chr1	57961461	57961861	0.972972973	1	0.315789474	0.35	0.184210526	0.285714286	0.974358974	1	0.844444444	0.714285714	0.840909091	0.714285714	5	Cux2_late
chr1	57967492	57967892	0.232394366	0.294117647	0.617021277	0.555555556	0.638888889	0.775	0.108433735	0.111111111	0.733333333	0.684210526	0.794520548	0.896551724	3	Shared_early
chr1	57998681	57999081	0.12	0.076923077	0.6	0.833333333	0.736842105	0.736842105	0.117647059	0.272727273	0.803030303	1	0.947368421	1	0	Shared_early
chr1	58140156	58140556	1	0.875	0.307692308	0.181818182	0.666666667	0.666666667	0.913043478	0.928571429	1	1	0.9	1	6	Cux2_late
chr1	58181755	58182155	0.775862069	0.9375	0.12	0	0.166666667	0	0.972222222	0.972222222	0.901639344	0.85	0.964285714	1	5	Cux2_late
chr1	58266854	58267254	0.659090909	0.761904762	0.142857143	0	0	0	0.583333333	0.611111111	0.381818182	0.236842105	0.25	0.3	4	Shared_late
chr1	58277555	58277955	0.1	0.333333333	0.8125	0.55	0.7	0.625	0.052631579	0.2	0.793103448	0.764705882	0.9375	1	0	Shared_early
chr1	58332815	58333215	0.125	0	0.714285714	0.666666667	0.423076923	0.423076923	0	0	0.558139535	0.2	0.555555556	1	3	Shared_early
chr1	58342555	58342955	0.923076923	0.894736842	0.736842105	0.923076923	0.96969697	0.96969697	0.888888889	0.833333333	0.237288136	0.230769231	0.472222222	0.625	9	Tle4_constitutive
chr1	58346621	58347021	0.327586207	0.222222222	0.029411765	0	0.1	0.25	0.543478261	0.529411765	0.790697674	0.631578947	0.441176471	0.857142857	7	Cux2_constitutive_Tle4_early
chr1	58416274	58416674	0.883333333	0.926829268	0	0	0	0.125	0.5	0.654545455	0.155844156	0.083333333	0.243902439	0.666666667	4	Shared_late
chr1	58423486	58423886	0.922222222	0.916666667	0.2	0.222222222	0.166666667	0.090909091	0.62962963	0.16	0.368421053	0.368421053	0.5	0.222222222	4	Shared_late
chr1	58476907	58477307	0.90625	0.529411765	0.20754717	0.115384615	0.018181818	0	0.730769231	0.72	0.333333333	0.222222222	0.325	0.25	4	Shared_late
chr1	58551228	58551628	1	1	0.19047619	0.379310345	0.05	0.117647059	0.956521739	1	0.972222222	0.962962963	0.976744186	1	5	Cux2_late
chr1	58553223	58553623	1	1	0.142857143	0.444444444	0.125	0.125	1	1	0.75862069	0.615384615	0.727272727	0.4	10	Cux2_late
chr1	58639945	58640345	0.958333333	1	0.533333333	0.384615385	0.352941176	0.777777778	0.375	0.115384615	0.435897436	0.222222222	0.4	0.4	9	Tle4_constitutive
chr1	58674867	58675267	0.666666667	0.666666667	0.125	0	0.076923077	0	0.75	0.9	0.738095238	0.571428571	0.894736842	0.666666667	5	Cux2_late
chr1	58708430	58708830	0.848484848	0.928571429	0.363636364	0.666666667	0.266666667	0	0.840909091	0.904761905	0.611111111	0.75	0.75	0.714285714	5	Cux2_late
chr1	58749467	58749867	0.583333333	0.7	0	0.0625	0	0.111111111	0.939393939	0.8	0.87804878	0.970588235	1	1	5	Cux2_late
chr1	58794086	58794486	0.846153846	0.842105263	0.032258065	0.136363636	0.214285714	0	0.541666667	0.5	0.215189873	0.071428571	0.37037037	0.2	4	Shared_late
chr1	58823694	58824094	0.627118644	0.846153846	0.263157895	0.625	0.222222222	0.333333333	0.796875	0.769230769	0.909090909	1	0.869565217	1	5	Cux2_late
chr1	58887662	58888062	0.92	0.92	0.1	0.1	0.142857143	0.142857143	0.9	0.75	0.548387097	0.333333333	0.523809524	0.4	10	Cux2_late
chr1	58912849	58913249	1	1	0.2	0.266666667	0.357142857	0.142857143	0.931034483	0.95	0.603773585	0.235294118	0.666666667	0.266666667	10	Cux2_late
chr1	58949878	58950278	0.545454545	0.8	0.189189189	0.189189189	0.1	0.1	1	0.666666667	0.942857143	0.913043478	1	0.875	5	Cux2_late
chr1	58966655	58967055	0.948717949	0.95	0.375	0.235294118	0.136363636	0.310344828	0.897435897	0.75	0.487179487	0.5	0.424657534	0.307692308	10	Cux2_late
chr1	58994261	58994661	0.972222222	0.924528302	0.240740741	0.285714286	0.03125	0.03030303	0.956521739	1	0.688405797	0.64516129	0.633802817	0.230769231	10	Cux2_late
chr1	59041711	59042111	0.860465116	0.885714286	0	0	0.093023256	0	0.870967742	1	0.277777778	0.222222222	0.212121212	0.333333333	4	Shared_late
chr1	59051281	59051681	0.982142857	0.777777778	0	0.076923077	0.4375	0.181818182	0.833333333	0.85	0.846846847	0.846153846	0.774193548	0.833333333	5	Cux2_late
chr1	59052601	59053001	0.945945946	0.894736842	0.380952381	0.5	0	0.176470588	0.882352941	0.846153846	0.634146341	0.684210526	0.333333333	0.833333333	10	Cux2_late
chr1	59219295	59219695	0.1	0.090909091	0	0.038461538	0	0	0.133333333	0.222222222	0.840909091	1	0.571428571	0.571428571	7	Cux2_constitutive_Tle4_early
chr1	59220934	59221334	0.180327869	0.129032258	0.069767442	0.151515152	0.119047619	0	0.254237288	0.454545455	0.775280899	0.722222222	0.775862069	0.95	7	Cux2_constitutive_Tle4_early
chr1	59371765	59372165	0.083333333	0.083333333	0.555555556	0.818181818	0.833333333	0.857142857	0.054054054	0	0.725806452	0.9375	0.6	0.777777778	0	Shared_early
chr1	59389449	59389849	0.243902439	0.214285714	0.631578947	0.789473684	0.860465116	0.8	0.098039216	0.166666667	0.716981132	0.923076923	1	0.857142857	0	Shared_early
chr1	59398779	59399179	0.390243902	0.428571429	0.766666667	1	0.941176471	0.944444444	0.095238095	0.095238095	0.833333333	0.9	0.923076923	0.909090909	8	Tle4_early
chr1	59432933	59433333	0.081081081	0.074074074	0.631578947	0.631578947	0.8125	0.8125	0.03125	0	0.5	0.434782609	0.714285714	0.16	2	Shared_early
chr1	59440358	59440758	0.346153846	0.388888889	1	1	1	0.928571429	0.307692308	0.235294118	0.951219512	1	1	1	1	Shared_early
chr1	59451669	59452069	0.032258065	0.088235294	0.771929825	0.424242424	0.867647059	0.85	0.085714286	0.037037037	0.818181818	0.796296296	0.8375	0.846153846	0	Shared_early
chr1	59454195	59454595	0.260869565	0.357142857	0.956521739	0.833333333	0.928571429	0.875	0.192307692	0.066666667	0.88	0.88	1	1	0	Shared_early
chr1	59455349	59455749	0.176470588	0.5	0.692307692	0.692307692	0.727272727	1	0.173913043	0.444444444	0.941176471	0.9	0.941176471	0.941176471	1	Shared_early
chr1	59479208	59479608	0	0.083333333	0.411764706	1	0.6	0.555555556	0.055555556	0	0.851851852	0.625	0.7	0.4	3	Shared_early
chr1	59494751	59495151	0.170731707	0.2	0.818181818	0.833333333	0.9	0.52173913	0.261904762	0.333333333	0.763888889	0.826086957	0.860465116	0.909090909	1	Shared_early
chr1	59541493	59541893	0.098591549	0.053846154	0.754966887	0.576576577	0.638709677	0.839285714	0.077253219	0.08045977	0.638996139	0.791666667	0.759358289	0.6	0	Shared_early
chr1	59544201	59544601	0.272727273	0.159090909	0.813559322	0.666666667	0.868852459	0.897435897	0.173913043	0.133333333	0.786666667	0.775	0.802816901	0.884615385	0	Shared_early
chr1	59589788	59590188	0.928571429	0.933333333	0.142857143	0.307692308	0.230769231	0.071428571	0.85	0.894736842	0.75	0.875	0.676470588	0.676470588	5	Cux2_late
chr1	59610560	59610960	0.25	0	0.875	0.6	0.882352941	1	0.117647059	0.166666667	0.769230769	0.722222222	0.863636364	0.8	0	Shared_early
chr1	59660753	59661153	0.047619048	0.25	0.47826087	0.289473684	0.741935484	0.947368421	0.113636364	0	0.82	0.5	0.372881356	0.538461538	2	Shared_early
chr1	59883311	59883711	0.722222222	0.545454545	0.27027027	0.25	0.041666667	0	0.259259259	0.291666667	0.101449275	0.114285714	0.222222222	0.222222222	4	Shared_late
chr1	59934909	59935309	0.852941176	0.928571429	0.05	0.235294118	0.105263158	0	0.78	0.875	0.396825397	0.5	0.457142857	0.571428571	10	Cux2_late
chr1	60255938	60256338	0.210526316	0.2	0.055555556	0.055555556	0.333333333	0.333333333	0.384615385	0.5	0.555555556	0.8	0.666666667	1	7	Cux2_constitutive_Tle4_early
chr1	60444867	60445267	0.923076923	0.944444444	0.166666667	0.307692308	0.2	0.3	0.666666667	0.714285714	0.125	0	0.15	0	4	Shared_late
chr1	60453436	60453836	0.793103448	0.793103448	0.043478261	0.045454545	0.235294118	0.5	0.571428571	0.545454545	0.206349206	0.125	0.294117647	0.294117647	4	Shared_late
chr1	60527806	60528206	0.935483871	0.854166667	0.259259259	0.217391304	0.153846154	0.583333333	0.93877551	0.75	0.457627119	0.652173913	0.461538462	0.333333333	10	Cux2_late
chr1	60545431	60545831	0.925	0.571428571	0.111111111	0.111111111	0	0	0.933333333	0.888888889	0.388888889	0.388888889	0.2	0.4	10	Cux2_late
chr1	60621627	60622027	0.777777778	1	0.038461538	0.153846154	0	0	0.7	0.7	0.222222222	0.428571429	0	0.6	4	Shared_late
chr1	60637638	60638038	0.857142857	0.789473684	0.043478261	0	0	0.071428571	0.913043478	0.913043478	0.518518519	0.545454545	0.55	0.55	10	Cux2_late
chr1	60684400	60684800	0.081967213	0.227272727	0.80952381	0.925925926	0.952380952	0.857142857	0.2	0.086956522	0.712121212	0.923076923	0.838709677	0.875	0	Shared_early
chr1	60703054	60703454	0.03125	0.181818182	0.5	0.3125	0.92	0.444444444	0.133333333	0.133333333	0.745098039	1	0.6875	0.6	3	Shared_early
chr1	60822369	60822769	0.5	0.6	0.0625	0.2	0.222222222	0.285714286	0.4	0.4	0.827586207	0.833333333	0.523809524	1	7	Cux2_constitutive_Tle4_early
chr1	60866141	60866541	0.916666667	0.818181818	0.923076923	0.923076923	1	0.923076923	0.625	0.692307692	0.34375	0.583333333	0.35	0.222222222	9	Tle4_constitutive
chr1	60917929	60918329	0.138888889	0	0.05	0	0	0	0.75	1	0	0	0	0	4	Shared_late
chr1	60919984	60920384	0.684210526	0.65	0.185185185	0.384615385	0	0.142857143	0.68	0.75	0.666666667	1	1	1	5	Cux2_late
chr1	61017329	61017729	0.888888889	0.90625	0.269230769	0	0.223880597	0.285714286	0.878787879	1	0.398148148	0.380952381	0.414634146	0.25	10	Cux2_late
chr1	61097367	61097767	0.954545455	1	0.260869565	0.260869565	0.076923077	0.333333333	0.875	1	0.431818182	0.3	0.55	0.55	10	Cux2_late
chr1	61097367	61097767	0.954545455	1	0.260869565	0.260869565	0.076923077	0.333333333	0.875	1	0.431818182	0.3	0.55	0.55	10	Cux2_late
chr1	61197610	61198010	0.333333333	0.173076923	0.469387755	0.318181818	0.610169492	0.222222222	0.392857143	0.4	0.862068966	0.902439024	0.80952381	0.888888889	3	Shared_early
chr1	61199832	61200232	0.307692308	0.428571429	0.777777778	0.777777778	0.785714286	0.583333333	0.416666667	0.3	0.983870968	0.888888889	1	0.875	1	Shared_early
chr1	61202763	61203163	0.181818182	0	0.166666667	0.833333333	0.75	0.666666667	0	0	0.552631579	0.5	0.65	0.65	3	Shared_early
chr1	61248019	61248419	0.727272727	0.375	0.153846154	0.1875	0.264705882	0.264705882	0.647058824	0.333333333	0.901960784	0.901960784	0.96969697	0.666666667	5	Cux2_late
chr1	61322590	61322990	0.076923077	0.055555556	0.754716981	0.629032258	0.593220339	0.875	0.049180328	0.111111111	0.891566265	0.948717949	0.959459459	0.96	0	Shared_early
chr1	61326576	61326976	0.44	0.333333333	0.833333333	0.730769231	0.870967742	1	0.161290323	0.235294118	0.949152542	1	0.928571429	0.928571429	1	Shared_early
chr1	61355623	61356023	0	0.083333333	0.615384615	1	0.722222222	1	0.25	0	0.886363636	0.92	0.909090909	1	0	Shared_early
chr1	61357041	61357441	0.078947368	0	0.476190476	0.476190476	0.571428571	0.769230769	0.086956522	0	0.823529412	1	0.821428571	0.821428571	3	Shared_early
chr1	61358322	61358722	0	0	0.307692308	0.307692308	0.153846154	0	0.066666667	0.066666667	0.515151515	0.818181818	0.904761905	0.8	7	Cux2_constitutive_Tle4_early
chr1	61359284	61359684	0.090909091	0	0.727272727	0.529411765	0.772727273	0.733333333	0	0	0.847457627	0.833333333	0.833333333	0.823529412	0	Shared_early
chr1	61416122	61416522	0.033333333	0.583333333	0.238095238	0.147058824	0.590909091	0.260869565	0.037735849	0	0.721649485	0.555555556	0.659090909	0.659090909	7	Cux2_constitutive_Tle4_early
chr1	61436543	61436943	0.161616162	0.155555556	0.84	0.906976744	0.864864865	0.818181818	0.077464789	0.183333333	0.845070423	0.859649123	0.834951456	0.823529412	0	Shared_early
chr1	61464014	61464414	0.115384615	0.090909091	0.315789474	0.333333333	0.571428571	0.238095238	0	0	0.821428571	0.944444444	0.854166667	1	3	Shared_early
chr1	61485597	61485997	0.34375	0.285714286	0.64	0.7	0.318181818	0.571428571	0.1	0	0.75	0.944444444	0.84	0.888888889	3	Shared_early
chr1	61576793	61577193	0.217391304	0.181818182	0.454545455	0.571428571	0.666666667	0.714285714	0.08	0.333333333	0.775510204	0.692307692	0.76	1	3	Shared_early
chr1	61599389	61599789	0.25	0	0.666666667	0.588235294	0.5	0.363636364	0.272727273	0.347826087	0.62962963	0.166666667	0.611111111	0.923076923	3	Shared_early
chr1	61744176	61744576	0.333333333	0.5	0.708333333	0.6	0.470588235	0.470588235	0.380952381	0.230769231	0.945945946	0.857142857	0.884615385	0.884615385	3	Shared_early
chr1	62056708	62057108	0	0	0.266666667	0.235294118	0.36	0.333333333	0.057142857	0.0625	0.4	0.714285714	0.692307692	0.692307692	7	Cux2_constitutive_Tle4_early
chr1	62228309	62228709	0.153846154	0	0.588235294	0.647058824	0.666666667	0.833333333	0.161290323	0.2	0.742857143	1	0.642857143	0.642857143	0	Shared_early
chr1	62261506	62261906	0.086206897	0.153846154	0.470588235	0.611111111	0.785714286	0.590909091	0.0625	0.117647059	0.849315068	0.818181818	0.8	0.8	3	Shared_early
chr1	62291176	62291576	0.421052632	0.25	0.444444444	0.590909091	0.3	0.3	0.076923077	0.384615385	0.794117647	0.8125	0.631578947	0.6	3	Shared_early
chr1	62300948	62301348	0.269230769	0.214285714	0.5	0.583333333	0.714285714	0.714285714	0.05	0.166666667	0.815789474	0.727272727	0.870967742	1	3	Shared_early
chr1	62372248	62372648	0.076923077	0.230769231	0.619047619	0.333333333	0.714285714	0.333333333	0.08	0	0.774193548	1	0.857142857	0.857142857	3	Shared_early
chr1	62390671	62391071	0.364705882	0.49122807	0.821428571	0.823529412	0.913793103	0.769230769	0.307692308	0.04	0.806896552	0.821428571	0.936936937	1	8	Tle4_early
chr1	62418209	62418609	0.12195122	0	0.657894737	0.764705882	0.818181818	0.642857143	0.162162162	0.166666667	0.744186047	0.75	0.75	1	0	Shared_early
chr1	62429301	62429701	0.333333333	0.230769231	0.84375	0.888888889	0.814814815	0.861111111	0.1	0.115384615	0.906666667	0.75	0.926829268	1	0	Shared_early
chr1	62439760	62440160	0.526315789	0.714285714	0	0.083333333	0.142857143	0.142857143	0.727272727	0.458333333	0.936170213	1	1	1	5	Cux2_late
chr1	62476121	62476521	0.04109589	0.086956522	0.8	0.902439024	0.909090909	0.952380952	0.02	0.156862745	0.87	0.642857143	0.746835443	0.933333333	0	Shared_early
chr1	62492604	62493004	0.444444444	0.4375	0.5	0.2	0.947368421	0.6	0.083333333	0.272727273	0.869565217	0.8	0.842105263	0.842105263	3	Shared_early
chr1	62576532	62576932	0.097560976	0	0.75	0.791666667	0.87804878	0.909090909	0.1875	0.166666667	0.914893617	0.8125	0.962962963	0.833333333	0	Shared_early
chr1	62611234	62611634	0.111111111	0.2	0.333333333	0.416666667	0.636363636	0.428571429	0.047619048	0.083333333	0.714285714	0.777777778	0.80952381	0.80952381	3	Shared_early
chr1	62626853	62627253	0.3	0.571428571	0.05	0.076923077	0.083333333	0.222222222	0.714285714	0.888888889	0.758064516	0.769230769	0.888888889	0.888888889	5	Cux2_late
chr1	62695171	62695571	0.210526316	0.357142857	0.923076923	0.857142857	0.925925926	0.666666667	0.285714286	0.25	0.85106383	0.928571429	0.92	0.75	1	Shared_early
chr1	62733965	62734365	0.833333333	0.791666667	0.043478261	0	0.216216216	0.09375	0.359375	0.043478261	0.084033613	0.148148148	0.098360656	0.277777778	4	Shared_late
chr1	62763173	62763573	0.172413793	0.045454545	0.891891892	0.864864865	0.76744186	0.761904762	0.090909091	0.055555556	0.919191919	0.956521739	0.972972973	1	0	Shared_early
chr1	62772434	62772834	0.586206897	0.307692308	0.764705882	0.833333333	0.681818182	0.764705882	0.291666667	0.416666667	0.95	0.95	1	1	1	Shared_early
chr1	62789755	62790155	0.103448276	0.117647059	0.813953488	0.555555556	0.652173913	0.8	0.029411765	0.076923077	0.796875	0.428571429	0.541666667	0.541666667	2	Shared_early
chr1	62794232	62794632	0.848484848	1	0.75	1	0.6	0.6	0.117647059	0.117647059	0.055555556	0.142857143	0	0.571428571	9	Tle4_constitutive
chr1	62897744	62898144	0.235294118	0.235294118	0.642857143	0.5	0.5625	0.5625	0.172413793	0.125	0.727272727	0.833333333	0.866666667	0.857142857	3	Shared_early
chr1	62928394	62928794	0.931034483	1	0.266666667	0.214285714	0.21875	0.266666667	0.95	0.625	0.777777778	1	0.9375	0.9375	5	Cux2_late
chr1	62948006	62948406	0.65	0.5	0.095238095	0.0625	0.076923077	0.142857143	0.702702703	0.75	0.76744186	1	0.714285714	0.545454545	5	Cux2_late
chr1	62953793	62954193	0.85483871	0.9	0.090909091	0.2	0.055555556	0.15625	0.769230769	0.75	0.6875	0.541666667	0.468085106	0.3	10	Cux2_late
chr1	62965841	62966241	0.890909091	0.947368421	0	0	0.206896552	0	0.8	0.882352941	0.935064935	0.931034483	0.962962963	1	5	Cux2_late
chr1	62981380	62981780	0.233333333	0	0.796296296	0.870967742	0.777777778	0.777777778	0.034482759	0.111111111	0.892156863	0.894736842	0.847826087	0.625	0	Shared_early
chr1	63002146	63002546	0.111111111	0	0.666666667	0.666666667	0.384615385	0	0	0	0.59375	0.333333333	0.777777778	1	3	Shared_early
chr1	63012076	63012476	0.321428571	0.16	0.795454545	0.826086957	0.777777778	0.833333333	0.090909091	0.285714286	0.784810127	0.777777778	0.837837838	1	0	Shared_early
chr1	63154049	63154449	0.941176471	0.833333333	0.923076923	0.875	0.875	0.875	0.6	0.045454545	0.695652174	0.695652174	0.933333333	1	8	Tle4_early
chr1	63176203	63176603	0.390625	0.409090909	0.24	0.24	0.710526316	0.307692308	0.465116279	0.210526316	0.402985075	0.291666667	0.75	0.75	7	Cux2_constitutive_Tle4_early
chr1	63500148	63500548	0.92	0.8	0.24	0.272727273	0.066666667	0.333333333	0.866666667	0.888888889	0.627906977	0.6	0.789473684	0.789473684	5	Cux2_late
chr1	63506445	63506845	0.578947368	0.538461538	0	0.142857143	0	0	0.714285714	1	0.170731707	0.170731707	0.272727273	0.333333333	4	Shared_late
chr1	63532803	63533203	0.967741935	1	0.347826087	0.2	0.5625	0.2	0.85	0.875	0.179487179	0.125	0.3	0.3	4	Shared_late
chr1	63543547	63543947	0.692307692	0.857142857	0.8	0.8	0.941176471	0.8	0.25	0.333333333	0.764705882	0.833333333	1	1	8	Tle4_early
chr1	63586625	63587025	0.118644068	0.066666667	0.731707317	0.526315789	0.790697674	0.875	0.037037037	0.090909091	0.679245283	0.8	0.90625	0.90625	0	Shared_early
chr1	63620946	63621346	0.766666667	1	0.4	0.083333333	0.318181818	0.363636364	0.52173913	0.7	0.958333333	0.6	1	1	5	Cux2_late
chr1	63816278	63816678	0.875	0.875	0.2	0.105263158	0.411764706	0.222222222	0.733333333	0.625	0.317073171	0.4	0.333333333	0.333333333	4	Shared_late
chr1	63865942	63866342	0.071428571	0	0.666666667	0.538461538	0.941176471	0.538461538	0.115384615	0.076923077	0.755555556	0.8125	0.818181818	0.818181818	0	Shared_early
chr1	64024117	64024517	0.25	0.3	0.888888889	0.888888889	0.85	1	0.086956522	0	0.90625	1	0.928571429	0.928571429	0	Shared_early
chr1	64034155	64034555	0.25	0.181818182	0.75	0.681818182	0.942857143	0.882352941	0.133333333	0.125	0.777777778	0.5	0.448275862	0.448275862	2	Shared_early
chr1	64041226	64041626	0	0	0.307692308	0.105263158	0.111111111	0.25	0	0	0.425	0.1	0.708333333	0.708333333	7	Cux2_constitutive_Tle4_early
chr1	64050456	64050856	0	0	0.6	0.538461538	0.772727273	0.772727273	0	0.2	0.568627451	0.647058824	0.739130435	0.777777778	3	Shared_early
chr1	64086811	64087211	0.964285714	0.888888889	0.08	0.2	0	0.214285714	0.87037037	0.916666667	0.370967742	0.48	0.393939394	0.4	10	Cux2_late
chr1	64102630	64103030	0.80952381	0.8	0.12	0.285714286	0	0.142857143	0.888888889	0.75	0.19047619	0	0.178571429	0.178571429	4	Shared_late
chr1	64125326	64125726	0.836065574	0.785714286	0.033333333	0	0.344827586	0.037037037	0.576470588	0.842105263	0.514851485	0.470588235	0.464285714	0.380952381	10	Cux2_late
chr1	64241755	64242155	0.944444444	0.818181818	0.105263158	0.181818182	0.055555556	0.083333333	0.416666667	0.5	0.162162162	0.162162162	0.181818182	0	4	Shared_late
chr1	64388165	64388565	0.580645161	0.2	0.176470588	0	0	0	0.185185185	0.178571429	0.438596491	0.7	0.8	0.857142857	7	Cux2_constitutive_Tle4_early
chr1	64459229	64459629	0.526315789	0.266666667	0.708333333	0.722222222	0.764705882	1	0.2	0.333333333	0.930232558	0.9	0.772727273	0.772727273	1	Shared_early
chr1	64555414	64555814	0.9	0.851851852	0.038461538	0.166666667	0.058823529	0.125	0.852941176	1	0.670588235	0.833333333	0.878787879	0.5	5	Cux2_late
chr1	64560658	64561058	0.807692308	0.8	0	0.153846154	0.153846154	0	0.333333333	0.166666667	0.083333333	0	0	0	4	Shared_late
chr1	64647767	64648167	0.860465116	1	0.04	0.19047619	0.275	0.071428571	1	1	0.769230769	0.333333333	0.642857143	0.5	10	Cux2_late
chr1	64657107	64657507	0.899082569	0.857142857	0.2	0.212765957	0.188679245	0.3	0.916666667	1	0.765765766	0.87804878	0.892857143	0.413793103	5	Cux2_late
chr1	64687549	64687949	0.095238095	0	0.833333333	0.818181818	0.571428571	0.571428571	0.125	0.111111111	0.2	0	0.55	0.55	2	Shared_early
chr1	64696191	64696591	0.785714286	0.653846154	0.24	0.185185185	0.175	0.2	0.76	0.863636364	0.862745098	1	0.8	0.8	5	Cux2_late
chr1	64720207	64720607	0.864864865	0.933333333	0.272727273	0.0625	0.285714286	0.214285714	0.866666667	1	0.92	1	0.875	0.9	5	Cux2_late
chr1	64758936	64759336	0.125	0.035714286	0.6	0.6	0.52173913	0.555555556	0.041666667	0.041666667	0.547619048	0.428571429	0.909090909	0.909090909	3	Shared_early
chr1	64766052	64766452	0.325	0.111111111	0.095238095	0.15	0.115384615	0	0.952380952	0.857142857	0.487804878	0.8	0.827586207	1	5	Cux2_late
chr1	64780300	64780700	0.063829787	0.055555556	0.56	0.380952381	0.5	0.5	0.019230769	0	0.816326531	0.769230769	1	1	3	Shared_early
chr1	64826458	64826858	0.027777778	0.047619048	0.475	0.545454545	0.571428571	0.545454545	0.013888889	0.028571429	0.752212389	0.740740741	0.863013699	0.84	3	Shared_early
chr1	64899944	64900344	0.029411765	0.090909091	0.954545455	0.866666667	0.875	0.9	0.104166667	0	0.745762712	1	0.764705882	0.777777778	0	Shared_early
chr1	64930540	64930940	0.476190476	0.476190476	0.5	0.909090909	0.846153846	0.5	0.055555556	0.222222222	0.58974359	0.571428571	0.8	0.8	8	Tle4_early
chr1	64962479	64962879	0.303030303	0.142857143	0.75	0.777777778	0.684210526	0.789473684	0.166666667	0.133333333	0.815384615	0.733333333	0.84	0.714285714	0	Shared_early
chr1	64974191	64974591	1	1	0.368421053	0.333333333	0.071428571	0	0.88	1	0.775510204	0.666666667	0.444444444	0.444444444	10	Cux2_late
chr1	65022118	65022518	0.058823529	0.076923077	0.631578947	0.636363636	0.944444444	0.722222222	0	0.090909091	0.80952381	0.769230769	0.705882353	0.2	2	Shared_early
chr1	65022118	65022518	0.058823529	0.076923077	0.631578947	0.636363636	0.944444444	0.722222222	0	0.090909091	0.80952381	0.769230769	0.705882353	0.2	2	Shared_early
chr1	65097664	65098064	0.096774194	0.045454545	0.666666667	0.666666667	1	0.555555556	0.322580645	0.142857143	0.911764706	0.911764706	0.904761905	0.818181818	0	Shared_early
chr1	65315134	65315534	0.947368421	0.75	0.833333333	0.888888889	0.7	0.588235294	0.666666667	0.695652174	0.2625	0.264705882	0.303030303	0.181818182	9	Tle4_constitutive
chr1	65380932	65381332	0.975	0.777777778	0	0	0.208333333	0.083333333	0.789473684	0.96	0.14	0.15	0.32	0.428571429	4	Shared_late
chr1	65397273	65397673	1	0.9	0.277777778	0.16	0	0	0.810810811	0.846153846	0.547619048	0.547619048	0.644444444	0.8	10	Cux2_late
chr1	65682437	65682837	1	1	0.076923077	0.333333333	0.533333333	0.533333333	0.956521739	0.727272727	0.742857143	0.666666667	0.857142857	0.857142857	5	Cux2_late
chr1	66050741	66051141	0.105263158	0.052631579	0.04	0.083333333	0	0.25	0.173913043	0.173913043	0.777777778	0.8	0.714285714	0.333333333	7	Cux2_constitutive_Tle4_early
chr1	66257587	66257987	0.851851852	0.75	0.1875	0	0.333333333	0	0.642857143	1	0.583333333	0.777777778	0.4	0.6	10	Cux2_late
chr1	66273410	66273810	0.161290323	0.1	0.894736842	0.6	0.882352941	0.882352941	0.214285714	0.5	0.564102564	0.7	0.766666667	0.789473684	1	Shared_early
chr1	66462182	66462582	0.917431193	0.9375	0.445945946	0.68	0.260273973	0.309090909	1	1	0.720588235	0.461538462	0.756410256	0.846153846	5	Cux2_late
chr1	66478069	66478469	0.972972973	1	0.1	0.133333333	0	0.1	0.827586207	0.777777778	0.157894737	0.066666667	0.294117647	0.25	4	Shared_late
chr1	66692846	66693246	0.791666667	0.818181818	1	1	0.888888889	1	0.933333333	0.928571429	0.552631579	0	0.5	0.5	9	Tle4_constitutive
chr1	66866766	66867166	0.15625	0.166666667	0.730769231	0.888888889	0.714285714	0.714285714	0.135135135	0.176470588	0.537313433	1	0.816326531	0.75	0	Shared_early
chr1	67067383	67067783	0.954545455	0.928571429	0.083333333	0.214285714	0.588235294	0	0.930232558	0.8	0.386666667	0.538461538	0.486486486	0.486486486	10	Cux2_late
chr1	67228977	67229377	0.09375	0.3125	0.352941176	0.5625	0.448275862	0.428571429	0.136363636	0	0.902439024	0.888888889	1	1	3	Shared_early
chr1	68921476	68921876	0	0	0.428571429	0.4	0.375	0.333333333	0	0	0.852941176	0.75	0.928571429	0.928571429	3	Shared_early
chr1	69151256	69151656	0.19047619	0.142857143	0.2	0.2	0.5	1	0	0	0.652173913	0.652173913	0.625	0.8	3	Shared_early
chr1	69157492	69157892	0.05	0.111111111	0.1875	0.1875	0.315789474	0.1	0	0.375	0.90625	1	0.45	1	7	Cux2_constitutive_Tle4_early
chr1	69480749	69481149	0.420289855	0.466666667	0.591836735	0.3	0.391304348	0.814814815	0.442857143	0.368421053	0.828571429	0.947368421	0.803030303	0.866666667	3	Shared_early
chr1	69528696	69529096	0.941176471	0.909090909	0.846153846	0.9375	0.956521739	0.8	0.117647059	0	0.441176471	0.6	0.461538462	0.285714286	9	Tle4_constitutive
chr1	69582178	69582578	0	0.2	0.888888889	0.888888889	0.642857143	0.888888889	0	0	0.828571429	1	0.782608696	1	0	Shared_early
chr1	69704700	69705100	0.055555556	0	0.76	0.4	0.944444444	0.857142857	0.083333333	0.142857143	0.769230769	0.8125	1	1	0	Shared_early
chr1	69709676	69710076	0.2	0.181818182	0.833333333	0.9	1	0.8	0.076923077	0	0.761904762	0.4	0.888888889	0.833333333	0	Shared_early
chr1	69845509	69845909	0.818181818	0.826086957	0.03125	0	0.08	0.043478261	0.848484848	0.823529412	0.452830189	0.769230769	0.736842105	0.428571429	10	Cux2_late
chr1	69847771	69848171	0	0	0.695652174	0.923076923	0.833333333	0.5	0.157894737	0.1	0.529411765	0.625	0.571428571	0.571428571	2	Shared_early
chr1	69899137	69899537	0.918367347	0.9	0	0.25	0.318181818	0	1	0.866666667	0.983333333	0.904761905	0.914285714	1	5	Cux2_late
chr1	70059748	70060148	0.846153846	0.846153846	0.176470588	0.111111111	0.416666667	0.428571429	0.833333333	0.875	0.9375	0.923076923	0.869565217	1	5	Cux2_late
chr1	70362891	70363291	0.837209302	0.866666667	0.160714286	0.192307692	0.068181818	0.1	0.756097561	0.833333333	0.652777778	0.75	0.6	0.6	10	Cux2_late
chr1	70426697	70427097	0	0	0.517241379	0.875	0.833333333	0.285714286	0.022727273	0	0.636363636	0.545454545	0.896551724	0.75	3	Shared_early
chr1	71553478	71553878	0.15	0.045454545	0.666666667	0.5	0.448275862	0.791666667	0.139534884	0.176470588	0.670454545	0.8	0.788461538	0.903225806	3	Shared_early
chr1	71692438	71692838	0.777777778	0.666666667	0.482758621	0.625	0.357142857	0.2	0.625	0.666666667	0.966666667	0.7	0.947368421	1	6	Cux2_late
chr1	71728679	71729079	0.142857143	0.125	0.461538462	0.75	0.571428571	0.571428571	0.25	0	0.62	0.727272727	0.904761905	0.875	3	Shared_early
chr1	71779751	71780151	0.055555556	0.111111111	0.769230769	1	0.681818182	0.272727273	0	0.142857143	0.745454545	0.875	0.807692308	0.807692308	0	Shared_early
chr1	71854199	71854599	0.210526316	0.083333333	0.117647059	0.25	0.294117647	0.294117647	0.785714286	0.857142857	0.769230769	0.7	0.555555556	0.555555556	7	Cux2_constitutive_Tle4_early
chr1	71894898	71895298	0.965517241	1	0.388888889	0.35	0.375	0.363636364	0.952380952	1	0.62962963	1	0.736842105	0.8	5	Cux2_late
chr1	71943780	71944180	0.982758621	0.947368421	0.818181818	0.956521739	0.944444444	0.944444444	0.96875	0.947368421	0.486842105	0.714285714	0.84	0.666666667	6	Cux2_late
chr1	71956087	71956487	0.461538462	0.777777778	0.857142857	0.833333333	0.9	0.9375	0.095238095	0.1	0.825	0.684210526	0.576923077	0.75	8	Tle4_early
chr1	71991602	71992002	0.909090909	0.875	0.105263158	0	0.181818182	0	0.821428571	0.8	0.772727273	0.866666667	0.619047619	0.619047619	5	Cux2_late
chr1	72049375	72049775	0.710526316	0.8	0	0.055555556	0	0	0.909090909	0.777777778	0.28	0.375	0.545454545	0.684210526	10	Cux2_late
chr1	72052503	72052903	0.212765957	0.266666667	0.695652174	0.823529412	0.85	0.85	0.2	0.2	0.852459016	1	0.848484848	1	0	Shared_early
chr1	72125501	72125901	0.285714286	0.3	0.75	0.714285714	0.892857143	0.769230769	0.090909091	0.083333333	0.756756757	1	0.875	0.833333333	0	Shared_early
chr1	72223228	72223628	1	1	0.25	0.157894737	0	0.181818182	0.846153846	0.785714286	0.20754717	0.5	0.386363636	0.5	10	Cux2_late
chr1	72229179	72229579	0.538461538	0.411764706	0.956521739	0.941176471	1	1	0.307692308	0.2	0.879518072	0.923076923	0.892857143	0.933333333	8	Tle4_early
chr1	72305881	72306281	0.1	0	0.571428571	0.818181818	0.894736842	0.909090909	0.0625	0	0.704545455	0.714285714	0.625	0.428571429	2	Shared_early
chr1	72369524	72369924	0.179487179	0.333333333	0.785714286	0.7	1	1	0.09375	0	0.810344828	1	0.727272727	0.727272727	0	Shared_early
chr1	72383356	72383756	1	1	0	0.222222222	0.416666667	0.416666667	1	0.882352941	0.736842105	0.705882353	0.516129032	0.516129032	10	Cux2_late
chr1	72429584	72429984	0.136363636	0.428571429	1	0.909090909	0.8	1	0.047619048	0.090909091	0.88	0.666666667	0.526315789	0.6	0	Shared_early
chr1	72459538	72459938	0.441176471	0.703703704	0.847826087	0.92	0.888888889	1	0.134615385	0.235294118	0.918367347	0.9	0.972972973	0.933333333	8	Tle4_early
chr1	72480199	72480599	0.355555556	0.166666667	0.551020408	0.80952381	0.720930233	0.6875	0.015384615	0.05	0.852459016	0.911764706	0.84	0.764705882	0	Shared_early
chr1	72501248	72501648	0.117647059	0.315789474	0.772727273	0.307692308	0.647058824	0.625	0.08	0	0.729411765	0.729411765	0.736842105	0.777777778	3	Shared_early
chr1	72508937	72509337	0.25	0.466666667	0.7	0.8	0.888888889	0.833333333	0.222222222	0.2	0.72	0.636363636	0.941176471	0.941176471	0	Shared_early
chr1	72515066	72515466	0.625	0.461538462	0.857142857	0.714285714	0.8	0.7	0.08	0.05	0.772727273	0.916666667	0.863636364	0.863636364	8	Tle4_early
chr1	72536742	72537142	0	0	0.571428571	0.6	0.433333333	0.833333333	0.03030303	0.03030303	0.835820896	0.722222222	0.866666667	0.166666667	3	Shared_early
chr1	72537826	72538226	0.486486486	0.333333333	0.944444444	0.9	0.9375	1	0.333333333	0	0.927272727	0.9375	0.904761905	0.833333333	1	Shared_early
chr1	72546286	72546686	0.276595745	0.375	0.785714286	0.941176471	0.92	0.888888889	0.37254902	0.19047619	0.852941176	0.444444444	0.971428571	0.888888889	1	Shared_early
chr1	72552785	72553185	0.444444444	0.789473684	0.035714286	0.05	0.131578947	0	0.526315789	0.5	0.806451613	0.833333333	0.785714286	0.769230769	5	Cux2_late
chr1	72557782	72558182	0.736842105	0.681818182	1	0.866666667	1	1	0.064516129	0	0.75	0.916666667	0.857142857	0.733333333	8	Tle4_early
chr1	72623824	72624224	0.063636364	0	0.290909091	0.25	0.513157895	0.322580645	0.053333333	0	0.655629139	0.618181818	0.6	0.64516129	3	Shared_early
chr1	72811547	72811947	0.458333333	0.2	0.125	0	0	0.1	0.25	0.384615385	0.846153846	0.833333333	0	0	7	Cux2_constitutive_Tle4_early
chr1	72851622	72852022	0.142857143	0	0.538461538	0.5	1	1	0.107142857	0	0.92	1	0.9375	0.9375	0	Shared_early
chr1	72852709	72853109	0	0	0.44	0.541666667	0.757575758	0.769230769	0	0	0.828947368	0.933333333	0.70212766	0.70212766	3	Shared_early
chr1	72860119	72860519	0.16	0.166666667	0.692307692	0.714285714	0.552631579	0.625	0.047619048	0.052631579	0.71641791	0.65	0.724137931	0.909090909	3	Shared_early
chr1	72863773	72864173	0.111111111	0.1	0.588235294	0.625	0.636363636	0.222222222	0.192307692	0	0.535714286	0.9	0.863636364	0.875	3	Shared_early
chr1	72873459	72873859	0.019417476	0	0.44	0.392857143	0.475728155	0.578947368	0.011111111	0	0.68452381	0.576923077	0.849056604	0.8125	3	Shared_early
chr1	72988839	72989239	0.866666667	0.842105263	0.227272727	0.041666667	0.022222222	0	0.871428571	0.888888889	0.866666667	0.888888889	0.915254237	0.941176471	5	Cux2_late
chr1	72999664	73000064	0.085714286	0	0.538461538	0.75	0.75	0.714285714	0.206896552	0.181818182	0.794871795	0.6875	0.648648649	0.466666667	2	Shared_early
chr1	73012922	73013322	0.761904762	0.777777778	0.066666667	0.1	0.111111111	0.333333333	0.592592593	0.727272727	0.385714286	0.285714286	0.368421053	0.8	10	Cux2_late
chr1	73111129	73111529	0.823529412	0.888888889	0	0	0	0	0.636363636	0.363636364	0.379310345	0.5	0.5	0.2	4	Shared_late
chr1	73216030	73216430	0.071428571	0.071428571	0.357142857	0.235294118	0.315789474	0.2	0.043478261	0	0.632653061	0.565217391	0.666666667	0.92	7	Cux2_constitutive_Tle4_early
chr1	73260519	73260919	0.117647059	0.117647059	0.848484848	0.285714286	1	0.666666667	0.714285714	0.857142857	0.975	1	1	1	1	Shared_early
chr1	73426203	73426603	1	1	0.416666667	0.083333333	0.47826087	0.47826087	0.96	0.9	0.966666667	1	0.925925926	0.925925926	5	Cux2_late
chr1	73435968	73436368	0.823529412	0.923076923	0	0.222222222	0	0.086956522	0.878787879	0.941176471	0.745454545	0.724137931	0.818181818	0.818181818	5	Cux2_late
chr1	73640578	73640978	0.818181818	0.928571429	0	0.1	0.115384615	0.115384615	0.578947368	0.578947368	0.103448276	0.666666667	0.5625	0.2	4	Shared_late
chr1	73687675	73688075	0.037735849	0.108108108	0.558823529	0.5	0.704545455	0.571428571	0.162790698	0.162790698	0.703125	0.806451613	0.896551724	0.954545455	3	Shared_early
chr1	73689228	73689628	0	0.181818182	0.818181818	0.888888889	0.785714286	0.444444444	0.064516129	0	0.488888889	0.583333333	0.611111111	0.611111111	2	Shared_early
chr1	73790993	73791393	0.142857143	0	0.846153846	0.5	0.416666667	0.666666667	0	0	0.678571429	1	0.84	0.8	3	Shared_early
chr1	73877317	73877717	0.081081081	0	0.416666667	0.2	0.6	0.333333333	0.036363636	0	0.578947368	0.85	0.680851064	0.8	3	Shared_early
chr1	73897073	73897473	0.05	0.214285714	0.630434783	0.633333333	0.846153846	0.571428571	0.060606061	0	0.741935484	0.588235294	0.710526316	1	3	Shared_early
chr1	73909240	73909640	0	0.093023256	0.694444444	0.5	0.731707317	0.5	0.039215686	0	0.534722222	0.826086957	0.566666667	0.566666667	3	Shared_early
chr1	73910604	73911004	0.904761905	0.714285714	0.363636364	0.428571429	0	0.083333333	0.923076923	0.923076923	0.775510204	0.75	0.947368421	1	5	Cux2_late
chr1	73976971	73977371	0.925	0.9375	0.208333333	0.136363636	0.28	0.5	0.837837838	0.727272727	0.327272727	0.222222222	0.066666667	0	4	Shared_late
chr1	73979569	73979969	0.756756757	0.8125	0.146341463	0.111111111	0.333333333	0.1	0.8	0.8	0.560747664	0.838709677	0.761904762	0.4	10	Cux2_late
chr1	73987702	73988102	0.583333333	0.4	0.052631579	0.071428571	0.076923077	0.076923077	0.631578947	0.5	0.825	0.857142857	0.636363636	0.333333333	5	Cux2_late
chr1	74015381	74015781	0.425	0.434782609	0.864864865	0.772727273	0.8	0.923076923	0.095238095	0.25	0.741176471	0.952380952	0.714285714	0.875	8	Tle4_early
chr1	74037811	74038211	0.794117647	0.793103448	0.019607843	0	0.411764706	0	0.742857143	0.666666667	0.095890411	0.142857143	0.225806452	0.307692308	4	Shared_late
chr1	74126065	74126465	0.8	1	0.05	0.153846154	0.142857143	0	0.933333333	0.8	0.377358491	0.3	0.290322581	0.290322581	4	Shared_late
chr1	74158268	74158668	0.269230769	0	0.703703704	0.75	1	0.928571429	0.4	0.5	0.68	0.833333333	0.769230769	0.777777778	1	Shared_early
chr1	74265765	74266165	0.875	0.2	0.703703704	0.631578947	0.882352941	0.88	0.195121951	0.195121951	0.461538462	0.461538462	0.756756757	0.928571429	8	Tle4_early
chr1	74339183	74339583	0.857142857	0.857142857	0.222222222	0.294117647	0.051282051	0.105263158	0.958333333	0.958333333	0.835443038	0.804878049	0.827586207	0.733333333	5	Cux2_late
chr1	74341633	74342033	0.914893617	0.914893617	0	0.285714286	0.214285714	0.214285714	0.909090909	0.941176471	0.891304348	0.909090909	0.966666667	0.714285714	5	Cux2_late
chr1	74485709	74486109	0.757575758	0.842105263	0.346153846	0.346153846	0.107142857	0.05	0.956521739	0.866666667	0.463414634	0.384615385	0.714285714	0.714285714	10	Cux2_late
chr1	74616800	74617200	0.96	0.857142857	0	0.2	0.041666667	0.129032258	0.866666667	1	0.844444444	0.666666667	0.8125	0.6875	5	Cux2_late
chr1	74816932	74817332	0	0.046875	0.175	0.371428571	0.384615385	0.444444444	0.029411765	0.044444444	0.626262626	0.578125	0.592592593	0.709677419	7	Cux2_constitutive_Tle4_early
chr1	74820843	74821243	0.291666667	0.117647059	0.90625	0.947368421	0.954545455	0.857142857	0.153846154	0.133333333	0.822580645	0.785714286	0.916666667	1	0	Shared_early
chr1	74828536	74828936	0.238095238	0.088235294	0.713043478	0.909090909	0.614035088	0.923076923	0.125	0.066666667	0.702702703	0.796296296	0.712328767	0.712328767	0	Shared_early
chr1	74835269	74835669	0.090909091	0	0.6	0.833333333	0.727272727	1	0.222222222	0.2	0.826923077	0.733333333	0.733333333	0.875	0	Shared_early
chr1	74837323	74837723	0.0625	0	0.285714286	0.571428571	0.428571429	0.666666667	0	0	0.72	1	0.625	0.625	3	Shared_early
chr1	74840113	74840513	0.072463768	0.022222222	0.338028169	0.470588235	0.276595745	0.351351351	0	0	0.639344262	0.574468085	0.390804598	0.666666667	7	Cux2_constitutive_Tle4_early
chr1	74844888	74845288	0.0625	0	0.857142857	0.666666667	0.857142857	0.857142857	0.05	0	0.842105263	0.75	0.818181818	1	0	Shared_early
chr1	74848309	74848709	0.076923077	0.076923077	0.857142857	0.85	1	0.916666667	0.3	0.142857143	0.806451613	1	0.75	0.75	0	Shared_early
chr1	74850919	74851319	0.1875	0.272727273	1	0.818181818	0.928571429	0.888888889	0	0	0.59375	0.75	0.666666667	0.666666667	0	Shared_early
chr1	74852416	74852816	0.023809524	0.166666667	0.615384615	0.333333333	0.740740741	0.869565217	0.074074074	0.032258065	0.666666667	0.933333333	0.590909091	0.666666667	3	Shared_early
chr1	74870125	74870525	0.921052632	1	0.1875	0.4	0.461538462	0.25	0.87804878	1	0.918918919	1	0.972972973	0.916666667	5	Cux2_late
chr1	74876538	74876938	0.819444444	0.826086957	0.043010753	0.0625	0.0625	0.28125	0.824742268	0.795454545	0.120967742	0.136363636	0.035087719	0	4	Shared_late
chr1	74930397	74930797	0	0	0.888888889	0.705882353	1	1	0	0	0.75	0.666666667	0.5	0.5	2	Shared_early
chr1	74946350	74946750	0.125	0.285714286	1	1	0.884615385	0.833333333	0.086956522	0	0.897435897	1	0.846153846	0.846153846	0	Shared_early
chr1	74994243	74994643	0.304347826	0.444444444	0.583333333	0.611111111	0.62962963	0.692307692	0.142857143	0.0625	0.588235294	0.625	0.764705882	1	3	Shared_early
chr1	75004853	75005253	0.923076923	1	0	0.142857143	0.052631579	0.052631579	0.944444444	0.733333333	0.755102041	0.666666667	0.823529412	0.8	5	Cux2_late
chr1	75062445	75062845	0.186046512	0.136363636	0.886363636	0.724137931	0.714285714	0.85	0.104166667	0	0.798076923	0.8	0.640625	0.6	0	Shared_early
chr1	75078854	75079254	0.697368421	0.615384615	0.117647059	0.142857143	0.230769231	0.3	0.594594595	0.590909091	0.907407407	0.970588235	0.9	0.914893617	5	Cux2_late
chr1	75187477	75187877	0.882352941	0.75	0.529411765	0.2	0.157894737	0.157894737	0.678571429	0.8	0.536585366	0.5	0.48	0.5	10	Cux2_late
chr1	75236016	75236416	0.696202532	0.733333333	0.186046512	0.277777778	0.081967213	0.153846154	0.76744186	0.8	0.873333333	0.903225806	0.904761905	0.666666667	5	Cux2_late
chr1	75240676	75241076	0.958333333	0.818181818	0.106382979	0	0	0	0.675	0.675	0.313432836	0.1	0.31147541	0	4	Shared_late
chr1	75292538	75292938	0.928571429	0.857142857	0.615384615	0.615384615	0.5625	0.625	0.903225806	1	0.215686275	0.125	0.230769231	0.333333333	9	Tle4_constitutive
chr1	75355996	75356396	0.776119403	0.866666667	0	0.057142857	0	0.078947368	0.763636364	0.7	0.211267606	0.137931034	0.236842105	0.833333333	4	Shared_late
chr1	75362340	75362740	0.022727273	0	0.575757576	0.9	0.8	0.631578947	0.04	0.125	0.636363636	1	0.75	0.727272727	0	Shared_early
chr1	75381104	75381504	0.876494024	0.87704918	0.325842697	0.21192053	0.091743119	0.173913043	0.813559322	0.881578947	0.414141414	0.35	0.417085427	0.346153846	10	Cux2_late
chr1	75419482	75419882	0.030585106	0.037037037	0.439393939	0.421428571	0.434944238	0.482394366	0.02510917	0.027777778	0.610510046	0.643884892	0.688596491	0.642857143	3	Shared_early
chr1	75426442	75426842	0.214285714	0.296296296	0.512820513	0.615384615	0.59375	0.5	0.073170732	0	0.613333333	0.533333333	0.84375	0.545454545	3	Shared_early
chr1	75439293	75439693	0.178571429	0.1	0.2	0.315789474	0.111111111	0.090909091	0.131578947	0.131578947	0.583333333	0.583333333	0.652173913	0.625	7	Cux2_constitutive_Tle4_early
chr1	75443413	75443813	0.1	0.055555556	0.166666667	0.272727273	0.357142857	0.6	0.2	0.2	0.428571429	0.6	0.594594595	0.454545455	7	Cux2_constitutive_Tle4_early
chr1	75477237	75477637	0.823529412	1	0	0	0	0	0.555555556	0.571428571	0.290322581	0.444444444	0.266666667	0.166666667	4	Shared_late
chr1	75561396	75561796	0.555555556	1	0.111111111	0.181818182	0	0	0.727272727	0.9	0.838709677	0.875	0.823529412	0.714285714	5	Cux2_late
chr1	75569433	75569833	0.307692308	0.384615385	0.076923077	0	0	0	0.3	0.444444444	0.75	0.5	0.782608696	0.782608696	7	Cux2_constitutive_Tle4_early
chr1	75598174	75598574	0.131578947	0.058823529	0.588235294	0.483870968	0.811594203	0.526315789	0.214285714	0.1	0.718181818	0.606060606	0.629032258	0.571428571	3	Shared_early
chr1	75607048	75607448	0.25	0.357142857	0.407407407	0.428571429	0.75	0.590909091	0	0	0.734693878	0.5	0.952380952	0.777777778	3	Shared_early
chr1	75609031	75609431	0.155844156	0.214285714	0.795454545	0.583333333	0.673076923	0.882352941	0.175	0.2	0.621621622	0.714285714	0.76	0.952380952	0	Shared_early
chr1	75664321	75664721	0.113207547	0	0.5	0.47826087	0.704545455	0.6	0.102564103	0.1	0.882352941	0.918918919	1	0.944444444	3	Shared_early
chr1	75667391	75667791	0.818181818	0.844444444	0.1	0.259259259	0.211538462	0.243902439	0.811965812	0.80952381	0.692708333	0.617021277	0.757575758	0.764705882	5	Cux2_late
chr1	75675294	75675694	0.390243902	0.444444444	0.909090909	0.904761905	0.913043478	1	0.222222222	0.111111111	0.887096774	0.933333333	0.9	1	1	Shared_early
chr1	75677044	75677444	0.044444444	0.086956522	0.736842105	0.647058824	0.642857143	0.571428571	0.05	0.272727273	0.61627907	0.647058824	0.666666667	0.578947368	3	Shared_early
chr1	75689562	75689962	0.015151515	0	0.52	0.636363636	0.674418605	0.8	0.0625	0.019607843	0.838095238	0.846153846	0.8	0.761904762	0	Shared_early
chr1	75721532	75721932	0.108108108	0.108108108	0.933333333	1	0.8125	1	0	0	0.808510638	0.833333333	0.909090909	0.857142857	0	Shared_early
chr1	75735145	75735545	0.15	0	0.769230769	0.625	0.8	0.875	0	0	0.787878788	0.6	0.833333333	0.833333333	0	Shared_early
chr1	75769575	75769975	0.533333333	0.166666667	0.9	0.9	1	1	0.210526316	0.076923077	0.896551724	0.947368421	0.909090909	0.909090909	1	Shared_early
chr1	75782853	75783253	0.084745763	0.075471698	0.777777778	0.6	0.804878049	0.80952381	0.025316456	0	0.721311475	0.913043478	0.819672131	0.85	0	Shared_early
chr1	75785442	75785842	0.2	0	0.789473684	0.714285714	0.857142857	0.857142857	0.107142857	0.125	0.860465116	1	1	1	0	Shared_early
chr1	75794438	75794838	0.054054054	0	0.454545455	1	0.923076923	1	0.222222222	0	0.719298246	0.7	0.739130435	1	0	Shared_early
chr1	75838548	75838948	0.289473684	0.166666667	0.790322581	0.818181818	0.903846154	0.87755102	0.2125	0.268292683	0.806666667	1	0.744897959	0.857142857	1	Shared_early
chr1	75840675	75841075	0.636363636	0.730769231	0.904761905	0.870967742	0.956521739	0.928571429	0.285714286	0.235294118	0.904109589	1	0.973684211	1	8	Tle4_early
chr1	75841364	75841764	0.375	0	1	1	0.92	1	0.375	0.375	0.829268293	0.829268293	1	1	1	Shared_early
chr1	75861220	75861620	0.878787879	0.95	0.076923077	0.166666667	0	0.090909091	1	0.909090909	0.761904762	0.6	0.681818182	0.681818182	10	Cux2_late
chr1	75863218	75863618	0.285714286	0.5	0.578947368	0.818181818	0.909090909	0.875	0.263157895	0.2	0.807692308	0.727272727	1	0.555555556	1	Shared_early
chr1	75870600	75871000	0.926829268	1	0.074074074	0	0.214285714	0.166666667	1	1	0.677419355	0.6	0.666666667	0.916666667	5	Cux2_late
chr1	75885208	75885608	0.125	0.2	0.380952381	0.3	0.428571429	0.230769231	0.076923077	0.111111111	0.765957447	0.8	0.84	0.916666667	7	Cux2_constitutive_Tle4_early
chr1	75887322	75887722	0.058823529	0.111111111	0.538461538	0.555555556	0.6875	0.714285714	0.05	0	0.8	0.7	0.769230769	1	3	Shared_early
chr1	75902548	75902948	0.238095238	0.142857143	0.511627907	0.611111111	0.756756757	0.944444444	0.177419355	0.074074074	0.893442623	0.818181818	0.862745098	0.933333333	0	Shared_early
chr1	75933611	75934011	0.337078652	0.431818182	0.291666667	0.35483871	0.162162162	0.484848485	0.423529412	0.485714286	0.765625	0.903225806	0.818181818	0.9	7	Cux2_constitutive_Tle4_early
chr1	75979742	75980142	0.214285714	0.142857143	0.928571429	1	0.913043478	1	0	0	0.826086957	1	0.897435897	0.897435897	0	Shared_early
chr1	75994659	75995059	0.833333333	0.785714286	0.15	0.125	0	0	0.923076923	1	0.7	0.75	0.64	0.833333333	5	Cux2_late
chr1	75997867	75998267	0.952380952	1	0.5	0.222222222	0.428571429	0	0.177777778	0.25	0.097222222	0.266666667	0.219512195	0.1	4	Shared_late
chr1	76026601	76027001	0.807692308	0.833333333	0.666666667	0.333333333	0.105263158	0	0.888888889	0.833333333	0.958333333	1	1	1	5	Cux2_late
chr1	76028594	76028994	0.375	0.821428571	0.173913043	0.103448276	0.22	0	0.96875	0.833333333	0.956521739	1	0.927272727	0.882352941	5	Cux2_late
chr1	76067957	76068357	0.517241379	0.5	0.090909091	0.1875	0.166666667	0.142857143	0.846153846	0.846153846	0.84	1	0.857142857	0.857142857	5	Cux2_late
chr1	76072483	76072883	0.039215686	0.051282051	0.909090909	0.702702703	0.888888889	1	0.018181818	0	0.831325301	0.848484848	0.609375	0.833333333	0	Shared_early
chr1	76424176	76424576	0.6	0.5	0.047619048	0	0.076923077	0	0.65	0.518518519	0.022727273	0	0.157894737	0.157894737	4	Shared_late
chr1	76429952	76430352	0.057692308	0	0.652173913	0.6	0.722222222	0.736842105	0.058823529	0	0.77	0.821428571	0.770833333	0.785714286	0	Shared_early
chr1	76484128	76484528	1	1	0	0.222222222	0.125	0.125	1	1	0.148148148	0.142857143	0.269230769	0.269230769	4	Shared_late
chr1	76526816	76527216	0.05	0.3	0.722222222	1	1	0.9	0.333333333	0.714285714	0.857142857	1	0.933333333	0.933333333	1	Shared_early
chr1	76714292	76714692	0.195652174	0.058823529	0.621621622	0.6	0.653846154	0.653846154	0.108695652	0.060606061	0.887850467	0.9	0.910714286	0.916666667	0	Shared_early
chr1	77007101	77007501	0.47826087	0.47826087	0.7	1	0.714285714	0.714285714	0	0	0.647058824	0.5	0.615384615	0.833333333	8	Tle4_early
chr1	77069686	77070086	0.038461538	0.166666667	0.8125	0.6	0.928571429	0.8	0.08	0.1	0.829268293	0.7	0.823529412	1	0	Shared_early
chr1	77072064	77072464	0.75	1	0.411764706	0.4	0	0	0.75	0.642857143	0.714285714	0.615384615	0.555555556	0.333333333	10	Cux2_late
chr1	77098764	77099164	0.056603774	0.047619048	0.333333333	0.24	0.450704225	0.366666667	0.010752688	0	0.718918919	0.8125	0.739583333	1	3	Shared_early
chr1	77100599	77100999	0.5	0.230769231	1	1	1	1	0.142857143	0.142857143	0.967741935	0.9375	1	1	1	Shared_early
chr1	77144004	77144404	0.682926829	1	0.388888889	0.388888889	0	0	0.827586207	0.827586207	0.941176471	0.928571429	1	1	5	Cux2_late
chr1	77242455	77242855	0.5	0.37037037	0.933333333	0.833333333	0.93877551	1	0.083333333	0.111111111	0.964285714	0.92	0.971830986	0.857142857	8	Tle4_early
chr1	77252960	77253360	0.033333333	0.033333333	0.647058824	0.416666667	0.5	0.166666667	0	0	0.739130435	0.739130435	0.666666667	0.8	3	Shared_early
chr1	77254703	77255103	0.368421053	0.666666667	0.85	0.8	0.967741935	1	0.2	0.111111111	0.977777778	1	0.916666667	0.9	8	Tle4_early
chr1	77256126	77256526	0.222222222	0.090909091	0.40625	0.380952381	0.888888889	0.823529412	0.023809524	0	0.842105263	0.625	0.861111111	1	3	Shared_early
chr1	77277135	77277535	1	1	0.166666667	0.607142857	0.129032258	0.129032258	0.8	1	0.375	0.176470588	0.224137931	0	4	Shared_late
chr1	77310917	77311317	0.340909091	0.125	0.724637681	0.8	0.72	0.823529412	0.346938776	0.166666667	0.835294118	0.766666667	0.957446809	0.857142857	0	Shared_early
chr1	77358516	77358916	0.142857143	0.230769231	0.6	0.2	0.857142857	0.777777778	0.210526316	0.210526316	0.96	0.909090909	1	1	3	Shared_early
chr1	77364232	77364632	0.782608696	0.8	0.384615385	0.526315789	0.384615385	0.384615385	0.5625	0.6	0.766666667	0.666666667	0.714285714	0.714285714	6	Cux2_late
chr1	77365793	77366193	0.759259259	0.851851852	0.077922078	0.238095238	0.034482759	0	0.582089552	0.7	0.409090909	0.355555556	0.382352941	0.2	4	Shared_late
chr1	77367829	77368229	0.885714286	0.857142857	0.136363636	0	0.318181818	0.318181818	0.857142857	0.818181818	0.892857143	1	1	1	5	Cux2_late
chr1	77375293	77375693	0.785714286	0.882352941	0.333333333	0.111111111	0.137931034	0.0625	0.571428571	0.764705882	0.819277108	0.857142857	0.884615385	1	5	Cux2_late
chr1	77377315	77377715	0.795918367	0.578947368	0.36	0.4	0.451612903	0.428571429	0.171428571	0.25	0.641304348	0.615384615	0.795918367	0.795918367	7	Cux2_constitutive_Tle4_early
chr1	77379971	77380371	0.11627907	0.357142857	0.348837209	0.35483871	0.088235294	0	0.156862745	0.066666667	0.84	0.822222222	0.70212766	0.5	7	Cux2_constitutive_Tle4_early
chr1	77382261	77382661	0.258064516	0	0	0.25	0	0	0	0.571428571	0.75	0.75	0.8	0.8	7	Cux2_constitutive_Tle4_early
chr1	77389873	77390273	0.166666667	0.12	0.228571429	0.45	0.238095238	0.111111111	0.045454545	0	0.7	1	0.651162791	0.857142857	7	Cux2_constitutive_Tle4_early
chr1	77404742	77405142	0.244604317	0.164383562	0.147058824	0.166666667	0.293478261	0.035714286	0.224137931	0.235294118	0.747619048	0.846153846	0.875	0.8125	7	Cux2_constitutive_Tle4_early
chr1	77437177	77437577	0	0.153846154	0.173076923	0.166666667	0.28125	0.307692308	0.153846154	0	0.77	0.724137931	0.864864865	1	7	Cux2_constitutive_Tle4_early
chr1	77441299	77441699	0.120689655	0.5	0.129032258	0.071428571	0.037037037	0.2	0.458333333	0.15	0.742857143	0.75	0.838709677	0.733333333	7	Cux2_constitutive_Tle4_early
chr1	77442944	77443344	0.609375	0.352941176	0.021276596	0	0.042253521	0.037037037	0.455357143	0.578947368	0.822368421	0.882352941	0.896907216	0.933333333	5	Cux2_late
chr1	77451496	77451896	0.869565217	0.714285714	0.307692308	0.272727273	0.058823529	0.357142857	1	1	0.935483871	0.857142857	1	1	5	Cux2_late
chr1	77453286	77453686	0	0.133333333	0.315789474	0.333333333	0.416666667	0.25	0.151515152	0	0.724137931	0.75	0.851851852	0.851851852	7	Cux2_constitutive_Tle4_early
chr1	77457309	77457709	0.846153846	0.545454545	0.153846154	0.571428571	0.4	0.166666667	0.8	0.8	0.962962963	1	1	1	5	Cux2_late
chr1	77461671	77462071	0.941176471	0.928571429	0.052631579	0.2	0.176470588	0.125	0.314285714	0.583333333	0.260869565	0.260869565	0.28125	0.666666667	4	Shared_late
chr1	77484104	77484504	0.721649485	0.909090909	0.075757576	0.09375	0.25	0.133333333	0.545454545	0.734693878	0.857142857	0.884615385	0.928571429	0.866666667	5	Cux2_late
chr1	77485938	77486338	0.771428571	0.692307692	0.208333333	0.2	0.222222222	0.2	0.769230769	0.625	0.8	1	0.733333333	0.777777778	5	Cux2_late
chr1	77491392	77491792	0.144578313	0.039215686	0.121212121	0.045454545	0.174418605	0.217391304	0.029850746	0	0.729166667	0.837209302	0.770833333	0.941176471	7	Cux2_constitutive_Tle4_early
chr1	77497227	77497627	0.5	0.111111111	0.043478261	0	0.321428571	0.285714286	0.4	0.4	0.823529412	0.8	0.894736842	0.894736842	7	Cux2_constitutive_Tle4_early
chr1	77498312	77498712	0.542857143	0.416666667	0	0	0	0	0.344827586	0.375	0.853658537	0.75	0.84	0.666666667	7	Cux2_constitutive_Tle4_early
chr1	77503334	77503734	0.333333333	0.423076923	0.206896552	0	0.018867925	0	0.230769231	0.333333333	0.469135802	0.666666667	0.844444444	0.844444444	7	Cux2_constitutive_Tle4_early
chr1	77552380	77552780	0.117647059	0.294117647	0.555555556	0.642857143	0.833333333	1	0.684210526	0.684210526	0.642857143	0.777777778	0.821428571	0.461538462	1	Shared_early
chr1	77596430	77596830	0.064516129	0	0.130434783	0.266666667	0.391304348	0.391304348	0.447368421	0.555555556	0.974358974	0.941176471	0.740740741	0.933333333	7	Cux2_constitutive_Tle4_early
chr1	77613972	77614372	0.238095238	0	0.888888889	0.8	0.904761905	1	0.058823529	0.25	0.882352941	0.846153846	0.8	0.818181818	0	Shared_early
chr1	77625631	77626031	0.166666667	0.2	0.933333333	0.777777778	0.916666667	0.916666667	0.111111111	0.166666667	0.75	0.75	0.923076923	1	0	Shared_early
chr1	77626778	77627178	0.05	0	0.631578947	0.571428571	0.863636364	0.863636364	0.047619048	0	0.681818182	0.888888889	0.791666667	0.791666667	0	Shared_early
chr1	77705211	77705611	0.261904762	0.4375	0.75	0.909090909	0.857142857	0.857142857	0.225	0.1875	0.875	0.727272727	0.930232558	0.5	0	Shared_early
chr1	77823259	77823659	0.888888889	0.583333333	0.1	0	0.25	0.25	0.888888889	0.666666667	1	1	0.884615385	1	5	Cux2_late
chr1	78360514	78360914	0.138613861	0.026315789	0.836363636	0.75	0.91011236	0.954545455	0.026315789	0	0.584745763	0.64	0.716666667	0.75	0	Shared_early
chr1	78367118	78367518	0.666666667	0.833333333	0.166666667	0	0.142857143	0.142857143	0.814814815	0.777777778	0.939393939	1	0.933333333	0.933333333	5	Cux2_late
chr1	78377357	78377757	0.238095238	0.166666667	0.047619048	0.071428571	0.142857143	0.142857143	0.636363636	1	0.851851852	0.714285714	0.941176471	0.941176471	5	Cux2_late
chr1	78425488	78425888	0.108695652	0.148148148	0.917525773	0.882352941	0.739130435	0.944444444	0	0.09375	0.746835443	0.631578947	0.83908046	0.666666667	0	Shared_early
chr1	78474573	78474973	1	0.714285714	0.571428571	0.75	0.4	0.4	1	1	0.32	0.181818182	0.25	0.363636364	9	Tle4_constitutive
chr1	78563948	78564348	0.12	0.1	0.5625	0.7	0.5	0.866666667	0.06122449	0.052631579	0.604166667	0.833333333	0.75862069	0.818181818	3	Shared_early
chr1	78584774	78585174	0.774193548	1	0.772727273	0.625	0.80952381	0.882352941	0.619047619	0.619047619	0.770833333	0.9	0.8	1	6	Cux2_late
chr1	78590822	78591222	0.458333333	0.083333333	0.857142857	0.929824561	0.88372093	1	0.523809524	0.424242424	0.827272727	0.833333333	0.814285714	0.692307692	1	Shared_early
chr1	78601549	78601949	0.911111111	0.85	0.044444444	0.12195122	0.033333333	0.095238095	0.8	0.842105263	0.284090909	0.363636364	0.295081967	0.333333333	4	Shared_late
chr1	78606116	78606516	0.578947368	0.578947368	0.823529412	0.909090909	1	0.9	0.136363636	0	0.88	0.9	0.95	0.95	8	Tle4_early
chr1	78662772	78663172	0.98245614	0.826086957	0.092592593	0.24137931	0.189189189	0.25	1	1	0.229166667	0.230769231	0.2	0.2	4	Shared_late
chr1	78727077	78727477	0.482758621	0.625	0	0.285714286	0	0.1	0.724137931	0.904761905	0.857142857	0.666666667	0.911764706	0.911764706	5	Cux2_late
chr1	78781335	78781735	0.939393939	1	0.325581395	0.2	0.256410256	0.157894737	0.692307692	0.857142857	0.380434783	0.210526316	0.526315789	0.846153846	10	Cux2_late
chr1	78808561	78808961	0.228070175	0.047619048	0.310344828	0.428571429	0.548387097	0.304347826	0.15	0.055555556	0.76	0.789473684	0.644067797	0.714285714	3	Shared_early
chr1	78811927	78812327	0.184210526	0.2	0.727272727	0.923076923	0.9375	1	0.810810811	0.75	0.931818182	0.916666667	0.846153846	1	1	Shared_early
chr1	78817654	78818054	0.4	0.055555556	0.870967742	0.545454545	0.916666667	0.714285714	0.208333333	0.166666667	0.842696629	0.857142857	0.901960784	0.901960784	0	Shared_early
chr1	78849227	78849627	0.588235294	0.307692308	0.727272727	0.76	0.857142857	0.857142857	0.428571429	0	0.689189189	0.875	1	1	8	Tle4_early
chr1	78856820	78857220	0.333333333	0.346153846	0.136363636	0.142857143	0.107142857	0.212121212	0.633333333	0.8	0.951612903	1	0.947368421	1	5	Cux2_late
chr1	79605541	79605941	0.068965517	0.068965517	0.357142857	0.428571429	0.888888889	0.888888889	0	0	0.458333333	0.166666667	0.583333333	0.5	2	Shared_early
chr1	79700065	79700465	0.857142857	0.833333333	0.285714286	0	0.2	0.272727273	0.98	1	0.978723404	0.884615385	0.967741935	0.851851852	5	Cux2_late
chr1	79707982	79708382	1	0.888888889	0.363636364	0.076923077	0.333333333	0.416666667	0.5	0.4	0.488888889	0.909090909	0.4375	0.5	10	Cux2_late
chr1	79750571	79750971	0.866666667	1	0	0.1	0.2	0	0.84	0.857142857	1	1	0.952380952	0.75	5	Cux2_late
chr1	79801016	79801416	0.947368421	1	0.941176471	0.909090909	1	1	0.272727273	0.272727273	0.142857143	0.1	0.291666667	0.8	9	Tle4_constitutive
chr1	79975154	79975554	0.678571429	0.416666667	0.275862069	0.1875	0.24	0.25	0.541666667	0.866666667	0.957446809	1	0.923076923	0.909090909	5	Cux2_late
chr1	80029389	80029789	0.033333333	0	0.62962963	0.647058824	0.428571429	1	0.019230769	0	0.692307692	0.545454545	0.930232558	0.714285714	3	Shared_early
chr1	80087863	80088263	0.666666667	0.3125	0.142857143	0.083333333	0.133333333	0.3125	0.576923077	0.5	0.711864407	0.711864407	0.869565217	0.869565217	5	Cux2_late
chr1	80223720	80224120	0.318181818	0.111111111	0.888888889	1	0.692307692	1	0.62962963	0.666666667	0.720930233	0.916666667	0.833333333	0.833333333	1	Shared_early
chr1	80377491	80377891	0.333333333	0.4	0.333333333	0.1	0.352941176	0.05	0.272727273	0.35	0.609756098	0.652173913	0.916666667	0.916666667	7	Cux2_constitutive_Tle4_early
chr1	80492923	80493323	0.777777778	1	0.125	0.166666667	0	0	0.722222222	1	0.233333333	0.111111111	0.166666667	0.142857143	4	Shared_late
chr1	80671327	80671727	0.222222222	0.130434783	0.5	0.727272727	0.615384615	0.833333333	0.038461538	0.15	0.733333333	0.6875	0.888888889	1	0	Shared_early
chr1	80987166	80987566	0.466666667	0.578947368	0.444444444	0.153846154	0.136363636	0.75	0.666666667	0.555555556	0.894736842	1	0.891891892	0.891891892	5	Cux2_late
chr1	81176521	81176921	0.97826087	0.777777778	0.088235294	0.083333333	0.076923077	0.115384615	0.914285714	0.761904762	0.188405797	0.055555556	0.25	0.285714286	4	Shared_late
chr1	81517557	81517957	0.047619048	0	0.727272727	0.785714286	0.875	0.888888889	0.052631579	0	0.913043478	1	0.928571429	0.857142857	0	Shared_early
chr1	81740950	81741350	0.176470588	0.318181818	0.68	0.5	0.785714286	0.789473684	0.107142857	0.5	0.833333333	0.727272727	0.833333333	1	1	Shared_early
chr1	81853685	81854085	0.8125	0.888888889	0.888888889	0.888888889	1	0.928571429	0.148148148	0	0.830508475	0.8	0.882352941	0.571428571	8	Tle4_early
chr1	82200571	82200971	0	0.153846154	0.652173913	1	0.875	0.875	0	0.166666667	0.653846154	0.166666667	0.727272727	0.727272727	2	Shared_early
chr1	82204048	82204448	0.97826087	1	0.139534884	0.230769231	0.12	0.25	0.864864865	0.6	0.464285714	0.222222222	0.34375	1	10	Cux2_late
chr1	82257439	82257839	0.034482759	0	0.090909091	0.5	0.714285714	0.636363636	0.05	0	0.625	0.777777778	0.761904762	0.761904762	3	Shared_early
chr1	82269874	82270274	0.048387097	0	0.677419355	0.666666667	0.703703704	0.909090909	0.039215686	0.045454545	0.6875	0.583333333	0.755102041	0.727272727	0	Shared_early
chr1	82299904	82300304	0.256410256	0.571428571	0.296296296	0.5	0.5	0.461538462	0	0.142857143	0.813953488	0.789473684	0.952380952	1	3	Shared_early
chr1	82336877	82337277	0.975609756	0.833333333	0.975609756	0.913043478	0.935483871	1	0.323529412	0.035714286	0.445945946	0.655172414	0.358490566	0.454545455	9	Tle4_constitutive
chr1	82350690	82351090	0.1	0.142857143	0.611111111	0.4	0.714285714	0.846153846	0	0	0.611111111	0.833333333	0.862068966	0.933333333	3	Shared_early
chr1	82404675	82405075	0.62962963	0	0.833333333	0.833333333	0.944444444	1	0.12	0.12	0.928571429	0.941176471	0.794117647	0.933333333	0	Shared_early
chr1	82407717	82408117	0.181818182	0.142857143	0.857142857	0.95	0.916666667	0.916666667	0	0	0.9	1	0.722222222	1	0	Shared_early
chr1	82471013	82471413	0.0625	0.2	0.633333333	0.481481481	0.740740741	0.875	0	0.083333333	0.833333333	0.789473684	0.6875	0.6875	0	Shared_early
chr1	82541846	82542246	0.129032258	0.2	0.595238095	0.153846154	0.705882353	0.636363636	0.12	0.142857143	0.53968254	0.388888889	0.8125	1	3	Shared_early
chr1	82556821	82557221	0.962962963	0.888888889	0	0	0	0	0.652173913	0.9	0.710526316	0.857142857	0.333333333	0.333333333	10	Cux2_late
chr1	82684530	82684930	0.170212766	0.074074074	0.571428571	0.742857143	0.764705882	0.84	0.057692308	0.043478261	0.561643836	0.458333333	0.657894737	0.727272727	2	Shared_early
chr1	82714184	82714584	0.780487805	0.733333333	0.071428571	0	0.25	0.357142857	0.789473684	0.769230769	0.532258065	0.6	0.652173913	0.4	10	Cux2_late
chr1	82738168	82738568	0.714285714	0.888888889	0.157894737	0.222222222	0.222222222	0.125	0.75	1	0.253731343	0.083333333	0.40625	0.25	4	Shared_late
chr1	82769599	82769999	0.647058824	0.657142857	0.259259259	0.464285714	0.413793103	0.055555556	0.777777778	0.666666667	0.802083333	0.769230769	0.947368421	1	5	Cux2_late
chr1	82787576	82787976	0.430769231	0.333333333	0.783783784	0.88372093	0.782051282	0.848484848	0.033898305	0.071428571	0.831325301	0.9375	0.987951807	1	0	Shared_early
chr1	82790927	82791327	0.8	0.75	0.111111111	0.666666667	0.3	0.357142857	0.8	0.909090909	0.897435897	0.95	1	1	5	Cux2_late
chr1	82792616	82793016	0.86440678	0.90625	0.12962963	0.076923077	0.222222222	0	0.642857143	0.583333333	0.225490196	0.125	0.042553191	0	4	Shared_late
chr1	82803554	82803954	0.475	0.25	0.958333333	0.785714286	0.848484848	0.842105263	0.066666667	0.096774194	0.75	0.875	0.681818182	0.681818182	0	Shared_early
chr1	82876670	82877070	0.227272727	0	0	0.181818182	0.1	0.1	0.75	0.533333333	0.791666667	1	0.956521739	1	7	Cux2_constitutive_Tle4_early
chr1	82899509	82899909	0.772727273	0.888888889	0.133333333	0	0.166666667	0.4	0.972222222	1	0.962264151	0.928571429	0.833333333	1	5	Cux2_late
chr1	82991522	82991922	0.733333333	0.8	0.166666667	0.285714286	0.230769231	0	0.928571429	0.928571429	0.96	1	0.947368421	1	5	Cux2_late
chr1	83063506	83063906	0.578947368	0.285714286	0.1	0.111111111	0.210526316	0.333333333	0.365384615	0.444444444	0.142857143	0	0.147058824	0.5	4	Shared_late
chr1	83098782	83099182	0.166666667	0.071428571	0.615384615	0.666666667	0.75	0.75	0	0	0.909090909	1	0.789473684	0.789473684	0	Shared_early
chr1	83161210	83161610	0.864583333	0.813953488	0.352941176	0.174603175	0.242857143	0.083333333	0.907407407	0.960784314	0.885462555	0.87037037	0.829787234	0.9375	5	Cux2_late
chr1	83233617	83234017	0.538461538	0.545454545	0.476190476	0.857142857	0.777777778	1	0.157894737	0.142857143	0.282608696	0.5	0.045454545	0.222222222	2	Shared_early
chr1	83265436	83265836	0.679245283	0.931034483	0.034482759	0.24	0.315789474	0.238095238	0.837209302	0.928571429	0.889908257	1	0.882352941	0.8	5	Cux2_late
chr1	83273120	83273520	0.833333333	1	0.7	0.866666667	0.806451613	0.818181818	0.285714286	0.1	0.26744186	0.333333333	0.344827586	0.416666667	9	Tle4_constitutive
chr1	83307018	83307418	1	0.888888889	0.333333333	0.47826087	0.333333333	0.4	0.928571429	1	0.722222222	1	0.764705882	0.8	5	Cux2_late
chr1	83358712	83359112	0.5625	0.25	0.111111111	0	0.1875	0.076923077	0.827586207	0.827586207	1	0.9	0.789473684	1	5	Cux2_late
chr1	83392217	83392617	0.944444444	1	0	0.6	0	0	1	1	0.346153846	0.285714286	0.222222222	0.3	10	Cux2_late
chr1	84208229	84208629	0.138888889	0.038461538	0.424242424	0.606060606	0.657894737	0.631578947	0.181818182	0.12	0.928571429	0.958333333	0.75	1	3	Shared_early
chr1	84317899	84318299	0.764705882	0.727272727	0	0.6	0	0	0.4375	0.333333333	0.060606061	0.3	0.333333333	0.333333333	4	Shared_late
chr1	84360416	84360816	0.85	0.857142857	0.055555556	0.157894737	0.055555556	0	0.916666667	0.888888889	0.87037037	0.933333333	0.75	0.823529412	5	Cux2_late
chr1	84362916	84363316	0.846153846	0.75	0	0	0	0	0.846153846	0.916666667	0.774193548	0.4	0.642857143	0.642857143	10	Cux2_late
chr1	84410967	84411367	0.882352941	0.791666667	0.086956522	0.1	0.176470588	0.076923077	0.947368421	0.941176471	0.792792793	0.75	0.828571429	0.8	5	Cux2_late
chr1	84414363	84414763	0.263736264	0.159090909	0.763779528	0.707317073	0.805970149	0.867924528	0.248407643	0.191780822	0.773026316	0.705882353	0.864516129	0.909090909	0	Shared_early
chr1	84438177	84438577	0.310344828	0.363636364	0.942857143	1	0.954545455	0.8	0.173913043	0.166666667	0.911764706	0.888888889	0.913043478	0.75	1	Shared_early
chr1	84585586	84585986	0.352941176	0.2	0.857142857	0.857142857	0.904761905	0.9	0	0.222222222	0.964285714	0.714285714	1	1	0	Shared_early
chr1	84587264	84587664	0.076923077	0.034482759	0.75	0.75	0.6875	0.818181818	0.136363636	0.05	0.75	1	0.56	0.818181818	0	Shared_early
chr1	84610960	84611360	0.810810811	0.896551724	0.957446809	0.923076923	1	1	0.603773585	0.222222222	0.186440678	0.136363636	0.155555556	0.4375	9	Tle4_constitutive
chr1	84633552	84633952	0.133333333	0	0.833333333	0.666666667	0.884615385	0.785714286	0.028571429	0.058823529	0.775862069	0.466666667	0.717948718	0.7	0	Shared_early
chr1	84847173	84847573	0.903225806	0.846153846	0.133333333	0.176470588	0.125	0	1	1	0.516129032	0.647058824	0.71875	0.666666667	10	Cux2_late
chr1	84949028	84949428	0.857142857	0.833333333	0.6	0.777777778	0.761904762	0.833333333	0.071428571	0.076923077	0.343283582	0.269230769	0.444444444	0.333333333	9	Tle4_constitutive
chr1	87705716	87706116	0.666666667	0.5	0.125	0.375	0.529411765	0.142857143	0.909090909	0.8	0	0	0.2	0.2	4	Shared_late
chr1	87793261	87793661	0.673913043	0.5	0.076923077	0.208333333	0.083333333	0.029411765	0.569230769	0.5	0.016949153	0.043478261	0.225806452	0.315789474	4	Shared_late
chr1	87838258	87838658	0.95	0.952380952	0.714285714	0.222222222	0.722222222	1	0.166666667	0.375	0.162790698	0	0	0	9	Tle4_constitutive
chr1	88012446	88012846	1	1	0.142857143	0.2	0.333333333	0.714285714	0.6	0.909090909	0.884615385	0.884615385	0.65	0.8	5	Cux2_late
chr1	88040494	88040894	0.84375	0.923076923	0.285714286	0.615384615	0.615384615	0.695652174	0.258064516	0.058823529	0.111111111	0	0.30952381	0.30952381	9	Tle4_constitutive
chr1	88094939	88095339	0.933333333	0.85	0.066666667	0.222222222	0.0625	0.071428571	0.918367347	0.833333333	0.765625	0.925925926	0.87804878	0.5	5	Cux2_late
chr1	88099478	88099878	0.95	0.833333333	0	0	0	0	0.821428571	1	0.271428571	0.148148148	0.28125	0.28125	4	Shared_late
chr1	88191093	88191493	0.1	0.038461538	0.826086957	0.857142857	0.863636364	0.625	0.033333333	0.0625	0.718309859	0.769230769	0.828571429	0.666666667	0	Shared_early
chr1	88199146	88199546	0.090909091	0.2	1	0.818181818	0.615384615	0.625	0.130434783	0.2	0.666666667	0.875	0.894736842	0.857142857	0	Shared_early
chr1	88207409	88207809	0.15	0.186440678	0.655737705	0.711111111	0.763888889	0.962962963	0.146666667	0.151515152	0.737588652	0.8	0.765432099	0.869565217	0	Shared_early
chr1	88275894	88276294	0.826086957	0.7	0	0	0	0	0.395348837	0.222222222	0.035714286	0.166666667	0	0	4	Shared_late
chr1	88305010	88305410	0.708333333	0.842105263	0	0	0	0.166666667	0.631578947	0.384615385	0.125	0	0.2	0.333333333	4	Shared_late
chr1	88420832	88421232	0.933333333	0.875	0	0	0.375	0.375	0.692307692	0.5	0.488372093	0.375	0.333333333	0.111111111	4	Shared_late
chr1	88493127	88493527	0.838709677	0.857142857	0.2	0.1	0.035714286	0.4	0.953488372	0.818181818	0.316666667	0.375	0.5	0.444444444	10	Cux2_late
chr1	88529754	88530154	0.242424242	0.214285714	0.692307692	0.642857143	0.888888889	0.888888889	0.571428571	0.571428571	0.740740741	0.588235294	0.75	0.666666667	1	Shared_early
chr1	88897940	88898340	0.967741935	1	0.375	0.375	0.266666667	0.333333333	0.862068966	0.2	0.466666667	0.5	0.310344828	0.111111111	4	Shared_late
chr1	88907498	88907898	0.653846154	0.733333333	0	0	0	0	0.36	0.428571429	0.049180328	0	0	0	4	Shared_late
chr1	88932363	88932763	0.033333333	0.057142857	0.681818182	0.647058824	0.608695652	0.625	0.076923077	0	0.895833333	0.8125	0.620689655	0.833333333	3	Shared_early
chr1	89053632	89054032	0.204545455	0	0.233333333	0.392857143	0.5625	0.608695652	0.238095238	0.097560976	0.712230216	0.53125	0.904761905	0.769230769	3	Shared_early
chr1	89061327	89061727	0.025641026	0	0.533333333	0.181818182	0.954545455	0.5	0.035714286	0.1	0.682242991	0.84375	0.818181818	0.769230769	3	Shared_early
chr1	89071044	89071444	0.230769231	0.142857143	0.428571429	0.444444444	0.923076923	0.923076923	0.136363636	0	0.704545455	0.833333333	0.894736842	0.894736842	0	Shared_early
chr1	89072522	89072922	0.037037037	0	0.27027027	0.714285714	0.36	0.083333333	0	0	0.626506024	0.583333333	0.641791045	0.8	3	Shared_early
chr1	89079109	89079509	0.128205128	0.052631579	0.84	0.947368421	0.827586207	0.842105263	0.075471698	0	0.762886598	0.692307692	0.757575758	1	0	Shared_early
chr1	89108784	89109184	0.9375	0.857142857	0	0	0.136363636	0.136363636	0.842105263	0.666666667	0.151515152	0.151515152	0.25	0.25	4	Shared_late
chr1	89154374	89154774	0.114285714	0.615384615	0.388888889	0.75	0.5625	0.5625	0	0	0.545454545	0.6	0.777777778	0.777777778	3	Shared_early
chr1	89167055	89167455	0.051948052	0	0.576923077	0.285714286	0.693877551	0.693877551	0.04950495	0.142857143	0.827777778	0.806451613	0.865979381	0.818181818	3	Shared_early
chr1	89178280	89178680	0.246575342	0.085714286	0.685185185	0.5	0.743589744	0.692307692	0.173076923	0.416666667	0.8	0.846153846	0.96969697	0.80952381	0	Shared_early
chr1	89250676	89251076	0.88	0.666666667	0.096774194	0.1	0.421052632	0.333333333	0.8	0.8	0.892857143	0.818181818	0.941176471	0.857142857	5	Cux2_late
chr1	89370950	89371350	0.857142857	0.928571429	0	0	0	0.166666667	0.75	0.875	0.342857143	0.285714286	0.352941176	0	4	Shared_late
chr1	89379120	89379520	0.842105263	0.875	0.032258065	0.083333333	0.185185185	0	0.722222222	1	0.196428571	0	0.192307692	0	4	Shared_late
chr1	89404654	89405054	0.952380952	0.928571429	0.037037037	0.133333333	0	0	0.694915254	0.142857143	0.142857143	0.214285714	0.068965517	0	4	Shared_late
chr1	89433278	89433678	0.888888889	0.9	0.083333333	0.125	0.085714286	0.25	0.5625	1	0.488888889	0.488888889	0.346153846	0.2	10	Cux2_late
chr1	89471100	89471500	0.108695652	0	0.655737705	0.884615385	0.693333333	0.789473684	0.103448276	0.111111111	0.566371681	0.72	0.62962963	0.333333333	2	Shared_early
chr1	89485864	89486264	0.915492958	0.9375	0	0.085714286	0.058823529	0.083333333	0.927272727	0.90625	0.367924528	0.545454545	0.266666667	0.3125	10	Cux2_late
chr1	89491014	89491414	0.863636364	0.733333333	0.09375	0	0.052631579	0	0.238095238	0.153846154	0.028985507	0	0.096774194	0.096774194	4	Shared_late
chr1	89497112	89497512	0.96875	0.785714286	0.230769231	0.125	0.043478261	0.043478261	0.882352941	0.7	0.43902439	0.555555556	0.5	0.5	10	Cux2_late
chr1	89500350	89500750	0.836363636	0.870967742	0.157894737	0.357142857	0.208333333	0.230769231	0.797297297	0.894736842	0.237288136	0.071428571	0.3	0.222222222	4	Shared_late
chr1	89554788	89555188	0.866666667	0.928571429	0.045454545	0.142857143	0.153846154	0.333333333	0.833333333	0.823529412	0.816326531	0.714285714	0.724137931	0.724137931	5	Cux2_late
chr1	89561012	89561412	0.962962963	0.5	0.153846154	0.352941176	0.206896552	0.2	0.631578947	0.714285714	0.536585366	0.6	0.555555556	0.555555556	10	Cux2_late
chr1	89577415	89577815	0.838709677	0.875	0.103448276	0	0.125	0.222222222	0.666666667	1	0.290322581	0.583333333	0.153846154	0.333333333	10	Cux2_late
chr1	89581123	89581523	1	0.923076923	0.052631579	0.066666667	0.2	0	0.936507937	0.96	0.707865169	0.695652174	0.6	0.666666667	10	Cux2_late
chr1	89608741	89609141	0.885245902	0.833333333	0.44	0.666666667	0.714285714	0.714285714	0.176470588	0.125	0.288135593	0.185185185	0.393939394	0	9	Tle4_constitutive
chr1	89620400	89620800	1	0.9	0	0	0.25	0	0.703703704	0.923076923	0.214285714	0.214285714	0.4375	0.4375	4	Shared_late
chr1	89630380	89630780	0.866666667	0.625	0	0	0.058823529	0	0.782608696	0.6875	0.15	0.090909091	0	0	4	Shared_late
chr1	89690128	89690528	0.870967742	0.96	0.025641026	0	0.102040816	0.1	0.957446809	0.846153846	0.952380952	1	0.891891892	0.769230769	5	Cux2_late
chr1	89710243	89710643	0.678571429	0.888888889	0.333333333	0.166666667	0.285714286	0.6	0.239130435	0.045454545	0.2	0.117647059	0.090909091	0.090909091	4	Shared_late
chr1	89814306	89814706	0.9	1	0.470588235	0.6	0.571428571	0.3	0.24	0.24	0.405405405	0.444444444	0.263157895	0.571428571	9	Tle4_constitutive
chr1	89829506	89829906	0.888888889	0.8	0.035714286	0.0625	0.045454545	0.090909091	0.405405405	0.142857143	0.361111111	0.296296296	0.3	0.1	4	Shared_late
chr1	89831424	89831824	0.947368421	0.925	0.228571429	0.310344828	0.152173913	0.178571429	0.947368421	0.892857143	0.489130435	0.2	0.298850575	0.583333333	10	Cux2_late
chr1	89832628	89833028	0.952380952	0.965517241	0.2	0.153846154	0.270833333	0	0.893617021	0.928571429	0.412280702	0.259259259	0.257142857	0.285714286	10	Cux2_late
chr1	89918753	89919153	0.871794872	0.666666667	0.454545455	0.333333333	0.181818182	0.3	0.885714286	0.818181818	0.913793103	1	1	1	5	Cux2_late
chr1	90167070	90167470	0.95890411	1	0.666666667	0.692307692	0.3	0.238095238	0.979166667	0.95	0.603448276	0.603448276	0.794117647	0.285714286	10	Cux2_late
chr1	90340573	90340973	0.935483871	1	0	0.047619048	0.11627907	0	1	0.9375	1	1	1	1	5	Cux2_late
chr1	90342555	90342955	0.291666667	0.583333333	0.125	0.428571429	0.235294118	0.1	0.55	0.533333333	0.65	0.727272727	0.88	0.916666667	7	Cux2_constitutive_Tle4_early
chr1	90368800	90369200	0.029411765	0.111111111	0.428571429	0.3125	0.454545455	0.5	0.09375	0	0.943396226	0.769230769	0.782608696	1	3	Shared_early
chr1	90370976	90371376	0.869565217	0.857142857	0.363636364	0.310344828	0.260869565	0.153846154	0.871794872	0.857142857	0.909836066	0.964285714	0.878787879	1	5	Cux2_late
chr1	90372994	90373394	0.583333333	0.833333333	0.852941176	1	0.923076923	0.923076923	0.230769231	0.142857143	0.75	0.826086957	0.612903226	0.428571429	8	Tle4_early
chr1	90377136	90377536	0.2	0.4	0.9375	1	0.9375	1	0.260869565	0.260869565	0.921568627	0.923076923	0.904761905	0.833333333	1	Shared_early
chr1	90380685	90381085	0.925925926	0.538461538	0.05	0.105263158	0.214285714	0.125	0.633333333	0.466666667	0.442857143	0.442857143	0.361111111	0.361111111	4	Shared_late
chr1	90393022	90393422	0.481481481	1	0.407407407	0.64	0.53125	0.5	0.181818182	0	0.692307692	0.692307692	0.882352941	1	8	Tle4_early
chr1	90401092	90401492	0.068965517	0	0.111111111	0.1	0.666666667	0.25	0.027027027	0	0.476190476	0.4	0.833333333	0.8	7	Cux2_constitutive_Tle4_early
chr1	90410185	90410585	0.1875	0.142857143	0.842105263	0.625	1	1	0.1875	0.375	0.928571429	1	0.96	1	1	Shared_early
chr1	90422597	90422997	0.117647059	0.277777778	0.655172414	1	1	0.833333333	0.461538462	0.375	0.928571429	0.928571429	0.785714286	0.785714286	1	Shared_early
chr1	90474313	90474713	0.125	0	0.838709677	0.76	0.9	0.95	0.162162162	0.052631579	0.836065574	0.941176471	0.904761905	1	0	Shared_early
chr1	90487576	90487976	0.642857143	0.909090909	0.842105263	0.916666667	0.666666667	0.769230769	0.457142857	0.4	0.115384615	0.222222222	0.234042553	0.1	9	Tle4_constitutive
chr1	90520122	90520522	0.048780488	0.038461538	0.818181818	0.878787879	0.85106383	0.791666667	0.226415094	0.153846154	0.873873874	0.945945946	0.74	1	0	Shared_early
chr1	90548133	90548533	0.931034483	0.904761905	0.347826087	0.235294118	0.166666667	0.181818182	0.84	1	0.806451613	1	0.962962963	1	5	Cux2_late
chr1	90565356	90565756	0.030612245	0.032786885	0.59375	0.583333333	0.823529412	0.677419355	0.013888889	0.105263158	0.76056338	0.632352941	0.828767123	0.756756757	3	Shared_early
chr1	90604299	90604699	0.162790698	0.028571429	0.807017544	0.8125	0.944444444	0.928571429	0.083333333	0.2	0.831775701	0.631578947	0.862745098	0.777777778	0	Shared_early
chr1	90605209	90605609	0.020833333	0.034482759	0.647058824	0.666666667	0.8	0.9	0.027027027	0.105263158	0.682692308	0.785714286	0.823529412	0.916666667	0	Shared_early
chr1	90642720	90643120	0.111111111	0.130434783	0.824324324	0.4375	0.75862069	0.666666667	0.274193548	0.129032258	0.693333333	0.708333333	0.794520548	0.823529412	0	Shared_early
chr1	90670697	90671097	0.041666667	0.05	0.607142857	0.666666667	0.807692308	1	0.222222222	0.222222222	0.686567164	0.7	0.871794872	1	0	Shared_early
chr1	90695877	90696277	0.390909091	0.341463415	0.952830189	0.860465116	0.951807229	0.948717949	0.27027027	0.19047619	0.88372093	0.85483871	0.87804878	0.818181818	1	Shared_early
chr1	90735273	90735673	0.03030303	0	0.571428571	0.555555556	0.642857143	0.8	0.019230769	0.066666667	0.615384615	0.5	0.684210526	0.769230769	3	Shared_early
chr1	90736577	90736977	0.156626506	0.0625	0.88372093	0.529411765	0.744186047	0.727272727	0.112676056	0.086956522	0.893939394	0.84	0.769230769	0.4	0	Shared_early
chr1	90744172	90744572	0.096153846	0.081081081	0.7	0.428571429	0.825	0.5	0.012048193	0.032258065	0.782051282	0.755555556	0.597014925	0.96875	3	Shared_early
chr1	90869245	90869645	0.12	0.142857143	0.9	0.8	0.95	0.666666667	0.047619048	0.047619048	0.87804878	1	0.925925926	0.925925926	0	Shared_early
chr1	90911872	90912272	0	0	0.722222222	0.722222222	0.545454545	0.75	0.076923077	0	0.708333333	0.8	0.740740741	0.75	0	Shared_early
chr1	90947056	90947456	0.9375	0.947368421	1	1	0.914285714	1	0.708333333	0.653846154	0.338235294	0.375	0.433962264	0.466666667	9	Tle4_constitutive
chr1	90968658	90969058	0.132352941	0.117647059	0.773809524	0.697674419	0.82278481	0.866666667	0.066666667	0	0.201086957	0.25	0.358695652	0.322580645	2	Shared_early
chr1	90975492	90975892	0.260869565	0.2	0.777777778	1	0.916666667	0.928571429	0	0	0.894736842	0.733333333	0.842105263	0.933333333	0	Shared_early
chr1	90983082	90983482	0.372093023	0.37037037	0.875	0.785714286	1	1	0.465116279	0.695652174	0.655913978	0.555555556	0.892857143	0.892857143	1	Shared_early
chr1	90984772	90985172	0.333333333	0.117647059	0.6875	0.727272727	0.944444444	0.727272727	0.052631579	0	0.380952381	0.153846154	0.25	0.5	2	Shared_early
chr1	90992702	90993102	0.234449761	0.115942029	0.876106195	0.835616438	0.828571429	0.804347826	0.069767442	0.086021505	0.62	0.585714286	0.739130435	0.807692308	0	Shared_early
chr1	91047361	91047761	0.962962963	0.909090909	0.888888889	0.9	0.894736842	0.857142857	0.193548387	0.714285714	0.227272727	0.125	0.210526316	0.2	9	Tle4_constitutive
chr1	91060555	91060955	0.866666667	0.785714286	0.11627907	0.102040816	0.074074074	0	0.615384615	0.947368421	0.146853147	0.170731707	0.224137931	0.315789474	4	Shared_late
chr1	91090130	91090530	0.783783784	0.8	0	0	0.1	0	0.684210526	0.8125	0.313432836	0.133333333	0.173913043	0	4	Shared_late
chr1	91141164	91141564	0.733333333	0.7	0.2	0	0	0	0.678571429	0.466666667	0.151515152	0	0.357142857	0.25	4	Shared_late
chr1	91199285	91199685	0.836065574	0.857142857	0.097560976	0.086956522	0.222222222	0.1	0.6375	0.6375	0.088235294	0.088235294	0.126760563	0.4	4	Shared_late
chr1	91209363	91209763	0.772727273	0.772727273	0.1875	0	0	0	0.742857143	0.8125	0.583333333	0.625	0.575757576	0.3	10	Cux2_late
chr1	91229086	91229486	0.245901639	0.153846154	0.935064935	0.87804878	0.885245902	0.857142857	0.272727273	0.107142857	0.826086957	0.9	0.869565217	0.944444444	1	Shared_early
chr1	91326724	91327124	0.066666667	0.181818182	0.631578947	0.631578947	0.8	0.8	0.090909091	0	0.854166667	1	1	0.833333333	0	Shared_early
chr1	91337962	91338362	0	0	0.526315789	0.333333333	0.6875	0.375	0.038461538	0	0.771929825	0.866666667	0.826086957	0.857142857	3	Shared_early
chr1	91339605	91340005	0.24137931	0.727272727	0.818181818	0.846153846	0.789473684	0.8	0.1	0.3125	0.944444444	0.944444444	0.774193548	0.774193548	8	Tle4_early
chr1	91362534	91362934	0.403846154	0.454545455	0.146341463	0.272727273	0	0.461538462	0.56097561	0.5	0.895348837	1	0.911764706	1	5	Cux2_late
chr1	91380143	91380543	0.057971014	0.173913043	0.744680851	0.8	0.810810811	0.75	0.032258065	0.230769231	0.802919708	0.931034483	0.845070423	0.9	0	Shared_early
chr1	91382797	91383197	0.15	0.11627907	0.675675676	0.727272727	0.952380952	1	0.096774194	0.148148148	0.533333333	0.5	0.521126761	0.2	2	Shared_early
chr1	91396404	91396804	0.218390805	0.166666667	0.58974359	0.45	0.5	0.705882353	0	0.052631579	0.762711864	0.8	0.62962963	1	3	Shared_early
chr1	91406878	91407278	0.088888889	0.098039216	0.890909091	0.909090909	0.931034483	0.935483871	0.08974359	0.111111111	0.775862069	0.896551724	0.716666667	0.739130435	0	Shared_early
chr1	91414288	91414688	0.122641509	0.131147541	0.671232877	0.732394366	0.697674419	0.730769231	0.047244094	0.018867925	0.509933775	0.333333333	0.584	0.285714286	2	Shared_early
chr1	91416863	91417263	0.071428571	0.357142857	0.833333333	0.947368421	0.833333333	1	0.486486486	0.368421053	0.742857143	0.928571429	0.965517241	0.157894737	1	Shared_early
chr1	91435213	91435613	0.851851852	0.714285714	0.545454545	0.4	0.827586207	0.916666667	0.470588235	0.6	0.352941176	0.2	0.136363636	0.136363636	9	Tle4_constitutive
chr1	91437675	91438075	0.401869159	0.46031746	0.924242424	0.944444444	0.983870968	0.951219512	0.315789474	0.103448276	0.939655172	1	0.868852459	1	1	Shared_early
chr1	91439046	91439446	0.119402985	0.16	0.871794872	0.678571429	0.869565217	0.952380952	0	0	0.776785714	0.785714286	0.78125	0.933333333	0	Shared_early
chr1	91444508	91444908	0.193548387	0.066666667	0.833333333	0.8125	0.916666667	0.954545455	0.217391304	0.266666667	0.613861386	0.3	0.813953488	0.714285714	0	Shared_early
chr1	91463476	91463876	0.217391304	0.25	1	1	1	0.785714286	0.095238095	0.066666667	0.46875	0.5	0.3	0.25	2	Shared_early
chr1	91472055	91472455	0.357142857	0.25	0.791666667	0.833333333	0.9	1	0.428571429	0.428571429	0.711111111	0.823529412	0.72	0.857142857	1	Shared_early
chr1	91491570	91491970	0.730769231	1	0.166666667	0.111111111	0	0	0.076923077	0	0.148148148	0.285714286	0.166666667	0.055555556	4	Shared_late
chr1	91493226	91493626	0.894736842	0.933333333	1	1	1	1	0.911764706	1	0.625	0.789473684	0.347826087	0.347826087	9	Tle4_constitutive
chr1	91495746	91496146	0.892857143	0.795918367	0.28125	0.171428571	0.112903226	0	0.28125	0.294117647	0.128440367	0.333333333	0.230769231	0.333333333	4	Shared_late
chr1	91496618	91497018	0.853658537	1	0.263157895	0.045454545	0.2	0.058823529	0.153846154	0.04	0.023809524	0.071428571	0.4	0	4	Shared_late
chr1	91512285	91512685	0.875	0.807017544	1	1	0.941176471	0.9	0.707317073	0.575757576	0.274725275	0.181818182	0.360655738	0.612903226	9	Tle4_constitutive
chr1	91563758	91564158	0.944444444	1	0.796610169	0.9375	0.906976744	0.894736842	0.487179487	0.487179487	0.388888889	0.263157895	0.43902439	0.43902439	9	Tle4_constitutive
chr1	91567625	91568025	0.239482201	0.300613497	0.844155844	0.844155844	0.911894273	0.909090909	0.24137931	0.236111111	0.727650728	0.754545455	0.799256506	0.7	1	Shared_early
chr1	91577074	91577474	0.40625	0.111111111	0.896551724	0.818181818	0.928571429	0.928571429	0.243243243	0.368421053	0.827586207	0.833333333	0.882352941	1	1	Shared_early
chr1	91586293	91586693	0.126582278	0.111111111	0.732394366	0.58490566	0.731343284	0.545454545	0.128	0.263157895	0.479041916	0.476190476	0.703703704	0.535714286	2	Shared_early
chr1	91596759	91597159	0.035714286	0	0.766666667	0.730769231	0.933333333	1	0.024390244	0	0.619047619	0.666666667	0.777777778	1	0	Shared_early
chr1	91599506	91599906	0.26984127	0.305555556	0.876712329	0.885057471	0.937007874	0.866666667	0.12987013	0.090909091	0.782426778	0.644067797	0.840659341	0.871794872	0	Shared_early
chr1	91604728	91605128	0.338983051	0	0.625	0.714285714	0.928571429	1	0	0	0.883333333	0.818181818	0.529411765	1	0	Shared_early
chr1	91635661	91636061	0.28436019	0.219047619	0.840764331	0.813953488	0.881889764	0.907407407	0.091803279	0.058823529	0.657266811	0.731092437	0.841121495	0.8	0	Shared_early
chr1	91647361	91647761	0.011494253	0.00862069	0.559322034	0.556962025	0.694117647	0.784810127	0.043269231	0.016129032	0.617886179	0.443298969	0.69047619	0.790322581	3	Shared_early
chr1	91679844	91680244	0.142857143	0.5	0.875	1	0.882352941	0.666666667	0.230769231	0.444444444	0.824561404	0.8	0.944444444	1	1	Shared_early
chr1	91695219	91695619	0.209677419	0.035714286	0.724137931	0.3	0.787234043	0.727272727	0.06557377	0	0.459459459	0.388888889	0.458333333	0.6	2	Shared_early
chr1	91701523	91701923	0.839285714	0.962962963	0.298245614	0.085714286	0.073170732	0.142857143	0.711864407	0.75	0.294736842	0.333333333	0.131147541	0.541666667	4	Shared_late
chr1	91720662	91721062	0.214876033	0.325581395	0.837209302	0.788461538	0.87254902	0.972222222	0.339285714	0.16	0.851851852	0.928571429	0.796747967	0.590909091	1	Shared_early
chr1	91744432	91744832	0.385714286	0.224489796	0.757894737	0.784946237	0.823529412	0.5625	0.112582781	0.094594595	0.734693878	0.71641791	0.841772152	0.916666667	0	Shared_early
chr1	91766098	91766498	0.25	0	0.75	0.625	0.875	1	0.277777778	0.666666667	0.8	0.75	0.944444444	1	1	Shared_early
chr1	91775127	91775527	0.873015873	0.864864865	0.2625	0.333333333	0.225	0.033333333	0.878378378	0.956521739	0.2625	0.6875	0.35483871	0.230769231	10	Cux2_late
chr1	91776757	91777157	0.468085106	0.647058824	0.705882353	0.6875	0.795918367	0.785714286	0.203389831	0.203389831	0.52173913	0.4	0.543859649	0.6875	8	Tle4_early
chr1	91781751	91782151	0.571428571	0.5	0.909090909	0.857142857	1	1	0.25	0.1	0.590909091	0.230769231	0.88	1	8	Tle4_early
chr1	91796392	91796792	0.125	0.055555556	0.7	0.666666667	0.666666667	1	0.137931034	0.222222222	0.577464789	0.5625	0.714285714	0.722222222	0	Shared_early
chr1	91822272	91822672	0	0	0.368421053	0.571428571	0.833333333	0.4	0	0	0.756097561	0.733333333	0.6	0.4	3	Shared_early
chr1	91858893	91859293	0.08	0.1	0.431372549	0.294117647	0.666666667	0.285714286	0.025641026	0	0.608695652	0.826086957	0.849315068	1	3	Shared_early
chr1	91886232	91886632	0.107142857	0.111111111	0.823529412	0.9	0.888888889	0.875	0.375	0.2	0.934782609	1	0.75	0.833333333	1	Shared_early
chr1	91894482	91894882	0.75	0.772727273	0.045454545	0.173913043	0.027027027	0	0.95	1	0.625	0.6	1	0.875	5	Cux2_late
chr1	91903254	91903654	0.292682927	0.705882353	0.074074074	0	0.181818182	0.027777778	0.510638298	0.724137931	0.657894737	0.78125	0.517241379	0.5	10	Cux2_late
chr1	91912194	91912594	0.114754098	0	0.75862069	0.68	0.944444444	0.909090909	0.119047619	0.078947368	0.84	0.842105263	0.578947368	0.578947368	0	Shared_early
chr1	91946721	91947121	0.237410072	0.163934426	0.634146341	0.471428571	0.615384615	0.615384615	0.308333333	0.388059701	0.890909091	0.769230769	0.855932203	0.846153846	3	Shared_early
chr1	91968276	91968676	0.454545455	0.19047619	0.2	0.272727273	0.095238095	1	0.166666667	0.037037037	0.823529412	0.9	0.75	1	3	Shared_early
chr1	91994170	91994570	0.555555556	0.714285714	0	0	0.444444444	0.285714286	0.782608696	0.875	0.945454545	0.866666667	0.777777778	1	5	Cux2_late
chr1	92028928	92029328	0.076923077	0.052631579	0.571428571	0.615384615	0.730769231	0.6	0	0	0.716981132	1	0.756756757	0.545454545	3	Shared_early
chr1	92031182	92031582	0.272727273	0.5	0.611111111	0.833333333	0.611111111	0.625	0.125	0.058823529	0.820512821	0.6	0.655172414	0.655172414	3	Shared_early
chr1	92085595	92085995	0.075949367	0.25	0.815789474	0.9	0.884615385	0.882352941	0.463414634	0.5	0.858695652	0.923076923	0.928571429	1	1	Shared_early
chr1	92116974	92117374	0.328125	0.257142857	0.901960784	0.791666667	1	0.818181818	0.333333333	0.269230769	0.933333333	1	0.836363636	0.941176471	1	Shared_early
chr1	92125084	92125484	0.127272727	0.157894737	0.714285714	0.64516129	0.6875	0.833333333	0.133333333	0.194444444	0.776595745	0.722222222	0.727272727	0.791666667	0	Shared_early
chr1	92128168	92128568	0.64	0.434782609	0.878787879	0.80952381	0.956521739	0.8125	0.205882353	0.136363636	0.78	1	0.952380952	0.952380952	8	Tle4_early
chr1	92130639	92131039	0.35	0.142857143	0.833333333	1	0.941176471	0.941176471	0.32	0.666666667	0.903225806	1	1	1	1	Shared_early
chr1	92148992	92149392	0.5	0	0.666666667	0.8	0.44	0.44	0	0	0.666666667	0.7	0.368421053	0.454545455	2	Shared_early
chr1	92161759	92162159	0.789473684	0.615384615	0	0	0.263157895	0.375	0.772727273	0.75	0.71875	0.71875	0.647058824	0.476190476	10	Cux2_late
chr1	92164675	92165075	0.19047619	0.3125	0.333333333	0.416666667	0.457142857	0.457142857	0.026315789	0	0.31372549	0.368421053	0.8125	0.8125	3	Shared_early
chr1	92169838	92170238	0.880952381	0.894736842	0.285714286	0.548387097	0.258823529	0.258064516	0.688311688	0.761904762	0.308270677	0.466666667	0.13559322	0.4	4	Shared_late
chr1	92175847	92176247	0.190082645	0.086956522	0.766666667	0.673076923	0.878787879	0.857142857	0.065934066	0.049180328	0.724324324	0.623188406	0.742268041	0.846153846	0	Shared_early
chr1	92200784	92201184	0.275	0.6	0.939393939	0.8125	0.966666667	1	0	0.230769231	0.855263158	0.833333333	1	1	8	Tle4_early
chr1	92214702	92215102	0.35483871	0.5	0.8	0.625	0.766666667	0.80952381	0.05	0.133333333	0.857142857	0.875	0.862068966	1	8	Tle4_early
chr1	92221898	92222298	0.137931034	0.157894737	0.851851852	0.80952381	0.857142857	0.857142857	0.230769231	0.153846154	0.59375	0.5	0.894736842	0.894736842	0	Shared_early
chr1	92223845	92224245	0.071428571	0	0.909090909	0.666666667	1	1	0	0	0.344827586	0.625	0.133333333	0.363636364	2	Shared_early
chr1	92250059	92250459	0.078947368	0.125	0.676470588	0.8125	0.75	1	0.275862069	0.225806452	0.814814815	0.615384615	0.928571429	0.833333333	0	Shared_early
chr1	92261188	92261588	0.818181818	0.857142857	0.15625	0.333333333	0.296296296	0.545454545	0.833333333	0.777777778	0.866666667	0.823529412	0.891891892	1	5	Cux2_late
chr1	92276658	92277058	0.872340426	0.7	0.903225806	0.904761905	0.769230769	0.625	0.666666667	0.714285714	0.140350877	0.25	0.235294118	0.235294118	9	Tle4_constitutive
chr1	92308977	92309377	0.285714286	0.230769231	0.6	0.777777778	1	0.833333333	0.421052632	0.421052632	0.838709677	0.933333333	0.777777778	0.777777778	1	Shared_early
chr1	92330544	92330944	0.75	0.75	1	1	0.857142857	0.857142857	0.185185185	0	0.905660377	0.875	1	1	8	Tle4_early
chr1	92331412	92331812	0.095238095	0	0.842105263	0.714285714	0.5	0.5	0	0	0.707317073	0.666666667	0.875	0.857142857	3	Shared_early
chr1	92341617	92342017	0.666666667	0.833333333	0.382352941	0.333333333	0.692307692	0.333333333	0.564102564	0.571428571	1	1	1	0.727272727	6	Cux2_late
chr1	92354165	92354565	0.115942029	0.142857143	0.527272727	0.5	0.685714286	0.576923077	0.088607595	0.086206897	0.806451613	0.892857143	0.830188679	0.947368421	3	Shared_early
chr1	92371530	92371930	0.136363636	0.105263158	0.617647059	0.545454545	0.840909091	0.933333333	0.210526316	0.173913043	0.58974359	0.611111111	0.742857143	0.857142857	0	Shared_early
chr1	92373248	92373648	0.047619048	0.1	0.071428571	0	0.222222222	0.222222222	0.352941176	0.6	0.833333333	0.909090909	0.85	0.85	7	Cux2_constitutive_Tle4_early
chr1	92390105	92390505	0.052631579	0.178571429	0.428571429	0.666666667	0.638888889	0.666666667	0	0.052631579	0.76119403	0.85	0.878787879	0.8	3	Shared_early
chr1	92391792	92392192	0.785714286	0.6875	0.666666667	0.733333333	0.608695652	0.769230769	0.193548387	0.222222222	0.146067416	0.129032258	0.272727273	0.272727273	9	Tle4_constitutive
chr1	92392947	92393347	0.820512821	0.743589744	0.828571429	0.888888889	0.933333333	1	0.14516129	0.076923077	0.902173913	0.666666667	0.921568627	0.921568627	8	Tle4_early
chr1	92457322	92457722	0	0	0.4	0.384615385	0.714285714	0.714285714	0	0	0.909090909	0.75	0.666666667	1	3	Shared_early
chr1	92463659	92464059	0.2	0	0.92	0.681818182	0.636363636	0.75	0.1	0.090909091	0.897727273	1	0.825	0.785714286	0	Shared_early
chr1	92545502	92545902	0.85	0.863636364	0.818181818	0.777777778	0.805555556	0.933333333	0.5625	0.461538462	0.107142857	0	0.163636364	0.2	9	Tle4_constitutive
chr1	92555438	92555838	0.6	0.615384615	0.571428571	0.833333333	0.611111111	0.8	0	0.090909091	0.518518519	0.611111111	0.8	0.636363636	8	Tle4_early
chr1	92557284	92557684	0.026315789	0.04	0.272727273	0.80952381	0.76	0.833333333	0.5	0.363636364	0.833333333	0.925925926	0.810810811	0.571428571	1	Shared_early
chr1	92587612	92588012	0.857142857	0.807692308	0	0	0	0.2	0.815789474	0.931034483	0.349206349	0.047619048	0.348837209	0.272727273	4	Shared_late
chr1	92609619	92610019	0.864864865	1	0.564102564	0.466666667	0.75	0.764705882	0.205882353	0.06557377	0.611940299	0.76	0.708333333	1	8	Tle4_early
chr1	92617341	92617741	0.722222222	0.642857143	0.333333333	0.181818182	0.105263158	0.8	0.608695652	0.608695652	0.972972973	0.944444444	0.8125	1	5	Cux2_late
chr1	92637525	92637925	0.897435897	1	0.0625	0.5	0.3	0.444444444	0.62962963	0.333333333	0.391304348	0.391304348	0.65	0.166666667	4	Shared_late
chr1	92864179	92864579	0.134615385	0.088888889	0.695652174	0.756756757	0.682926829	0.777777778	0.303571429	0.25	0.697674419	0.75862069	0.775510204	0.714285714	0	Shared_early
chr1	92905658	92906058	0.933333333	0.785714286	0.666666667	0	0.315789474	0.173913043	0.955555556	1	0.88	0.85	0.964285714	1	5	Cux2_late
chr1	92919045	92919445	0.70212766	0.826086957	0.05	0.034482759	0.02	0.083333333	0.875	0.842105263	0.197183099	0.333333333	0.191489362	0.285714286	4	Shared_late
chr1	92948947	92949347	0.117647059	0.363636364	0.111111111	0.272727273	0	0.133333333	0.127659574	0	0.208955224	0.142857143	0.44	0.6	7	Cux2_constitutive_Tle4_early
chr1	92961438	92961838	0.873563218	0.909090909	0.040816327	0	0	0.1	0.196428571	0.428571429	0.061728395	0.043478261	0.23255814	0	4	Shared_late
chr1	92984533	92984933	0.913043478	0.875	0	0	0	0.2	0.606060606	0.6	0.392857143	0.3125	0	0.142857143	4	Shared_late
chr1	93000169	93000569	0.904761905	1	0.837209302	0.785714286	0.848101266	0.84375	0.744444444	0.953488372	0.483660131	0.509803922	0.247058824	0.2	9	Tle4_constitutive
chr1	93078041	93078441	0.777777778	0.846153846	0.037037037	0	0.115384615	0.083333333	0.733333333	0.55	0.155844156	0.2	0.0625	0	4	Shared_late
chr1	93085627	93086027	0.973684211	0.8	0.352941176	0.125	0.05	0.055555556	0.8	0.882352941	0.133333333	0.066666667	0.227272727	0	4	Shared_late
chr1	93341916	93342316	0.811320755	0.944444444	0.090909091	0.090909091	0.033333333	0	0.936170213	0.87804878	0.408450704	0.357142857	0.210526316	0.133333333	4	Shared_late
chr1	93342832	93343232	0.894736842	0.933333333	0.3	0.2	0.142857143	0.058823529	0.886363636	0.952380952	0.436619718	0.37037037	0.54	0.533333333	10	Cux2_late
chr1	93353690	93354090	1	1	0.148148148	0.352941176	0.192307692	0	0.846153846	1	0.5	0.272727273	0.615384615	0.615384615	10	Cux2_late
chr1	93434300	93434700	0.341463415	0.285714286	0.652173913	0.666666667	0.769230769	0.789473684	0.341463415	0.181818182	0.638888889	0.6	0.785714286	1	0	Shared_early
chr1	93502493	93502893	0.162162162	0.136363636	0.606060606	0.583333333	0.888888889	1	0.410714286	0.291666667	0.837837838	0.684210526	0.829787234	1	1	Shared_early
chr1	93521160	93521560	0.775510204	0.806451613	0.64516129	0.875	0.895833333	0.761904762	0.088235294	0.157894737	0.806818182	0.652173913	0.827956989	1	8	Tle4_early
chr1	93522691	93523091	0.87804878	0.7	0.8125	0.913043478	0.764705882	1	0.038461538	0.307692308	0.462962963	0.2	0.88	1	8	Tle4_early
chr1	93561131	93561531	0.626666667	0.796296296	0.108108108	0	0	0.333333333	0.805970149	0	0.428571429	0.964285714	0.796610169	0.470588235	5	Cux2_late
chr1	93597904	93598304	0.456790123	0.34375	0.434782609	0.366666667	0.470588235	0.071428571	0.019230769	0.34375	0.54676259	0.277777778	0.8	1	7	Cux2_constitutive_Tle4_early
chr1	93638616	93639016	0.970588235	0.909090909	0.058823529	0.346153846	0.1875	0.1875	0.897959184	0.941176471	0.353846154	0.545454545	0.542857143	0.315789474	10	Cux2_late
chr1	93644069	93644469	0.096774194	0	0.203389831	0.272727273	0.371428571	0.2	0.169811321	0.066666667	0.75	0.6	0.416666667	1	7	Cux2_constitutive_Tle4_early
chr1	93656372	93656772	0.069767442	0	0.833333333	0.4	0.545454545	0.913043478	0.153846154	0.238095238	0.326530612	0	0.595744681	0.923076923	2	Shared_early
chr1	93696819	93697219	0.18627451	0.166666667	0.589285714	0.658536585	0.805555556	0.842105263	0.092307692	0	0.881656805	0.793103448	0.765625	0.739130435	0	Shared_early
chr1	93699223	93699623	0.095744681	0.051282051	0.638461538	0.623853211	0.661971831	0.425	0.059090909	0.146067416	0.804511278	0.740740741	0.783783784	0.849056604	3	Shared_early
chr1	93768857	93769257	0.774193548	0.777777778	0.125	0	0.3125	0.090909091	0.689655172	0.818181818	0.341463415	0.222222222	0.111111111	0.111111111	4	Shared_late
chr1	93777091	93777491	0.818181818	0.886792453	0.067961165	0.051282051	0.123595506	0.066666667	0.857988166	0.87628866	0.25984252	0.176470588	0.284848485	0.088235294	4	Shared_late
chr1	93800046	93800446	0.32	0.285714286	0.818181818	0.833333333	1	1	0.235294118	0.25	0.702702703	0.727272727	0.730769231	0.916666667	1	Shared_early
chr1	93820167	93820567	0.852941176	1	0.96875	0.888888889	0.866666667	0.866666667	0.28125	0.421052632	0.236842105	0.136363636	0.259259259	0	9	Tle4_constitutive
chr1	93828758	93829158	0.822580645	0.808510638	0.094339623	0.315789474	0.113207547	0.128205128	0.103448276	0.105263158	0.095238095	0.285714286	0.171875	0	4	Shared_late
chr1	93876995	93877395	0.888888889	0.894736842	0.428571429	0.333333333	0.375	0.142857143	0.904761905	0.944444444	0.375	0.083333333	0.185185185	0.2	4	Shared_late
chr1	93984700	93985100	0.888888889	0.857142857	0	0	0.142857143	0	0.555555556	0.3	0.333333333	0.357142857	0	0.333333333	4	Shared_late
chr1	94024359	94024759	1	0.857142857	0	0.111111111	0.333333333	0.333333333	0.961538462	0.961538462	0.346153846	0	0.176470588	0.166666667	4	Shared_late
chr1	94105717	94106117	0.25	0.111111111	1	1	1	1	0.625	0.375	0.789473684	0.727272727	0.8125	0.8125	1	Shared_early
chr1	94112433	94112833	0.025641026	0.074074074	0.723076923	0.71875	0.894736842	0.8	0.050847458	0.352941176	0.842696629	0.7	0.807228916	0.885714286	0	Shared_early
chr1	94192300	94192700	0.571428571	0.818181818	0.333333333	0	0.090909091	0	0.739130435	0.882352941	0	0	0	0	4	Shared_late
chr1	94200885	94201285	0.916666667	1	0.741935484	0.619047619	0.285714286	0.125	0.974358974	0.958333333	0.603773585	0.636363636	0.64	0.64	10	Cux2_late
chr1	94206163	94206563	0.736842105	0.923076923	0	0.117647059	0.074074074	0	0.133333333	0.133333333	0.035714286	0.035714286	0	0	4	Shared_late
chr1	94209498	94209898	0.144736842	0.288888889	0.838709677	0.777777778	0.913043478	1	0.583333333	0.448275862	0.805970149	0.666666667	0.852941176	0.846153846	1	Shared_early
chr1	94213418	94213818	0.787234043	1	0.12	0.136363636	0.3	0	0.965517241	1	0.219178082	0.333333333	0.071428571	0.071428571	4	Shared_late
chr1	94226055	94226455	0.947368421	0.9	0.235294118	0.222222222	0.55	0.636363636	0.866666667	0.8	0.166666667	0.1	0.142857143	0.285714286	4	Shared_late
chr1	94273588	94273988	0.847222222	0.659574468	0.155555556	0.02	0.150537634	0.150537634	0.8	0.827586207	0.364238411	0.307692308	0.448717949	0.384615385	10	Cux2_late
chr1	94291388	94291788	0.842105263	0.882352941	0.333333333	0.161290323	0.164179104	0.142857143	0.75	0.641025641	0.308176101	0.222222222	0.257575758	0	4	Shared_late
chr1	94294307	94294707	0.057377049	0.0625	0.803278689	0.813953488	0.901639344	0.714285714	0.049382716	0	0.679487179	0.710526316	0.680555556	0.8	0	Shared_early
chr1	94300544	94300944	0.888888889	0.785714286	0.058823529	0.103448276	0.04	0	0.931034483	1	0.20754717	0.24	0.351351351	0.5	10	Cux2_late
chr1	94415405	94415805	0.944444444	0.727272727	0.285714286	0.2	0.083333333	0.076923077	0.772727273	0.772727273	0.592592593	0.333333333	0.526315789	0.833333333	10	Cux2_late
chr1	94572520	94572920	0.918367347	1	0.037037037	0	0.178571429	0.185185185	0.953846154	0.96	0.905263158	1	0.881355932	0.777777778	5	Cux2_late
chr1	94577531	94577931	0	0	0.307692308	0.1875	0.677419355	0.285714286	0	0	0.507042254	0.846153846	0.68627451	0.875	3	Shared_early
chr1	94608882	94609282	0.820895522	0.9375	0.142857143	0	0.03125	0.125	0.442622951	0.166666667	0.19047619	0	0.285714286	0	4	Shared_late
chr1	94623014	94623414	0.971428571	0.85	0.25	0.230769231	0.105263158	0	0.766666667	0.714285714	0.413043478	0.592592593	0.5	0.368421053	10	Cux2_late
chr1	94632953	94633353	0.148148148	0.166666667	0.733333333	0.705882353	0.75	0.916666667	0.055555556	0.25	0.705882353	0.85	0.704545455	0.5	0	Shared_early
chr1	94633656	94634056	0.076923077	0.125	0.782608696	0.782608696	0.555555556	0.625	0.142857143	0	0.90625	1	1	0.818181818	0	Shared_early
chr1	94651236	94651636	0.727272727	0.791666667	0.721311475	0.866666667	0.952380952	1	0.195876289	0.181818182	0.608695652	0.80952381	0.629032258	0.782608696	8	Tle4_early
chr1	94666246	94666646	0	0.03125	0.8	0.833333333	0.346153846	1	0.214285714	0.277777778	0.653846154	0.633333333	0.731707317	0.444444444	2	Shared_early
chr1	94669345	94669745	0.085106383	0.210526316	0.913043478	0.8	0.738095238	0.939393939	0.523809524	0.555555556	0.869047619	0.875	0.924242424	0.631578947	1	Shared_early
chr1	94723784	94724184	0.25	0.5	0.909090909	1	1	1	0.789473684	0.642857143	0.884615385	1	0.96	0.923076923	1	Shared_early
chr1	94734257	94734657	0.121212121	0.076923077	0.846153846	1	0.833333333	0.909090909	0.0625	0	0.568965517	0.5	0.484848485	0.484848485	2	Shared_early
chr1	94735653	94736053	0.735294118	0.518518519	0.052631579	0.130434783	0.405405405	0.333333333	0.804878049	0.804878049	0.824561404	0.818181818	0.638888889	0.5	5	Cux2_late
chr1	94846652	94847052	0.928571429	1	0.166666667	0.214285714	0	0.3	0.882352941	1	0.777777778	0.777777778	0.6875	0.5	5	Cux2_late
chr1	94909514	94909914	0.721311475	1	0.285714286	0.153846154	0.151515152	0.272727273	0.75	0.75	0.139534884	0.181818182	0.333333333	0.25	4	Shared_late
chr1	94928806	94929206	0.964285714	1	0.117647059	0.15	0.210526316	0.142857143	0.861538462	1	0.532258065	0.533333333	0.647058824	0.647058824	10	Cux2_late
chr1	94953713	94954113	0.925	0.857142857	0.2	0.166666667	0.166666667	0.238095238	0.833333333	1	0.339285714	0.5	0.447368421	0.5	10	Cux2_late
chr1	94978688	94979088	0.666666667	0.727272727	0.15	0.111111111	0.0625	0	0.595744681	0.413793103	0.473684211	0.409090909	0.365384615	0.365384615	4	Shared_late
chr1	94982631	94983031	1	1	0.444444444	0.357142857	0.1	0	1	1	0.789473684	0.454545455	0.916666667	0.916666667	5	Cux2_late
chr1	94991503	94991903	0.87804878	1	0.125	0.206896552	0.25	0.75	0.95	1	0.596153846	0.533333333	0.424242424	0.6	10	Cux2_late
chr1	95036339	95036739	0.8125	0.842105263	0.071428571	0	0.1875	0	0.777777778	0.789473684	0.351351351	0.235294118	0.458333333	0.25	4	Shared_late
chr1	95073497	95073897	0.045454545	0.090909091	0.36	0.555555556	0.714285714	0	0.111111111	0.1	0.706896552	0.857142857	0.846153846	1	3	Shared_early
chr1	95088555	95088955	0.578947368	0.733333333	0.666666667	0.764705882	0.8	0.75	0.923076923	1	0.739130435	0.739130435	1	0.4	6	Cux2_late
chr1	95120522	95120922	0.060606061	0.03030303	0.232142857	0.161290323	0.323943662	0.209302326	0.06557377	0.085714286	0.41509434	0.375	0.4	0.578947368	7	Cux2_constitutive_Tle4_early
chr1	95243854	95244254	0.92	0.769230769	0.916666667	0.6	0.666666667	0.714285714	0.933333333	1	0.307692308	0.125	0.173913043	0.173913043	9	Tle4_constitutive
chr1	95474140	95474540	0.866666667	0.785714286	0.138888889	0.111111111	0.085714286	0.375	0.828125	0.708333333	0.176	0.064516129	0.188679245	0.111111111	4	Shared_late
chr1	95584755	95585155	0.727272727	0.2	0.6	0.904761905	0.866666667	0.8125	0.095238095	0.142857143	0.8125	0.714285714	0.64516129	1	8	Tle4_early
chr1	95587670	95588070	0.877192982	0.875	0.258064516	0.266666667	0.208333333	0.363636364	0.707317073	0.818181818	0.571428571	0.617647059	0.481481481	0.421052632	10	Cux2_late
chr1	95770893	95771293	0.906790945	0.986486486	0.445945946	0.403225806	0.384615385	0.473988439	0.842519685	0.798816568	0.171480144	0.12987013	0.354098361	0.244274809	4	Shared_late
chr1	95837139	95837539	0.921302578	0.94017094	0.2	0.333333333	0.23381295	0.266055046	0.796825397	0.688311688	0.248351648	0.116504854	0.263345196	0.301886792	4	Shared_late
chr1	95844515	95844915	0.318584071	0.363636364	0.829787234	0.9375	0.987179487	1	0.129032258	0.139534884	0.831460674	0.804878049	0.411764706	0.7	0	Shared_early
chr1	95905673	95906073	0.959090909	0.875	0.492385787	0.333333333	0.200819672	0.287581699	0.902857143	0.921568627	0.223506744	0.149606299	0.309375	0.411764706	4	Shared_late
chr1	96399031	96399431	0.055555556	0	0.411764706	0.769230769	0.764705882	0.764705882	0	0	0.65625	0.785714286	0.615384615	0.615384615	3	Shared_early
chr1	96400240	96400640	0.024390244	0	0.6	0.52173913	0.655172414	0.655172414	0	0	0.739726027	0.944444444	0.575757576	0.714285714	3	Shared_early
chr1	98691065	98691465	0.176470588	0	0.083333333	0.466666667	0.620689655	0.6	0.11627907	0	0.906976744	0.714285714	0.55	0.8	3	Shared_early
chr1	99436705	99437105	0.076923077	0	0.6	0.4	0.35	0.272727273	0	0.142857143	0.813953488	0.8125	0.8	0.8	3	Shared_early
chr1	99467385	99467785	0.068965517	0.227272727	0.80952381	0.571428571	0.8	0.769230769	0.24137931	0	0.897435897	0.947368421	0.8	0.8	0	Shared_early
chr1	99511510	99511910	0.847457627	0.869565217	0.204081633	0.214285714	0.078947368	0	0.972972973	0.9	0.490566038	0.393939394	0.462962963	0.666666667	10	Cux2_late
chr1	99513489	99513889	0.055555556	0.071428571	0.8125	1	0.666666667	1	0.222222222	0.222222222	0.870967742	0.875	0.736842105	0.625	0	Shared_early
chr1	99526881	99527281	0.105263158	0.071428571	0.137931034	0.142857143	0.151515152	0.1	0.363636364	0.4	0.733333333	0.666666667	0.843137255	0.8125	7	Cux2_constitutive_Tle4_early
chr1	99530980	99531380	0.8125	0.862068966	0.142857143	0.269230769	0.214285714	0.263157895	1	1	0.950819672	0.944444444	0.933333333	0.933333333	5	Cux2_late
chr1	99533370	99533770	0.739130435	0.909090909	0	0.058823529	0.086956522	0	0.588235294	0.708333333	0.2	0.25	0.101694915	0	4	Shared_late
chr1	99548565	99548965	0.853658537	0.8	0.038461538	0.25	0.0625	0	0.909090909	0.875	0.666666667	0.454545455	0.820512821	0.454545455	10	Cux2_late
chr1	99549555	99549955	0.761904762	0.75	0.125	0.090909091	0	0	0.966666667	0.888888889	0.681818182	0.777777778	0.84	0.84	5	Cux2_late
chr1	99610951	99611351	0.096153846	0.083333333	0.5	0.8	0.384615385	0.5	0	0	0.647058824	0.888888889	0.735294118	0.735294118	3	Shared_early
chr1	99737129	99737529	0.958333333	1	1	1	0.935483871	1	0.41025641	0.107142857	0.782608696	0.818181818	1	0.75	8	Tle4_early
chr1	99744997	99745397	0.026315789	0.044444444	0.576470588	0.605263158	0.754385965	0.808510638	0.034883721	0.027777778	0.821782178	0.818181818	0.871287129	0.875	0	Shared_early
chr1	99760605	99761005	0.615384615	0.882352941	0.034482759	0.1	0.076923077	0	0.970588235	0.947368421	0.923076923	0.869565217	1	1	5	Cux2_late
chr1	99820072	99820472	0.090909091	0.5	0.642857143	0.75	0.6875	0.777777778	0	0.125	0.655172414	0.714285714	1	1	0	Shared_early
chr1	99827946	99828346	0	0	0.411764706	0.2	0.909090909	0.909090909	0.233333333	0	0.6875	1	0.87804878	1	3	Shared_early
chr1	99852851	99853251	0.769230769	0.714285714	0.941176471	0.8	0.4	0.4	0.529411765	0.176470588	0.222222222	0.1	0	0	9	Tle4_constitutive
chr1	99871472	99871872	0.111111111	0	0	0.066666667	0.076923077	0.25	0	0.090909091	0.722222222	0.785714286	0.861111111	0.5	7	Cux2_constitutive_Tle4_early
chr1	99950874	99951274	0.172413793	0.111111111	1	0.857142857	0.875	0.9	0.142857143	0	0.923076923	0.785714286	1	0.666666667	0	Shared_early
chr1	99979745	99980145	0.171428571	0.272727273	0.846153846	0.666666667	0.8125	0.888888889	0.076923077	0.076923077	0.881355932	0.913043478	0.975	1	0	Shared_early
chr1	100071102	100071502	0.242424242	0.266666667	0.428571429	0.45	0.739130435	0.571428571	0.107142857	0.25	0.744680851	0.875	0.894736842	0.923076923	3	Shared_early
chr1	100077092	100077492	0	0	0.076923077	0.076923077	0.142857143	0.142857143	0	0	0.56	0.666666667	0.863636364	0.428571429	7	Cux2_constitutive_Tle4_early
chr1	100445556	100445956	0.7	1	0.045454545	0.125	0.066666667	0.363636364	0.896551724	1	0.892857143	0.944444444	0.857142857	0.8	5	Cux2_late
chr1	101768354	101768754	0.96969697	1	0.142857143	0.125	0.166666667	0.090909091	0.8	1	0.333333333	0.4	0.571428571	0.571428571	10	Cux2_late
chr1	101959955	101960355	0.888888889	0.916666667	0.375	0.9	0.15	0.3	0.9375	0.833333333	0.954545455	1	0.923076923	0.888888889	5	Cux2_late
chr1	102015574	102015974	0.958333333	1	0.05	0	0	0	0.84	0.9	0.12195122	0.12195122	0.048780488	0.111111111	4	Shared_late
chr1	104158606	104159006	0.75	1	0.947368421	0.857142857	1	1	0.928571429	0.928571429	0.195652174	0.5	0.217391304	0	9	Tle4_constitutive
chr1	105077519	105077919	0.558823529	0.928571429	0.047619048	0.047619048	0.09375	0	0.205128205	0	0.294117647	0	0.192307692	0.625	4	Shared_late
chr1	106669103	106669503	0.375	0.375	0.035714286	0.105263158	0.047619048	0.166666667	0.658536585	0.733333333	0.904761905	0.7	0.65	0.571428571	5	Cux2_late
chr1	106800202	106800602	0.738095238	0.714285714	0	0.166666667	0.318181818	0	0.766666667	0.909090909	0.8	0.866666667	0.875	0.333333333	5	Cux2_late
chr1	106813809	106814209	0.138888889	0.058823529	0.785714286	0.785714286	0.888888889	0.923076923	0.333333333	0.111111111	0.860465116	0.909090909	0.8	0.555555556	0	Shared_early
chr1	106880581	106880981	0.048387097	0.0625	0.882352941	0.794117647	0.611111111	0.85	0.315789474	0.357142857	0.83908046	0.846153846	0.719298246	0.714285714	1	Shared_early
chr1	107007758	107008158	0	0.214285714	0.72	0.846153846	0.583333333	1	0	0	0.823529412	0.5	0.666666667	0.666666667	0	Shared_early
chr1	107139942	107140342	0	0	0.761904762	0.833333333	0.903225806	0.903225806	0	0.076923077	0.509803922	0.538461538	0.8	0.666666667	0	Shared_early
chr1	107198922	107199322	0.258064516	0	0.615384615	0.7	0.791666667	0.7	0.371428571	0.375	0.314285714	0.47826087	0.464285714	0.5	2	Shared_early
chr1	107245890	107246290	0.181818182	0	0.913043478	0.875	1	1	0.214285714	0.384615385	0.703703704	0.703703704	0.714285714	0.714285714	1	Shared_early
chr1	107331490	107331890	1	0.875	0.294117647	0.25	0.060606061	0.083333333	0.909090909	0.75	0.2	0.111111111	0.235294118	0.235294118	4	Shared_late
chr1	107709749	107710149	0.827777778	0.819444444	0.380530973	0.34375	0.43373494	0.051282051	0.788135593	0.64	0.902621723	0.927083333	0.795081967	0.972972973	5	Cux2_late
chr1	107739779	107740179	0.026666667	0	0.24	0.339622642	0.568627451	0.634146341	0.04494382	0.129032258	0.381679389	0.258064516	0.5125	0.655172414	2	Shared_early
chr1	107896056	107896456	0.909090909	0.875	0.275862069	0.171428571	0.295454545	0.368421053	0.875	0.777777778	0.564356436	0.565217391	0.707317073	0.707317073	10	Cux2_late
chr1	107935681	107936081	0.8	0.8	0	0.111111111	0.19047619	0.25	0.777777778	0.6875	0.318181818	0.25	0.46875	0.2	4	Shared_late
chr1	108045160	108045560	0.102040816	0.058823529	0.58974359	0.575757576	0.795454545	1	0	0	0.723404255	0.692307692	0.8	0.9	0	Shared_early
chr1	108051964	108052364	0.081081081	0.105263158	0.782608696	0.818181818	0.904761905	0.666666667	0.0625	0	0.777777778	0.928571429	0.769230769	0.875	0	Shared_early
chr1	108098552	108098952	0.125	0.2	0.736842105	0.857142857	0.894736842	0.909090909	0.090909091	0	0.523809524	0.470588235	0.681818182	0.681818182	2	Shared_early
chr1	108122841	108123241	0.67032967	0.827586207	0.725490196	0.709677419	0.8125	0.925925926	0.880952381	0.952380952	0.467532468	0.333333333	0.2	0.363636364	9	Tle4_constitutive
chr1	108128630	108129030	0.111111111	0	0.958333333	0.888888889	1	0.923076923	0.391304348	0.666666667	0.741935484	0.875	0.928571429	0.583333333	1	Shared_early
chr1	108132806	108133206	1	0.642857143	0.928571429	0.8	0.923076923	1	0.058823529	0.058823529	0.837837838	0.8	0.84375	1	8	Tle4_early
chr1	108299766	108300166	0.113207547	0.047619048	0.92	0.722222222	0.814814815	0.916666667	0.441860465	0.65	0.816901408	0.869565217	0.68	0.647058824	1	Shared_early
chr1	108466910	108467310	0.787878788	0.846153846	0.37037037	0.117647059	0.2	0.357142857	0.0625	0.0625	0.131578947	0.454545455	0.333333333	0.125	4	Shared_late
chr1	108480233	108480633	0.318181818	0.28	0.829545455	0.678571429	0.982758621	0.888888889	0.146341463	0.189655172	0.51572327	0.419354839	0.47761194	0.233333333	2	Shared_early
chr1	108483045	108483445	0.973684211	1	0.935483871	0.928571429	0.777777778	0.777777778	0.93877551	0.571428571	0.338983051	0.375	0.452830189	0.5	9	Tle4_constitutive
chr1	108491982	108492382	0.185185185	0	0.8125	1	1	0.923076923	0.074074074	0.071428571	0.88	1	0.933333333	0.933333333	0	Shared_early
chr1	108499405	108499805	0.030769231	0	0.490196078	0.558823529	0.739130435	0.708333333	0.14	0.043478261	0.765957447	0.857142857	0.696428571	0.95	3	Shared_early
chr1	108547726	108548126	0.461538462	0.181818182	0.947368421	1	0.333333333	0.666666667	0.25	0.25	0.965517241	0.875	0.8	1	1	Shared_early
chr1	108562705	108563105	0.259259259	0.428571429	0.384615385	1	1	1	0.043478261	0	0.741935484	0.777777778	0.928571429	1	0	Shared_early
chr1	108584222	108584622	0.930434783	0.826923077	0.285714286	0.274193548	0.197674419	0.081967213	0.637795276	0.535714286	0.180904523	0.341463415	0.224719101	0.41025641	4	Shared_late
chr1	108586903	108587303	1	1	0.869565217	1	0.863636364	0.9	0.458333333	0.458333333	0.228070175	0.111111111	0.375	0.375	9	Tle4_constitutive
chr1	108597410	108597810	0.764705882	0.916666667	0	0.166666667	0.2	0	0.181818182	0.714285714	0.538461538	0	0.352941176	0.142857143	4	Shared_late
chr1	108662263	108662663	0.972222222	1	0.114285714	0.266666667	0.235294118	0	0.948275862	0.875	0.888888889	0.666666667	0.829268293	0.6	5	Cux2_late
chr1	109573604	109574004	0.038461538	0	0.76	1	1	0.923076923	0	0	0.666666667	0.8125	0.666666667	0.9	0	Shared_early
chr1	109621689	109622089	0.875	0.166666667	0.428571429	0.846153846	1	0.888888889	0.090909091	0	0.653846154	0.714285714	0	0	2	Shared_early
chr1	109795803	109796203	0.266666667	0.5	0.454545455	0.666666667	0.9	0.75	0	0.133333333	0.815789474	0.833333333	0.9	0.9	0	Shared_early
chr1	109920756	109921156	0.217391304	0.428571429	0.692307692	0.714285714	0.416666667	0.375	0.034482759	0	0.620689655	1	0.583333333	0.8	3	Shared_early
chr1	110468780	110469180	0.058823529	0	0.666666667	0.642857143	0.25	0.5	0	0	0.6	0.5	0.294117647	0.294117647	2	Shared_early
chr1	110473895	110474295	0.157894737	0.294117647	0.7	0.64	0.636363636	0.571428571	0.034482759	0	0.756756757	0.833333333	0.621621622	0.621621622	3	Shared_early
chr1	111127763	111128163	0.826086957	0.666666667	0	0.3	0.045454545	0.045454545	0.866666667	0.875	0.75	0.75	0.631578947	0.631578947	5	Cux2_late
chr1	112401264	112401664	1	1	0.769230769	0.2	0.090909091	0.25	0.727272727	0.9	0.684210526	0.684210526	0.181818182	0.181818182	10	Cux2_late
chr1	115269159	115269559	0.852941176	0.954545455	0.176470588	0.35	0.411764706	0.238095238	0.821428571	1	0.830188679	0.842105263	0.868421053	0.727272727	5	Cux2_late
chr1	117681255	117681655	0.024390244	0	0.6	0.454545455	0.357142857	0.411764706	0.019230769	0	0.5	0.4	0.666666667	0.666666667	3	Shared_early
chr1	117705452	117705852	0.1	0.125	0.178571429	0	0.277777778	0.25	0.142857143	0.153846154	0.65625	0.65625	0.782608696	0.782608696	7	Cux2_constitutive_Tle4_early
chr1	117852911	117853311	0.80952381	0.857142857	0.642857143	0.6	0.666666667	0.666666667	0.066666667	0	0.166666667	0.307692308	0.7	0.7	8	Tle4_early
chr1	120274311	120274711	0.862745098	0.416666667	0	0	0.096774194	0.428571429	0.846153846	0.933333333	0.403846154	0.266666667	0.315789474	0.6	10	Cux2_late
chr1	120367032	120367432	0.933333333	1	0.346153846	0.153846154	0.181818182	0.3	0.916666667	0.833333333	0.754385965	0.615384615	0.878787879	0.878787879	5	Cux2_late
chr1	120437177	120437577	1	0.777777778	0.210526316	0.166666667	0.222222222	0	0.95	0.882352941	0.527777778	0.315789474	0.35	0.35	10	Cux2_late
chr1	120445377	120445777	0.888888889	0.857142857	0	0	0	0	0.80952381	0.8125	0.236842105	0.333333333	0.222222222	0.111111111	4	Shared_late
chr1	120539601	120540001	0.228571429	0.25	0.814814815	1	0.8	0.666666667	0.444444444	0.090909091	0.721311475	0.538461538	0.793103448	0.625	0	Shared_early
chr1	120575748	120576148	0.703703704	0.866666667	0.357142857	0.529411765	0	0.1	0.947368421	1	0.724137931	0.724137931	0.6	0.142857143	10	Cux2_late
chr1	120626587	120626987	0.277777778	0.151515152	0.576923077	0.692307692	0.794117647	0.9	0.120689655	0.235294118	0.823529412	1	0.948275862	0.941176471	0	Shared_early
chr1	120696062	120696462	0.266666667	0.4	0.909090909	0.9375	0.833333333	0.833333333	0.393939394	0.142857143	0.875	1	0.6875	1	1	Shared_early
chr1	120706571	120706971	1	1	0.0625	0	0.214285714	0.214285714	1	1	0.9375	0.9	1	1	5	Cux2_late
chr1	120721893	120722293	0	0.093023256	0.03125	0	0	0	0.071428571	0	0.443181818	0.25	0.575757576	0.727272727	7	Cux2_constitutive_Tle4_early
chr1	120761241	120761641	0.742857143	0.833333333	0.166666667	0.25	0	0	0.464788732	0.6	0.56	0.454545455	0.285714286	0.5	10	Cux2_late
chr1	120764156	120764556	0.9	0.8	0.555555556	0.461538462	0.142857143	0	0.962962963	1	0.88372093	0.916666667	0.928571429	0.928571429	5	Cux2_late
chr1	120807540	120807940	0.061538462	0	0.558823529	0.392857143	0.568181818	0.4375	0.071428571	0.037037037	0.842105263	0.903225806	0.716216216	0.916666667	3	Shared_early
chr1	120812818	120813218	0.058823529	0.052631579	0.75862069	0.333333333	0.791666667	0.6875	0	0	0.636363636	0.80952381	0.441176471	0.5	2	Shared_early
chr1	120818650	120819050	0.373134328	0.428571429	0.781818182	0.909090909	0.96	0.962962963	0.515151515	0.4	0.827586207	0.777777778	0.818181818	0.785714286	1	Shared_early
chr1	120832737	120833137	0.125	0.1	0.722222222	0.545454545	0.76	0.642857143	0.058823529	0	0.628571429	0.8	0.782608696	0.875	3	Shared_early
chr1	120837882	120838282	0.133333333	0.4375	0.956521739	1	0.9375	0.846153846	0.096774194	0.136363636	0.823529412	0.823529412	0.906976744	0.9375	0	Shared_early
chr1	120851210	120851610	0.130434783	0.090909091	0.8	0.8	1	1	0.095238095	0.105263158	0.784313725	0.692307692	0.862068966	0.862068966	0	Shared_early
chr1	120852707	120853107	0.858974359	0.6	0.738636364	0.666666667	0.5	0.923076923	0.621359223	0.466666667	0.902777778	0.745762712	0.42	0.413793103	6	Cux2_late
chr1	120874703	120875103	0.411764706	0.555555556	1	0.882352941	1	1	0.157894737	0	0.857142857	0.9	0.875	0.875	8	Tle4_early
chr1	120877416	120877816	0.447058824	0.518518519	0.855263158	0.888888889	0.869565217	0.916666667	0.263157895	0.292682927	0.845714286	0.794871795	0.787878788	0.846153846	8	Tle4_early
chr1	120878996	120879396	0.045045045	0.037735849	0.7125	0.706896552	0.65	0.393939394	0.069767442	0.055555556	0.429864253	0.537313433	0.688679245	0.419354839	2	Shared_early
chr1	120911705	120912105	0.272727273	0.25	0.545454545	0.545454545	0.857142857	0.944444444	0.125	0.125	0.672131148	0.466666667	0.904761905	0.904761905	0	Shared_early
chr1	120946981	120947381	0.214285714	0.058823529	0.789473684	0.5	0.903225806	0.789473684	0.107692308	0.263157895	0.8	0.782608696	0.666666667	0.692307692	0	Shared_early
chr1	120951196	120951596	0.045454545	0.083333333	0.75	0.642857143	0.8125	0.6	0.37037037	0.214285714	0.871794872	0.733333333	0.666666667	0.666666667	0	Shared_early
chr1	121012088	121012488	0.807692308	0.571428571	0.947368421	0.947368421	0.916666667	1	0.769230769	0.777777778	0.976744186	1	1	1	6	Cux2_late
chr1	121080419	121080819	0.886075949	0.925925926	0	0.078947368	0.013333333	0	0.583333333	0.866666667	0.225352113	0.087719298	0.133333333	0.3	4	Shared_late
chr1	121099152	121099552	0.03030303	0	0.5	0.6	0.833333333	0.833333333	0.25	0.090909091	0.828125	0.785714286	0.714285714	0.714285714	0	Shared_early
chr1	121103648	121104048	0.714285714	0.916666667	0.8	0.769230769	1	1	0.176470588	0	0.902439024	1	0.833333333	0.833333333	8	Tle4_early
chr1	121120457	121120857	0.875	0.823529412	0.789473684	0.818181818	0.96969697	0.923076923	0.14	0.125	0.403846154	0.625	0.333333333	0.5	8	Tle4_early
chr1	121153389	121153789	0.175	0.133333333	0.1	0.4	0.625	0.625	0.233333333	0.125	0.540983607	0.75	0.862068966	0.6875	3	Shared_early
chr1	121195951	121196351	1	1	0.25	0.25	0.2	0.2	0.875	1	0.578947368	0.5	0.928571429	0.928571429	5	Cux2_late
chr1	121202088	121202488	0.072727273	0.068965517	0.707317073	0.636363636	0.815789474	0.761904762	0.037037037	0	0.720430108	0.92	0.866666667	0.833333333	0	Shared_early
chr1	121225964	121226364	0.046296296	0.053571429	0.8125	0.785714286	0.858333333	0.84	0.111731844	0.048387097	0.771217712	0.746031746	0.803149606	0.923076923	0	Shared_early
chr1	121243274	121243674	0.692307692	0.875	0.142857143	0.3	0.083333333	0.083333333	0.736842105	0.888888889	0.794871795	0.727272727	0.9	1	5	Cux2_late
chr1	121245249	121245649	0.095890411	0.0625	0.842857143	0.753846154	0.75	0.725	0.232758621	0.2	0.87654321	0.843137255	0.953271028	0.714285714	0	Shared_early
chr1	121287998	121288398	0.142857143	0.142857143	0.739130435	0.875	0.6	0.6	0.075	0.125	0.705882353	0.615384615	0.904761905	1	0	Shared_early
chr1	121304340	121304740	0	0	0.666666667	0.428571429	0.6875	0.636363636	0	0.071428571	0.630434783	0.416666667	0.85106383	0.583333333	3	Shared_early
chr1	121311709	121312109	0.2	0.142857143	0.88372093	0.925925926	0.934782609	0.939393939	0.181818182	0.285714286	0.872	0.958333333	0.966666667	1	1	Shared_early
chr1	121333918	121334318	0.034482759	0.16	0.756756757	0.647058824	0.7	1	0.090909091	0.125	0.859649123	0.851851852	0.888888889	0.818181818	0	Shared_early
chr1	121368671	121369071	0.324840764	0.372340426	0.810457516	0.701030928	0.833333333	0.8	0.220994475	0.086021505	0.85	0.888888889	0.814814815	0.857142857	0	Shared_early
chr1	121382738	121383138	0.363636364	0.375	0.647058824	0.647058824	0.875	0.818181818	0.461538462	0.636363636	0.694915254	0.842105263	0.8	0.8	1	Shared_early
chr1	121398387	121398787	0.909090909	0.875	0	0.076923077	0.117647059	0	0.80952381	1	0.276595745	0.571428571	0.130434783	0	4	Shared_late
chr1	121501871	121502271	0.896551724	1	0.090909091	0.1	0.055555556	0	0.925925926	0.925925926	0.166666667	0.142857143	0.272727273	0.2	4	Shared_late
chr1	121538946	121539346	0.055555556	0.03030303	0.3	0.608695652	0.431372549	0.416666667	0.111111111	0.166666667	0.803738318	0.5	0.924528302	0.924528302	3	Shared_early
chr1	121790534	121790934	0.731707317	0.909090909	0.055555556	0	0.034482759	0.111111111	0.678571429	0.75	0.243902439	0.1875	0.214285714	0.285714286	4	Shared_late
chr1	121792809	121793209	0.814814815	0.352941176	0.115384615	0	0.285714286	0.363636364	0.68	0.875	0.904761905	0.611111111	0.533333333	0.538461538	5	Cux2_late
chr1	121822327	121822727	0.447368421	0.444444444	0	0.210526316	0.081081081	0.176470588	0.70212766	0.466666667	0.893617021	0.92	0.833333333	0.8	5	Cux2_late
chr1	121918537	121918937	0.783505155	0.913043478	0.060606061	0.096774194	0.348837209	0.111111111	0.831168831	0.863636364	0.684563758	0.32	0.606382979	0	10	Cux2_late
chr1	121970877	121971277	0.5	0.333333333	0.125	0	0	0	0.5625	0.833333333	0.592592593	0.592592593	0.8125	0.8125	5	Cux2_late
chr1	122012208	122012608	0.057142857	0	0.476190476	0.461538462	0.681818182	1	0.24	0.833333333	0.538461538	0.583333333	0.655172414	0.5	2	Shared_early
chr1	122035457	122035857	0.115384615	0.1	0.461538462	0.076923077	0.375	0.266666667	0.057142857	0.057142857	0.5625	0.8	0.793103448	0.8	7	Cux2_constitutive_Tle4_early
chr1	122083337	122083737	0.057142857	0.106382979	0.661971831	0.711538462	0.915254237	0.695652174	0.127272727	0.041666667	0.716535433	0.541666667	0.764705882	0.970588235	0	Shared_early
chr1	122117397	122117797	0.129032258	0.157894737	0.954545455	1	0.9	0.9	0.471698113	0.333333333	0.879120879	0.8	0.75862069	1	1	Shared_early
chr1	122207342	122207742	0.897435897	1	0.285714286	0.125	0.19047619	0.533333333	0.888888889	0.882352941	0.865384615	0.875	0.878787879	1	5	Cux2_late
chr1	122235260	122235660	0.25	0.111111111	0.448275862	0.5	0.523809524	0.642857143	0.266666667	0.03030303	0.72	0.777777778	1	1	3	Shared_early
chr1	122241615	122242015	0.054054054	0.0625	0.652173913	0.461538462	0.869565217	0.916666667	0.128571429	0.16	0.740740741	0.535714286	0.836734694	0.875	0	Shared_early
chr1	122321777	122322177	0.193548387	0.666666667	0.62962963	0.708333333	0.653846154	0.533333333	0.714285714	0.64	0.343283582	0.538461538	0.470588235	0.333333333	9	Tle4_constitutive
chr1	122523920	122524320	0.045454545	0	0.307692308	0.2	0.090909091	0.2	0	0	0.526315789	0.666666667	0.608695652	0.608695652	7	Cux2_constitutive_Tle4_early
chr1	122540896	122541296	0.135135135	0.166666667	0.533333333	0.470588235	1	0.785714286	0.083333333	0	0.731707317	0.7	0.837209302	0.837209302	0	Shared_early
chr1	122557083	122557483	0.861111111	0.928571429	0.222222222	0.5	0.0625	0.0625	0.739130435	0.75	0.466666667	0.384615385	0.428571429	0.333333333	10	Cux2_late
chr1	122698311	122698711	0.558823529	0.269230769	0.833333333	0.823529412	0.634146341	0.727272727	0.191780822	0.147058824	0.778761062	0.8	0.868852459	0.916666667	8	Tle4_early
chr1	122736587	122736987	0.763888889	0.72	0.8	0.780487805	0.741935484	1	0.210526316	0.032258065	0.389261745	0.380952381	0.672727273	0.875	8	Tle4_early
chr1	122779942	122780342	0.100840336	0.138888889	0.788461538	0.866666667	0.861111111	0.846153846	0.315068493	0.352941176	0.892086331	0.875	0.878378378	0.8	1	Shared_early
chr1	122842953	122843353	0.103448276	0.4	0.714285714	0.941176471	1	1	0.161290323	0.2	0.818181818	0.9375	0.933333333	0.933333333	1	Shared_early
chr1	122858480	122858880	0.078947368	0.166666667	0.923076923	0.688888889	0.886363636	0.916666667	0.084337349	0.071428571	0.776923077	0.76	0.859649123	0.875	0	Shared_early
chr1	122901225	122901625	0.942307692	0.896551724	0.236111111	0.24137931	0.3	0.2	0.927536232	0.944444444	0.518072289	0.6	0.657894737	0.8	10	Cux2_late
chr1	122902916	122903316	0.137931034	0.1	0.823529412	0.6875	0.75	0.666666667	0.121212121	0.1	0.727272727	0.714285714	0.730769231	1	0	Shared_early
chr1	122950270	122950670	0.192982456	0.166666667	0.666666667	0.769230769	0.8125	0.536585366	0.205882353	0.047619048	0.754901961	0.783783784	0.925	0.5	0	Shared_early
chr1	122983269	122983669	0.166666667	0.3	0.75	1	0.9	1	0.647058824	0.6	0.754716981	1	0.428571429	0.833333333	1	Shared_early
chr1	123263859	123264259	0.35483871	0.125	0.866666667	0.6	0.75862069	0.823529412	0	0.083333333	0.673913043	0.8	0.916666667	1	0	Shared_early
chr1	123286691	123287091	0.133333333	0.066666667	0.722222222	0.6	0.6875	0.666666667	0.066666667	0	0.837837838	1	0.571428571	0.571428571	0	Shared_early
chr1	123332497	123332897	0.970588235	0.9	0.022727273	0.230769231	0.090909091	0	0.946428571	1	0.901639344	0.9	0.854545455	0.928571429	5	Cux2_late
chr1	123343889	123344289	0.952380952	0.777777778	0.104166667	0	0.06122449	0	0.984126984	0.958333333	0.387596899	0.275	0.240740741	0.470588235	10	Cux2_late
chr1	123374340	123374740	0.923076923	1	0.277777778	0.125	0.310344828	0.444444444	0.863636364	0.833333333	0.653846154	0.705882353	0.736842105	0.7	5	Cux2_late
chr1	123375422	123375822	0.538461538	0.571428571	0.043478261	0	0	0	0.25	0.47826087	0.666666667	0.611111111	0.733333333	0.692307692	7	Cux2_constitutive_Tle4_early
chr1	123467151	123467551	0.85	0.933333333	0.380952381	0.4	0.25	0.2	0.9	0.888888889	0.891891892	0.714285714	1	1	5	Cux2_late
chr1	123631885	123632285	0.9	0.904761905	0.095238095	0.25	0.25	0.6	0.666666667	0.714285714	0.784313725	0.857142857	0.818181818	0.818181818	5	Cux2_late
chr1	123695173	123695573	0.831168831	0.727272727	0.125	0	0.081081081	0.333333333	0.476190476	0.545454545	0.256756757	0.769230769	0.784313725	0.485714286	10	Cux2_late
chr1	125899289	125899689	0.025641026	0.2	0.555555556	0.5	0.736842105	0.736842105	0.470588235	0.454545455	0.595238095	0.166666667	0.5	0.4	2	Shared_early
chr1	126313209	126313609	0.75	0.933333333	0	0	0.15	0.333333333	0.9	1	0.8	0.857142857	0.4375	0.8	5	Cux2_late
chr1	126697618	126698018	0.9	0.7	0.9375	1	0.842105263	1	1	0.916666667	0.40625	0.3	0.692307692	1	6	Cux2_late
chr1	127133377	127133777	0.777777778	0.727272727	0	0.230769231	0	0.125	0.157894737	0.333333333	0.111111111	0.181818182	0.5	0.285714286	4	Shared_late
chr1	127138768	127139168	1	0.739130435	0.529411765	0.4	0.16	0.266666667	0.24	0	0.543478261	0.368421053	0.666666667	0.5	7	Cux2_constitutive_Tle4_early
chr1	127191763	127192163	0.875	1	0.9375	0.9375	0.9	0.941176471	0.4375	0.5	0.131578947	0.131578947	0.214285714	0.4	9	Tle4_constitutive
chr1	127357724	127358124	0.833333333	0.8	0.15625	0.222222222	0.054054054	0	0.925925926	1	0.931818182	0.764705882	0.935483871	0.909090909	5	Cux2_late
chr1	127434379	127434779	0.931034483	0.95	0.625	0.666666667	0.952380952	0.769230769	0.96969697	0.923076923	0.256410256	0.125	0.2	0.2	9	Tle4_constitutive
chr1	127553950	127554350	0.052631579	0.111111111	0.6	0.363636364	0.6	0.6	0.058823529	0.058823529	0.619047619	0.4	0.888888889	0.8	3	Shared_early
chr1	127577509	127577909	0.714285714	0.685714286	0.737864078	0.787234043	0.701754386	0.9375	0.466216216	0.435897436	0.622009569	0.823529412	0.831168831	0.6875	8	Tle4_early
chr1	127598471	127598871	0.631578947	0.25	0.888888889	0.888888889	1	0.888888889	0	0.25	0.906976744	0.906976744	1	0.857142857	8	Tle4_early
chr1	127612829	127613229	0.514285714	0.32	0.652173913	0.642857143	0.742857143	0.666666667	0.071428571	0.235294118	0.855421687	0.869565217	0.837837838	0.837837838	0	Shared_early
chr1	127626285	127626685	0.153846154	0.153846154	0.666666667	0.444444444	0.375	0.833333333	0.172413793	0.066666667	0.620689655	1	0.5	0.4	3	Shared_early
chr1	127751271	127751671	0.058823529	0.058823529	0.375	0.75	0.6	0.625	0.045454545	0	0.772727273	0.772727273	0.454545455	0.8	3	Shared_early
chr1	127766535	127766935	0.081967213	0.2	0.451612903	0.272727273	0.4375	0.333333333	0.180327869	0.318181818	0.696629213	0.730769231	0.829268293	1	3	Shared_early
chr1	127789749	127790149	0.048780488	0.05	0.807692308	0.80952381	0.875	0.916666667	0.419354839	0.25	0.815789474	0.8125	0.8	0.736842105	1	Shared_early
chr1	127868471	127868871	0	0	0.6	0.904761905	0.8125	0.6875	0.052631579	0	0.867924528	0.789473684	0.805555556	0.805555556	0	Shared_early
chr1	127876077	127876477	0.222222222	0.272727273	0.872340426	0.909090909	0.928571429	0.923076923	0.107142857	0.222222222	0.861538462	1	0.902439024	1	1	Shared_early
chr1	127891243	127891643	0.888888889	0.777777778	0.978723404	1	0.974358974	1	0.195121951	0	0.636363636	0.7	0.612903226	0.612903226	8	Tle4_early
chr1	127908444	127908844	0.083333333	0.1	0.631578947	0.857142857	0.857142857	0.8	0.095238095	0.125	0.795454545	1	0.5	0.5	0	Shared_early
chr1	127979968	127980368	0.137931034	0.083333333	0.78125	0.923076923	0.941176471	0.941176471	0.333333333	0.153846154	0.894736842	1	0.764705882	0.916666667	1	Shared_early
chr1	128017099	128017499	0	0.19047619	0.744680851	0.885714286	0.75	0.818181818	0.125	0.047619048	0.857142857	0.785714286	0.85	0.85	0	Shared_early
chr1	128066385	128066785	0.4	0.384615385	0.866666667	0.846153846	0.909090909	0.909090909	0	0.090909091	0.827586207	0.888888889	0.75	0.75	0	Shared_early
chr1	128136316	128136716	0.885714286	0.75	0	0	0.2	0.25	0.592592593	0.571428571	0.585365854	0.571428571	0.733333333	0.5	10	Cux2_late
chr1	128161137	128161537	0.642857143	0.642857143	0	0.142857143	0.125	0	0.2	0	0.06122449	0.043478261	0.130434783	0	4	Shared_late
chr1	128288034	128288434	0	0	0.652173913	0.636363636	0.793103448	0.7	0.114285714	0	0.632653061	0.5	0.75	0.75	3	Shared_early
chr1	128326961	128327361	0.916666667	0.916666667	0.434782609	0.416666667	0.090909091	0.153846154	0.909090909	0.923076923	0.275	0.304347826	0.266666667	0.833333333	10	Cux2_late
chr1	128347782	128348182	0.25	0.24137931	1	1	0.92	0.888888889	0.028571429	0.133333333	0.9375	0.875	0.636363636	0.636363636	0	Shared_early
chr1	128359500	128359900	0.483870968	0.25	0.814814815	1	1	1	0.590909091	0.305555556	0.972972973	1	0.933333333	0.933333333	1	Shared_early
chr1	128424688	128425088	0.523809524	0	0	0	0.058823529	0	0.75	0.75	0.972972973	1	0.925925926	0.925925926	5	Cux2_late
chr1	128454284	128454684	0.068376068	0.095238095	0.195121951	0.075	0.254237288	0.153846154	0.255319149	0.117647059	0.685897436	0.56097561	0.679487179	0.789473684	7	Cux2_constitutive_Tle4_early
chr1	128467259	128467659	0.318181818	0.444444444	0.5	0.444444444	0.636363636	0.625	0.153846154	0.142857143	0.666666667	0.714285714	1	1	3	Shared_early
chr1	128502800	128503200	0.137254902	0.227272727	0.32	0.1875	0.303571429	0.285714286	0.671428571	0.647058824	0.895522388	0.909090909	0.965517241	0.85	7	Cux2_constitutive_Tle4_early
chr1	128578290	128578690	0.128205128	0.2	0.321428571	0.347826087	0.233333333	0.3	0.121212121	0	0.446428571	0.25	0.7	0.5	7	Cux2_constitutive_Tle4_early
chr1	128597089	128597489	0	0	0.454545455	0	0.388888889	0.444444444	0	0	0.854545455	0.9	0.8	0.8	3	Shared_early
chr1	128626816	128627216	0.230769231	0.076923077	0.692307692	0.692307692	0.9375	0.8	0.03030303	0.03030303	0.84375	0.85	0.771428571	0.771428571	0	Shared_early
chr1	128727792	128728192	0.117647059	0.222222222	0.545454545	0.769230769	0.333333333	0.875	0.117647059	0.111111111	0.918367347	0.9	0.782608696	0.571428571	3	Shared_early
chr1	128812935	128813335	0	0	0.8125	0.666666667	0.928571429	0.705882353	0.179487179	0.235294118	0.903225806	1	0.96	0.96	0	Shared_early
chr1	128818579	128818979	0.052631579	0	0.608695652	0.625	0.6	0.6	0.034482759	0	0.479166667	0.583333333	0.647058824	1	3	Shared_early
chr1	128824995	128825395	0.071428571	0	1	0.6	1	0.5	0	0	0.820512821	0.833333333	0.875	1	0	Shared_early
chr1	128827121	128827521	0.75	0.795454545	0.242424242	0.294117647	0.051282051	0.142857143	0.75	0.75862069	0.762820513	0.757575758	0.919354839	1	5	Cux2_late
chr1	128868565	128868965	0.2	0	0.9	1	0.933333333	0.962962963	0.206896552	0.090909091	0.756097561	1	0.863636364	0.863636364	0	Shared_early
chr1	128888837	128889237	0.285714286	0	0.647058824	0.666666667	0.5	0.7	0.055555556	0	0.736842105	0.777777778	0.695652174	0.695652174	3	Shared_early
chr1	128911436	128911836	0.043478261	0	0.7	0.8	0.933333333	1	0	0	0.76	0.888888889	0.888888889	0.888888889	0	Shared_early
chr1	129007443	129007843	0.142857143	0	0.583333333	0.454545455	0.833333333	0.888888889	1	1	0.870967742	0.9	1	1	1	Shared_early
chr1	129049555	129049955	0.455882353	0.28125	0.054794521	0.142857143	0.292682927	0.41509434	0.529411765	0.326530612	0.897849462	0.913793103	0.922222222	0.875	7	Cux2_constitutive_Tle4_early
chr1	129064614	129065014	0.098591549	0	0	0	0.025	0	0.119047619	0.333333333	0.658823529	0.741935484	0.745762712	0.6875	7	Cux2_constitutive_Tle4_early
chr1	129136351	129136751	0.216216216	0.25	0	0	0.148148148	0.142857143	0.181818182	0.35	0.672413793	0.909090909	0.833333333	0.833333333	7	Cux2_constitutive_Tle4_early
chr1	129142824	129143224	0.884057971	0.846153846	0.030769231	0.029411765	0.06122449	0	0.844827586	0.807692308	0.2578125	0.244444444	0.287671233	0.166666667	4	Shared_late
chr1	129148213	129148613	0.909090909	0.952380952	0.142857143	0	0	0.2	0.666666667	0.8	0.472222222	0.5	0.217391304	0.111111111	4	Shared_late
chr1	129187227	129187627	0.482758621	0.444444444	0.230769231	0.230769231	0.346153846	0.4	0.846153846	0.846153846	0.960784314	0.846153846	0.9375	0.5	5	Cux2_late
chr1	129202986	129203386	0.641025641	0.846153846	0	0.083333333	0.2	0	0.461538462	0.7	0.852941176	0.75	0.613636364	0.1	10	Cux2_late
chr1	129211442	129211842	0.923076923	0.842105263	0.071428571	0.266666667	0.384615385	0.75	0.853658537	0.846153846	0.771929825	0.4375	0.75	0	10	Cux2_late
chr1	129226374	129226774	0.866666667	0.96	0.033333333	0.095238095	0.136363636	0	0.965517241	0.916666667	0.203389831	0.125	0.390243902	0.390243902	4	Shared_late
chr1	129234441	129234841	0.132075472	0.058823529	0.130434783	0.282051282	0.217391304	0.217391304	0.073529412	0.025641026	0.851239669	0.764705882	0.833333333	1	7	Cux2_constitutive_Tle4_early
chr1	129236816	129237216	0.944444444	0.764705882	0.209302326	0.052631579	0.045454545	0.166666667	0.891304348	0.923076923	0.903614458	0.928571429	0.725	0.666666667	5	Cux2_late
chr1	129248247	129248647	0.827586207	0.75	0.0625	0.222222222	0.05	0.05	0.515151515	0.6	0.255319149	0.3	0.518518519	0.416666667	4	Shared_late
chr1	129265132	129265532	0.266666667	0.4	0.161290323	0.058823529	0.045454545	0.0625	0.575757576	0.5	0.9	1	0.958333333	0.8	7	Cux2_constitutive_Tle4_early
chr1	129311090	129311490	0	0.090909091	0.611111111	0.666666667	0.954545455	0.583333333	0.294117647	0.055555556	0.926829268	0.866666667	0.909090909	0.888888889	0	Shared_early
chr1	129329063	129329463	0.144927536	0.235294118	0.739130435	0.473684211	0.666666667	0.85	0.06122449	0.129032258	0.837606838	0.655172414	0.830188679	0.8125	0	Shared_early
chr1	129335503	129335903	0.558441558	0.606060606	0.31147541	0.428571429	0.4	0.730769231	0.515384615	0.481481481	0.558823529	0.657142857	0.527777778	0.034482759	9	Tle4_constitutive
chr1	129339440	129339840	0.166666667	0.066666667	0.9	0.916666667	0.833333333	0.882352941	0.081632653	0.058823529	0.937984496	0.967741935	0.952380952	1	0	Shared_early
chr1	129357484	129357884	0.823529412	0.9	0	0	0.105263158	0.105263158	0.928571429	0.894736842	0.375	0.181818182	0.411764706	0.411764706	10	Cux2_late
chr1	129372258	129372658	0.255319149	0.217391304	0.474576271	0.590909091	0.538461538	0.631578947	0.040816327	0.071428571	0.835443038	0.851851852	0.8	1	3	Shared_early
chr1	129387742	129388142	0.793814433	0.867924528	0.388059701	0.357142857	0.472222222	0.151515152	0.633663366	0.5	0.734126984	0.824561404	0.798449612	0.647058824	5	Cux2_late
chr1	129427569	129427969	0.043478261	0	0.486486486	0.333333333	0.487179487	0.393939394	0.076923077	0.03125	0.787401575	0.666666667	0.783783784	0.772727273	3	Shared_early
chr1	129432983	129433383	0.282051282	0.25	0.24137931	0.588235294	0.448275862	0.142857143	0.068965517	0.444444444	0.756097561	1	0.615384615	0.277777778	7	Cux2_constitutive_Tle4_early
chr1	129473085	129473485	0.114285714	0.33	0.481481481	0.534482759	0.569620253	0.411764706	0.092896175	0.102040816	0.81232493	0.769230769	0.697368421	0.489361702	3	Shared_early
chr1	129500434	129500834	0.041666667	0.058823529	0.076923077	0.083333333	0.105263158	0	0.076923077	0.076923077	0.763636364	1	0.823529412	0.823529412	7	Cux2_constitutive_Tle4_early
chr1	129563492	129563892	0.1	0.375	0.916666667	0.875	0.842105263	0.714285714	0.108695652	0.108695652	0.861538462	0.888888889	0.833333333	0.9	0	Shared_early
chr1	129592002	129592402	0.9375	1	0.166666667	0	0	0	0.933333333	0.833333333	0.55	0.6	0.956521739	0.1875	10	Cux2_late
chr1	129699540	129699940	0.984848485	0.95	0.219512195	0.157894737	0.08	0.285714286	0.88	1	0.709677419	0.727272727	0.6	0.6	10	Cux2_late
chr1	129709572	129709972	0.674418605	0.92	0	0.153846154	0.0625	0	0.8	0.925925926	0.134615385	0.134615385	0.346153846	0.8	10	Cux2_late
chr1	129834437	129834837	0.837209302	0.775	0.181818182	0.114285714	0.177777778	0.176470588	0.85	0.636363636	0.37254902	0.189189189	0.37254902	0.294117647	4	Shared_late
chr1	129838971	129839371	0.903225806	0.888888889	0.25	0.473684211	0.055555556	0.142857143	0.942857143	0.933333333	0.863636364	1	0.823529412	0.823529412	5	Cux2_late
chr1	129839771	129840171	0.979166667	0.909090909	0.142857143	0.066666667	0.375	0.076923077	0.923076923	1	0.703703704	0.6875	0.538461538	0.538461538	10	Cux2_late
chr1	129843205	129843605	0.954545455	0.8125	0.333333333	0.2	0.384615385	0.619047619	0.782608696	0.666666667	0.101265823	0.095238095	0.395348837	0.058823529	4	Shared_late
chr1	129845649	129846049	0.846153846	0.967741935	0	0.052631579	0.055555556	0.25	0.688888889	0.5	0.086206897	0	0.210526316	0	4	Shared_late
chr1	129870858	129871258	0.813953488	0.8125	0.4	0.333333333	0	0.125	0.823529412	1	0.328125	0.6	0.157894737	0.157894737	10	Cux2_late
chr1	129932923	129933323	0.918918919	0.918918919	0.115384615	0.384615385	0.05	0	0.838709677	1	0.820895522	0.789473684	0.8	0.875	5	Cux2_late
chr1	129938767	129939167	0.777777778	0.333333333	0	0.105263158	0.066666667	0.066666667	0.956521739	0.625	0.709677419	0.888888889	0.75	1	5	Cux2_late
chr1	129942596	129942996	0.928571429	0.888888889	0.2	0.642857143	0.307692308	0.315789474	0.909090909	1	0.945945946	1	0.866666667	1	5	Cux2_late
chr1	129969681	129970081	0.842105263	1	0	0	0.333333333	0.333333333	1	1	0.208333333	0.090909091	0.166666667	0.166666667	4	Shared_late
chr1	129973652	129974052	0	0	0	0	0	0	0.9	1	0.222222222	0.083333333	0.227272727	0	4	Shared_late
chr1	129978301	129978701	0.823529412	0.517241379	0.103448276	0	0.076923077	0.076923077	0.658536585	0.769230769	0.611764706	0.6875	0.366666667	0.578947368	10	Cux2_late
chr1	130041240	130041640	0.826086957	0.75	0	0	0.066666667	0	0.916666667	0.857142857	0.884615385	0.888888889	0.821428571	0.821428571	5	Cux2_late
chr1	130045240	130045640	0.944444444	0.941176471	0.115384615	0.1	0.090909091	0.066666667	0.903225806	0.857142857	0.796875	0.727272727	0.928571429	0.75	5	Cux2_late
chr1	130047219	130047619	0.733333333	0.8	0	0	0.076923077	0.076923077	0.857142857	1	0.92	1	0.666666667	0.666666667	5	Cux2_late
chr1	130050344	130050744	0.909090909	1	0.388888889	0	0.083333333	0.5	0.96969697	1	0.837209302	1	0.692307692	0.692307692	5	Cux2_late
chr1	130089931	130090331	0.869565217	1	0.5	0.5	0.048780488	0.083333333	1	0.958333333	0.720930233	1	0.8	0.8	5	Cux2_late
chr1	130240821	130241221	0.038461538	0	0.571428571	0.571428571	0.735294118	0.428571429	0.086956522	0.096774194	0.556701031	0.6	0.660714286	0.916666667	3	Shared_early
chr1	130296862	130297262	0.029411765	0.05	0.523809524	0.8	0.736842105	0.80952381	0.043478261	0.090909091	0.636363636	0.5	0.761904762	0.6	2	Shared_early
chr1	130302134	130302534	0.222222222	0	0.583333333	0.777777778	0.714285714	1	0	0	0.772727273	0.777777778	0.857142857	1	0	Shared_early
chr1	130336995	130337395	0.136363636	0.2	0.926829268	0.952380952	0.956521739	0.956521739	0.518518519	0.363636364	0.784946237	0.733333333	0.696969697	0.944444444	1	Shared_early
chr1	130369519	130369919	0.238095238	0	0.321428571	0.4	0.1875	0.1875	0.319148936	0.4	0.666666667	0.555555556	0.655172414	0.655172414	7	Cux2_constitutive_Tle4_early
chr1	130458354	130458754	0.4	0.363636364	0.5625	0.714285714	0.714285714	0.714285714	0.052631579	0.2	0.869565217	0.5	0.913043478	0.913043478	0	Shared_early
chr1	130479975	130480375	0.117647059	0.125	0.75	0.6	0.818181818	0.833333333	0.041666667	0	0.6	0.9	0.777777778	0.777777778	0	Shared_early
chr1	130482535	130482935	0	0	0.714285714	0.833333333	0.916666667	0.833333333	0.05	0	0.909090909	0.888888889	0.895833333	0.895833333	0	Shared_early
chr1	130518399	130518799	0.421052632	0.315789474	0.652173913	0.928571429	0.823529412	0.888888889	0.222222222	0.125	0.906976744	1	0.823529412	1	1	Shared_early
chr1	130520353	130520753	0.5	0.111111111	0.454545455	0.636363636	0.8	0.8	0.227272727	0.1	0.75	0.909090909	0.904761905	0.666666667	0	Shared_early
chr1	130540062	130540462	0.052631579	0.428571429	0.884615385	0.909090909	1	1	0.08	0.25	0.888888889	0.909090909	0.611111111	1	1	Shared_early
chr1	130583831	130584231	0.05	0.2	0.6	0.6	0.833333333	0.4	0	0.2	0.857142857	1	0.75	0.75	3	Shared_early
chr1	130604282	130604682	0.878787879	0.833333333	0.034482759	0.076923077	0	0.4	0.8	0.428571429	0.409836066	0.25	0.76744186	0.76744186	10	Cux2_late
chr1	130627692	130628092	0.043478261	0	1	0.5	0.705882353	0.3	0.2	0	0.703703704	0.727272727	0.833333333	0.8	3	Shared_early
chr1	130655132	130655532	0.163636364	0.255813953	0.735294118	0.64	0.741935484	0.538461538	0.157894737	0.166666667	0.851239669	0.92	0.826086957	0.578947368	0	Shared_early
chr1	130702651	130703051	0.075	0.117647059	0.777777778	0.9375	1	0.923076923	0.03125	0.6	0.816901408	0.928571429	0.97826087	1	1	Shared_early
chr1	130848133	130848533	0	0.066666667	0.692307692	0.692307692	0.666666667	1	0.375	0.2	0.827586207	0.827586207	0.894736842	0.666666667	0	Shared_early
chr1	131066450	131066850	0.890909091	0.916666667	0.142857143	0.142857143	0	0.125	0.909090909	0.6	0.194029851	0.045454545	0.444444444	0.444444444	4	Shared_late
chr1	131434142	131434542	0.6	0.888888889	0.785714286	0.7	0.810810811	1	0.543478261	0.378378378	0.220588235	0	0.12987013	0.125	9	Tle4_constitutive
chr1	131575496	131575896	0	0	0.882352941	1	0.875	0.875	0	0	0.769230769	0.769230769	0.857142857	0.857142857	0	Shared_early
chr1	132239230	132239630	0.896551724	1	0.235294118	0.266666667	0.615384615	0.272727273	0.909090909	0.909090909	0.907692308	0.965517241	0.944444444	0.944444444	5	Cux2_late
chr1	132493168	132493568	0.906666667	1	0.345454545	0.423076923	0.056603774	0.111111111	0.885245902	0.84	0.586466165	0.555555556	0.4375	0.875	10	Cux2_late
chr1	132630137	132630537	0.923076923	0.833333333	0.0625	0.125	0.185185185	0.055555556	0.941176471	0.818181818	0.517857143	0.421052632	0.484848485	0.2	10	Cux2_late
chr1	132746152	132746552	0.844444444	0.833333333	0.055555556	0	0.090909091	0	0.888888889	0.96	0.169491525	0	0.41025641	0	4	Shared_late
chr1	132747082	132747482	0.941176471	0.9375	0.1	0	0.4375	0	0.807692308	0.9	0.222222222	0.133333333	0.137931034	0.137931034	4	Shared_late
chr1	132895093	132895493	0.935483871	0.904761905	0.208333333	0.208333333	0.125	0.272727273	0.945945946	0.444444444	0.851351351	0.833333333	0.890909091	1	5	Cux2_late
chr1	132951405	132951805	0.963855422	0.951219512	0.195652174	0.517241379	0.210526316	0.142857143	0.911392405	0.923076923	0.983870968	1	0.921052632	0.851851852	5	Cux2_late
chr1	132980861	132981261	0.4	0.323529412	0.909090909	0.909090909	1	1	0.107142857	0	0.75	0.75	0.8	0.666666667	0	Shared_early
chr1	133009316	133009716	0.342857143	0.4375	0.761904762	0.615384615	0.904761905	0.888888889	0.224137931	0.458333333	0.6125	0.3	0.672727273	0.5	2	Shared_early
chr1	133014143	133014543	0.549019608	0.666666667	0.155555556	0.227272727	0.057142857	0.133333333	0.679245283	0.571428571	0.920454545	0.923076923	0.981132075	0.882352941	5	Cux2_late
chr1	133022419	133022819	0.835443038	1	0.024390244	0	0.052631579	0	0.906976744	0.935483871	0.378378378	0.428571429	0.392156863	0.363636364	10	Cux2_late
chr1	133030749	133031149	0.05	0	0.857142857	0.818181818	0.833333333	0.888888889	0	0	0.723404255	0.727272727	0.666666667	0.666666667	0	Shared_early
chr1	133064184	133064584	0.976190476	0.958333333	0.576923077	0.6	0.222222222	0.1875	0.981818182	0.933333333	0.588235294	0.666666667	0.488888889	0.5	10	Cux2_late
chr1	133082688	133083088	0.898148148	0.971428571	0.54	0.492537313	0.278688525	0.3	0.337662338	0.363636364	0.190697674	0.179487179	0.35971223	0.575757576	4	Shared_late
chr1	133095933	133096333	0.692307692	1	0.8	0.8	0.966666667	1	0.372093023	0.2	0.805555556	0.888888889	0.9375	0.9375	8	Tle4_early
chr1	133097191	133097591	0.20754717	0.388888889	0.361111111	0.68	0.722222222	0.92	0	0.038461538	0.078651685	0	0.01754386	0	2	Shared_early
chr1	133101980	133102380	0.705882353	0.666666667	0.272727273	0.421052632	0.25	0.375	0.020833333	0	0.129032258	0.125	0.266666667	0.272727273	4	Shared_late
chr1	133118728	133119128	0.92	0.8	0.25	0.071428571	0.058823529	0	0.916666667	0.8	0.535714286	0.642857143	0.375	0.428571429	10	Cux2_late
chr1	133127384	133127784	0.814814815	0.916666667	0.555555556	0.916666667	0.636363636	0.833333333	0.933333333	0.875	0.28125	0.166666667	0.315789474	0.666666667	9	Tle4_constitutive
chr1	133136750	133137150	0.219512195	0.096774194	0.631578947	0.882352941	0.952380952	0.916666667	0.098591549	0.176470588	0.848484848	0.882352941	0.923076923	1	0	Shared_early
chr1	133140540	133140940	0.753623188	0.545454545	0.904761905	0.904761905	0.78125	0.8	0.561403509	0.588235294	0.047619048	0.130434783	0.340425532	0.1	9	Tle4_constitutive
chr1	133196267	133196667	0.774193548	0.894736842	0.54	0.111111111	0.470588235	0.833333333	0.14	0	0.114754098	0.2	0.172413793	0.045454545	9	Tle4_constitutive
chr1	133462529	133462929	0.219512195	0.34375	0.314285714	0.318181818	0.714285714	0.25	0.25	0.163934426	0.535714286	0.555555556	0.530612245	0.571428571	7	Cux2_constitutive_Tle4_early
chr1	133615634	133616034	0.081081081	0.083333333	0.885714286	0.916666667	0.954545455	0.857142857	0.212121212	0.1	0.87037037	0.916666667	0.916666667	0.888888889	0	Shared_early
chr1	133619806	133620206	0.228571429	0	0.6	0.722222222	0.782608696	0.571428571	0.204545455	0.166666667	0.857142857	0.916666667	0.928571429	0.928571429	0	Shared_early
chr1	133743826	133744226	0.883116883	0.807692308	0.3125	0.272727273	0.428571429	0.743589744	0.936842105	0.860465116	0.903409091	0.911111111	0.9	0.916666667	6	Cux2_late
chr1	133867120	133867520	0.24	0.333333333	0.590909091	0.75	0.8	0.8	0.3	0.05	0.763157895	0.923076923	0.928571429	0.928571429	0	Shared_early
chr1	133884073	133884473	0.555555556	0.484848485	0.15	0.171428571	0.323529412	0.323529412	0.745454545	0.696969697	0.775	0.891891892	0.741935484	0.882352941	5	Cux2_late
chr1	133889092	133889492	0.92	0.777777778	0.172413793	0.125	0.307692308	0.05	0.882352941	0.875	0.898305085	0.75	0.827586207	1	5	Cux2_late
chr1	133920408	133920808	1	0.833333333	0.12	0.391304348	0.1	0.1	0.961538462	1	0.698113208	0.642857143	0.458333333	0.533333333	10	Cux2_late
chr1	133992225	133992625	0.8125	1	0.470588235	0.243243243	0.04	0.375	0.225806452	0.384615385	0.444444444	0.769230769	0.36	0.818181818	10	Cux2_late
chr1	133993386	133993786	0.878787879	0.878787879	0.722222222	0.857142857	0.863636364	1	0.75	0.555555556	0.264705882	0.285714286	0	0	9	Tle4_constitutive
chr1	134055662	134056062	0.166666667	0.4	0.857142857	0.785714286	0.866666667	0.866666667	0.111111111	0.222222222	0.814814815	0.846153846	0.739130435	0.739130435	0	Shared_early
chr1	134056776	134057176	0.266666667	0.333333333	0.696969697	0.5	0.882352941	0.8125	0.157894737	0.055555556	0.797101449	0.782608696	0.884615385	1	0	Shared_early
chr1	134086178	134086578	0.352941176	0.625	0.615384615	0.4375	0.666666667	0.666666667	0.176470588	0	0.788461538	0.788461538	0.75	0.833333333	3	Shared_early
chr1	134092765	134093165	0.071428571	0.071428571	0.111111111	0.4	0.181818182	0.166666667	0	0.071428571	0.571428571	0.583333333	0.761904762	0.666666667	7	Cux2_constitutive_Tle4_early
chr1	134094720	134095120	0.583333333	0.47826087	0.72	0.394736842	0.483870968	0.142857143	0.421052632	0.516129032	0.888	0.909090909	0.904761905	0.888888889	6	Cux2_late
chr1	134099636	134100036	0.93877551	0.9375	0.210526316	0.194444444	0.111111111	0	0.838709677	0.838709677	0.325	0.545454545	0.378378378	0.222222222	10	Cux2_late
chr1	134117308	134117708	0.244897959	0.304347826	0.741935484	0.625	0.884615385	0.75	0.106060606	0.136363636	0.746268657	0.888888889	0.883333333	0.714285714	0	Shared_early
chr1	134130614	134131014	0.222222222	0.4375	1	0.727272727	1	1	0.3125	0.454545455	1	1	1	1	1	Shared_early
chr1	134149414	134149814	0.111111111	0.111111111	0.769230769	0.692307692	0.7	0.888888889	0.153846154	0	0.825	0.666666667	0.75	1	0	Shared_early
chr1	134178328	134178728	0.065217391	0.083333333	0.72972973	0.756097561	0.857142857	0.846153846	0.02173913	0	0.784810127	0.4	0.782608696	0.782608696	0	Shared_early
chr1	134184428	134184828	0	0.037037037	0.666666667	0.590909091	0.740740741	0.714285714	0.051724138	0.051724138	0.696202532	0.764705882	0.672727273	0.857142857	0	Shared_early
chr1	134185776	134186176	0.170731707	0.451612903	0.518518519	0.305555556	0.117647059	0.25	0.205128205	0.085714286	0.78313253	0.9	1	1	7	Cux2_constitutive_Tle4_early
chr1	134186577	134186977	0.5	0.481481481	0	0.066666667	0.083333333	0	0.296296296	0.181818182	0.654545455	0.705882353	0.875	0.333333333	7	Cux2_constitutive_Tle4_early
chr1	134188595	134188995	0.159722222	0.12987013	0.837398374	0.8125	0.889830508	0.852941176	0.133333333	0.315789474	0.839228296	0.870967742	0.890547264	0.723404255	0	Shared_early
chr1	134204555	134204955	0.935483871	1	0.043478261	0.142857143	0.2	0.2	0.757575758	0.777777778	0.695652174	0.619047619	0.647058824	0.181818182	10	Cux2_late
chr1	134214374	134214774	0.166666667	0.280701754	0.853932584	0.833333333	0.906976744	0.923076923	0.205882353	0.119047619	0.886363636	0.913043478	0.818181818	0.852941176	0	Shared_early
chr1	134219417	134219817	0.082474227	0.063829787	0.266666667	0.212121212	0.575	0.615384615	0.041666667	0.028985507	0.680722892	0.80952381	0.7	0.743589744	3	Shared_early
chr1	134230162	134230562	0	0	0.76	0.666666667	0.782608696	0.916666667	0	0	0.765957447	0.75	0.913043478	1	0	Shared_early
chr1	134231812	134232212	0.205882353	0.214285714	0.818181818	0.76	0.842105263	0.842105263	0.088888889	0.055555556	0.732673267	0.821428571	0.804878049	0.833333333	0	Shared_early
chr1	134280397	134280797	0.733333333	0.681818182	0	0.102564103	0.131578947	0.066666667	0.159090909	0.076923077	0.15625	0.0625	0.035714286	0.142857143	4	Shared_late
chr1	134282254	134282654	0.833333333	0.642857143	0.611111111	0.142857143	0.6	0.6	0.2	0	0.88	1	1	0.846153846	8	Tle4_early
chr1	134285154	134285554	0.794117647	0.4	0.090909091	0	0.125	0.214285714	0.388888889	0.5625	0.767857143	0.842105263	0.914285714	0.914285714	5	Cux2_late
chr1	134429107	134429507	0.818181818	1	0.058823529	0.142857143	0.2	0.1	0.592592593	0.75	0.177419355	0.444444444	0.296296296	0.296296296	4	Shared_late
chr1	134461998	134462398	0.970588235	0.916666667	0.666666667	0.666666667	0.652173913	0.909090909	0.857142857	0.923076923	0.666666667	0.625	0.21875	0	9	Tle4_constitutive
chr1	134478688	134479088	0.012820513	0	0.25	0.318181818	0.529411765	0.555555556	0.025974026	0.025641026	0.622047244	0.576923077	0.653846154	0.703703704	3	Shared_early
chr1	134519386	134519786	0.875	0.833333333	0.1	0	0.05	0	0.695652174	0.5	0.35	0.222222222	0.888888889	0	4	Shared_late
chr1	134557846	134558246	0.942857143	1	0.275	0.173913043	0.333333333	0.222222222	0.672413793	0.6	0.220779221	0.1875	0.172413793	0.4	4	Shared_late
chr1	134573094	134573494	0.941176471	0.941176471	0.866666667	1	0.916666667	0.75	0.973684211	1	0.264705882	0.416666667	0.227272727	0.227272727	9	Tle4_constitutive
chr1	134584296	134584696	0.923076923	1	0.333333333	0.375	0	0	0.944444444	0.952380952	0.253731343	0.444444444	0.176470588	0.125	4	Shared_late
chr1	134642975	134643375	0.740740741	0.617647059	0	0	0	0	0.657142857	0.666666667	0.180722892	0	0.147058824	0.153846154	4	Shared_late
chr1	134645926	134646326	0.666666667	0.846153846	0.105263158	0.222222222	0.3	0.111111111	0.909090909	0.888888889	0.12244898	0.214285714	0.119047619	0.119047619	4	Shared_late
chr1	134671641	134672041	0.777777778	0.846153846	1	1	0.857142857	0.8	0.172413793	0	0.870967742	1	0.962962963	1	8	Tle4_early
chr1	134694461	134694861	0.266666667	0.5	0.714285714	0.571428571	0.833333333	0.833333333	0.071428571	0.166666667	0.628571429	0.555555556	0.85	0.85	0	Shared_early
chr1	134696522	134696922	0.2	0.137931034	0.557522124	0.635416667	0.638888889	0.745454545	0.136904762	0.113207547	0.766990291	0.770491803	0.724137931	0.837209302	3	Shared_early
chr1	134712322	134712722	0.071428571	0	0.882352941	0.727272727	0.923076923	0.714285714	0.041666667	0	0.647058824	1	0.76	0.76	0	Shared_early
chr1	134733408	134733808	0.86	0.769230769	0.2	0.185185185	0.326923077	0.076923077	0.815384615	0.869565217	0.396825397	0.291666667	0.412698413	0.083333333	4	Shared_late
chr1	134775033	134775433	0.157894737	0.4	0.846153846	0.9	0.925925926	0.925925926	0.818181818	0.625	0.774193548	0.692307692	0.92	0.833333333	1	Shared_early
chr1	134781139	134781539	1	1	0.153846154	0	0.052631579	0.052631579	0.821428571	0.8	0.412698413	0.466666667	0.208333333	0.208333333	10	Cux2_late
chr1	134783567	134783967	0.75	1	0.076923077	0.292682927	0.234042553	0	0.62962963	0.7	0.131578947	0.04	0.428571429	0	4	Shared_late
chr1	134784929	134785329	0.807692308	0.777777778	0.076923077	0.166666667	0.105263158	0	0.625	0.9	0.541666667	0.5	0.3125	0.1	10	Cux2_late
chr1	134788312	134788712	0.96969697	1	0.2	0.35	0.333333333	0.1	0.923076923	0.923076923	0.510638298	0.25	0.545454545	0.8	10	Cux2_late
chr1	134790498	134790898	0.852941176	0.823529412	0.04	0.176470588	0.083333333	0	0.730769231	0.636363636	0.14	0.071428571	0.222222222	0.6	4	Shared_late
chr1	134794393	134794793	1	1	0.052631579	0.076923077	0.111111111	0.125	0.894736842	0.894736842	0.743589744	0.833333333	0.677419355	0.677419355	5	Cux2_late
chr1	134817571	134817971	0	0	0.536585366	0.333333333	0.621212121	0.657142857	0.037037037	0.2	0.468965517	0.351351351	0.450549451	0.642857143	2	Shared_early
chr1	135061395	135061795	0.076923077	0.045454545	0.396226415	0.379310345	0.388888889	0.714285714	0.050847458	0.181818182	0.724137931	0.615384615	0.692307692	0.692307692	3	Shared_early
chr1	135092734	135093134	0.178571429	0.052631579	0.64	0.533333333	0.48	0.785714286	0.027777778	0.027777778	0.630769231	0.7	0.814814815	0.714285714	3	Shared_early
chr1	135093777	135094177	0.083333333	0.125	0.785714286	0.888888889	0.904761905	0.904761905	0.105263158	0.272727273	0.863636364	1	0.636363636	0.636363636	0	Shared_early
chr1	135104623	135105023	0.288888889	0.16	1	0.882352941	0.823529412	0.777777778	0.058823529	0.04	0.769230769	0.6875	0.923076923	0.923076923	0	Shared_early
chr1	135123107	135123507	0.774193548	0.545454545	0.789473684	1	0.642857143	0.642857143	0.705882353	0.705882353	0.195121951	0.166666667	0.285714286	0.1	9	Tle4_constitutive
chr1	135134272	135134672	0.814814815	0.783783784	0.066666667	0.375	0.093023256	0.19047619	0.916666667	0.875	0.453703704	0.4	0.333333333	0.142857143	10	Cux2_late
chr1	135142508	135142908	0.04	0.2	0.794117647	0.9	0.857142857	0.947368421	0.033333333	0	0.78	0.6	1	1	0	Shared_early
chr1	135159018	135159418	1	0.9375	0.066666667	0.375	0.117647059	0.142857143	0.864864865	0.875	0.5	0.611111111	0.45	0.1875	10	Cux2_late
chr1	135183698	135184098	0.8125	1	0.047619048	0.214285714	0	0	0.833333333	0.916666667	0.12244898	0.125	0.142857143	0.142857143	4	Shared_late
chr1	135225552	135225952	0.038461538	0.092592593	0.511312217	0.48255814	0.884353741	0.666666667	0.057377049	0.075	0.565022422	0.55952381	0.548117155	0.555555556	2	Shared_early
chr1	135229682	135230082	0.941176471	0.941176471	0	0.222222222	0	0.083333333	0.888888889	1	0.854545455	0.833333333	1	1	5	Cux2_late
chr1	135243007	135243407	0.8125	0.72972973	0.846153846	0.9	0.944444444	0.555555556	0.258064516	0.263157895	0.163934426	0	0.321428571	0.321428571	9	Tle4_constitutive
chr1	135282913	135283313	0.392857143	0.375	0.555555556	0.8	0.785714286	0.875	0.175	0.304347826	0.922077922	0.918918919	0.971428571	1	1	Shared_early
chr1	135294473	135294873	0.106060606	0.14893617	0.827586207	0.820512821	0.927272727	0.954545455	0.023529412	0	0.77124183	0.822222222	0.710144928	0.6	0	Shared_early
chr1	135334524	135334924	0.055555556	0.1	0.7	0.777777778	0.923076923	0.833333333	0.045454545	0.142857143	0.907407407	0.857142857	0.588235294	0.769230769	0	Shared_early
chr1	135556308	135556708	1	1	0.1875	0	0.181818182	0.181818182	0.846153846	0.9	0.294117647	0.333333333	0	0.166666667	4	Shared_late
chr1	135560185	135560585	0.791666667	0.8	0.034482759	0.066666667	0.277777778	0.5	0.8	0.692307692	0.06	0.166666667	0.277777778	0.277777778	4	Shared_late
chr1	135564339	135564739	0.032258065	0	0.615384615	0.666666667	0.916666667	0.833333333	0.102564103	0.266666667	0.815789474	0.882352941	0.827586207	0.647058824	0	Shared_early
chr1	135639123	135639523	0.311111111	0.24	0.902439024	0.727272727	0.931818182	0.947368421	0.358974359	0.16	0.761363636	0.875	0.823529412	0.8	1	Shared_early
chr1	135705934	135706334	0	0	0.769230769	0.727272727	0.666666667	0.75	0	0	0.705882353	0.583333333	0.583333333	0.875	0	Shared_early
chr1	135722250	135722650	0.08	0.137931034	0.656716418	0.78125	0.846153846	0.733333333	0.048387097	0.033333333	0.698113208	0.551724138	0.655737705	0.666666667	0	Shared_early
chr1	135741304	135741704	0.184210526	0.25	1	0.8	0.928571429	0.928571429	0.3125	0.5	0.835616438	0.833333333	0.875	0.875	1	Shared_early
chr1	135767938	135768338	0.65	0.92	0.833333333	0.857142857	1	0.866666667	0.285714286	0.285714286	0.137931034	0	0.538461538	0.538461538	9	Tle4_constitutive
chr1	135780617	135781017	0.894736842	0.931034483	0.041666667	0.047619048	0	0.090909091	0.740740741	1	0.268292683	0.153846154	0.209302326	0.125	4	Shared_late
chr1	135811267	135811667	0.909090909	1	0.846153846	0.95	0.783783784	0.909090909	0.215686275	0.1	0.214285714	0.128205128	0.277777778	0	9	Tle4_constitutive
chr1	135814144	135814544	0.25	0.454545455	0.5	0.615384615	1	0.666666667	0.363636364	0.043478261	0.808510638	0.727272727	0.852941176	1	0	Shared_early
chr1	135834261	135834661	0.913043478	0.891891892	0.948717949	0.923076923	1	1	0.2	0.421052632	0.819444444	0.928571429	0.88	0.785714286	8	Tle4_early
chr1	135858200	135858600	0.093023256	0	0.268656716	0.157894737	0.301886792	0.083333333	0.075757576	0.088888889	0.673469388	0.612903226	0.8	0.625	7	Cux2_constitutive_Tle4_early
chr1	135918373	135918773	0.9	0.9	0.916666667	1	0.846153846	1	0.571428571	0.636363636	0.363636364	0	0.933333333	0.933333333	9	Tle4_constitutive
chr1	135933879	135934279	0.411764706	0.090909091	0.285714286	0.222222222	0.111111111	0.666666667	0.071428571	0.111111111	0.333333333	0.444444444	0.785714286	0.785714286	7	Cux2_constitutive_Tle4_early
chr1	135940216	135940616	1	0.925925926	1	1	0.916666667	1	0.441176471	0.4	0.271028037	0.444444444	0.222222222	0.5	9	Tle4_constitutive
chr1	135968180	135968580	0.175	0.071428571	0.863636364	0.892857143	0.970588235	1	0.05	0.058823529	0.741176471	0.777777778	0.711111111	0.9	0	Shared_early
chr1	135973148	135973548	0.142857143	0	0.8	0.75	0.523809524	0.818181818	0.028571429	0	0.4	0.2	0.296296296	0.296296296	2	Shared_early
chr1	135980995	135981395	0.894736842	0.866666667	0.461538462	0.461538462	0	0.25	0.888888889	1	0.689655172	0.833333333	0.846153846	1	5	Cux2_late
chr1	135983163	135983563	0.333333333	0.5	0.230769231	0.5	0.444444444	0.407407407	0.131578947	0.315789474	0.808080808	1	0.85	0.8	3	Shared_early
chr1	135993117	135993517	0	0.037037037	0	0.071428571	0.137931034	0.045454545	0.105263158	0.035714286	0.666666667	0.769230769	0.941176471	0.5	7	Cux2_constitutive_Tle4_early
chr1	135994926	135995326	0.166666667	0.111111111	1	0.75	0.9	1	0.142857143	0.090909091	0.724137931	0.625	0.791666667	1	0	Shared_early
chr1	135996013	135996413	0.105263158	0	0.407407407	0.555555556	0.5	0.47826087	0	0	0.672131148	0.571428571	0.54	0.266666667	2	Shared_early
chr1	136044377	136044777	0.75	0.961538462	0.818181818	0.970588235	0.895833333	0.826086957	0.433962264	0.294117647	0.188118812	0.257142857	0.211538462	0.105263158	9	Tle4_constitutive
chr1	136075544	136075944	0.289473684	0.153846154	0.473684211	0.538461538	0.695652174	0.666666667	0.14893617	0.1	0.790322581	0.833333333	0.903225806	0.733333333	3	Shared_early
chr1	136079945	136080345	0.916666667	0.821428571	0.05	0.142857143	0.16	0	0.20754717	0.222222222	0.333333333	0.133333333	0.111111111	0.055555556	4	Shared_late
chr1	136104092	136104492	0.833333333	0.947368421	0	0.8	0.066666667	0.052631579	0.869565217	1	0.339285714	0.307692308	0.4	0.4	10	Cux2_late
chr1	136110005	136110405	0.835714286	0.733333333	0.754716981	0.702380952	0.644230769	0.677419355	0.212765957	0.176470588	0.205992509	0.265625	0.246376812	0.25	9	Tle4_constitutive
chr1	136127078	136127478	0.833333333	0.818181818	0.476190476	0.4	0.5	0.555555556	0.697674419	0.75	0.055555556	0	0	0	4	Shared_late
chr1	136137380	136137780	0.925925926	0.84375	0.388888889	0.538461538	0.183333333	0.45	0.901234568	0.958333333	0.3	0.333333333	0.168831169	0	4	Shared_late
chr1	136176936	136177336	0.7	1	0.826086957	0.923076923	1	1	0.307692308	0.307692308	0.307692308	0.4	0.222222222	0	9	Tle4_constitutive
chr1	136188913	136189313	0.131578947	0.1	0.882352941	0.833333333	0.933333333	0.714285714	0.1	0.5	0.64516129	0.64516129	0.8	1	1	Shared_early
chr1	136195580	136195980	0.054131054	0.026086957	0.395522388	0.356060606	0.471204188	0.54	0.065502183	0.021505376	0.630136986	0.689393939	0.694174757	0.372093023	3	Shared_early
chr1	136216743	136217143	0.919708029	1	0.166666667	0.538461538	0.294117647	0.714285714	0.962962963	0.9375	0.885245902	0.583333333	0.418604651	0.733333333	6	Cux2_late
chr1	136230017	136230417	0.766666667	0.7	0.142857143	0.142857143	0.166666667	0	0.852941176	0.705882353	0.79245283	0.79245283	0.916666667	0.769230769	5	Cux2_late
chr1	136239451	136239851	0.894736842	0.882352941	0.108108108	0	0	0	0.375	0.090909091	0.072727273	0.111111111	0.47826087	0.217391304	4	Shared_late
chr1	136410678	136411078	0.352941176	0.705882353	1	1	0.894736842	0.923076923	0	0.285714286	0.810810811	0.8	1	1	8	Tle4_early
chr1	136427024	136427424	0.163265306	0.045454545	0.695652174	0.580645161	0.810810811	0.8	0.166666667	0.192307692	0.672897196	0.666666667	0.87755102	0.916666667	0	Shared_early
chr1	136519055	136519455	0.72	0.72	0.227272727	0.5	0.125	0.384615385	0.714285714	0.857142857	0.785714286	0.931034483	0.888888889	0.916666667	5	Cux2_late
chr1	136521371	136521771	0.9	0.6	0.142857143	0	0.258064516	0.1	0.870967742	1	0.803921569	0.8	0.727272727	0.545454545	5	Cux2_late
chr1	136522210	136522610	0.7	0.416666667	0.066666667	0	0.272727273	0.153846154	0.894736842	0.875	0.847222222	0.958333333	1	0.75	5	Cux2_late
chr1	136532118	136532518	0.833333333	0.7	0.090909091	0.205882353	0.210526316	0.1	0.934782609	0.782608696	0.723684211	0.7	0.869565217	1	5	Cux2_late
chr1	136536173	136536573	0.80952381	0.75	0.148148148	0.066666667	0.162162162	0.222222222	0.12	0.730769231	0.086206897	0.285714286	0.145454545	0	4	Shared_late
chr1	136544589	136544989	0.369565217	0.259259259	0.8	0.818181818	0.892857143	1	0.289473684	0.333333333	0.935483871	0.964285714	1	0.952380952	1	Shared_early
chr1	136550082	136550482	0.234375	0.048780488	0.763157895	0.793103448	0.72972973	0.761904762	0.037037037	0	0.726315789	0.75	0.835616438	0.909090909	0	Shared_early
chr1	136596033	136596433	0.391304348	0.2	0.7	0.647058824	0.846153846	0.818181818	0.19047619	0.176470588	0.885714286	0.88	0.903225806	0.833333333	0	Shared_early
chr1	136599518	136599918	0.153846154	0.428571429	0.875	0.928571429	0.888888889	0.888888889	0.166666667	0	0.766666667	0.777777778	1	0.875	0	Shared_early
chr1	136602320	136602720	0.223880597	0	0.761904762	0.727272727	0.535714286	0.692307692	0.136986301	0.153846154	0.694444444	0.8125	0.953488372	0.8	0	Shared_early
chr1	136610053	136610453	0.108108108	0.294117647	0.735849057	0.642857143	0.611111111	0.647058824	0.073684211	0.1	0.739495798	0.85	0.813559322	0.833333333	0	Shared_early
chr1	136668006	136668406	0.896551724	0.833333333	0.217391304	0.086956522	0.166666667	0.5	0.458333333	0.375	0.2	0.5	0.08	0.25	4	Shared_late
chr1	136699479	136699879	0.826086957	0.75	0.538461538	0.272727273	0.181818182	0.090909091	0.709677419	0.7	0.766666667	0.833333333	0.818181818	0.833333333	5	Cux2_late
chr1	136700603	136701003	0.473684211	0.3	1	1	0.875	0.875	0.777777778	0.9	0.9	0.8	0.84	0.84	1	Shared_early
chr1	136702027	136702427	0.138888889	0	0.692307692	0.5	0.875	0.571428571	0.037037037	0	0.689655172	0.421052632	0.8125	0.428571429	2	Shared_early
chr1	136715448	136715848	0.954545455	0.954545455	0.166666667	0.052631579	0.125	0	1	1	0.810810811	0.733333333	0.875	0.785714286	5	Cux2_late
chr1	136811481	136811881	0.882352941	0.5	0.666666667	0.777777778	0.466666667	0.466666667	0	0.055555556	0.162162162	0.25	0.107142857	0.285714286	9	Tle4_constitutive
chr1	136815635	136816035	0.76	0.555555556	0.074074074	0	0.086956522	0.1	0.3125	0	0.102564103	0.142857143	0.1	0.1	4	Shared_late
chr1	136849683	136850083	0.888888889	1	1	0.8125	0.88	1	0.921052632	0.75	0.576923077	0.666666667	0.25	0.25	9	Tle4_constitutive
chr1	136900519	136900919	1	0.909090909	0.5	0.681818182	0.5	0.833333333	0.227272727	0.375	0.142857143	0.142857143	0.25	0.19047619	9	Tle4_constitutive
chr1	136929182	136929582	0.085714286	0.375	0.633333333	0.714285714	0.739130435	0.692307692	0.047619048	0	0.733333333	0.555555556	0.676470588	0.8	0	Shared_early
chr1	136940582	136940982	0.846153846	0.8	1	0.95	0.909090909	1	0.111111111	0	0.46875	0.666666667	0.633333333	0.5	8	Tle4_early
chr1	137081747	137082147	0.85	0.705882353	0.846153846	0.727272727	0.863636364	0.875	0.58974359	0.470588235	0.186440678	0	0.352941176	0.428571429	9	Tle4_constitutive
chr1	137095907	137096307	0.014285714	0	0.264705882	0.45	0.708333333	0.8	0.06122449	0.0625	0.662337662	0.75	0.775	0.166666667	3	Shared_early
chr1	137103240	137103640	0.911764706	0.966101695	0.205882353	0.243243243	0.166666667	0.53125	0.948453608	0.894736842	0.959349593	0.893617021	0.976190476	0.875	5	Cux2_late
chr1	137154844	137155244	0.013888889	0.095238095	0.513513514	0.652173913	0.585365854	0.727272727	0.086956522	0.125	0.813793103	0.827586207	0.776470588	1	3	Shared_early
chr1	137233876	137234276	0.953488372	1	0.321428571	0.545454545	0.4	0.7	0.966666667	0.966666667	0.166666667	0.15	0.434782609	0.434782609	10	Cux2_late
chr1	137247112	137247512	0.918367347	1	0.756097561	0.789473684	0.967741935	0.862068966	0.9	0.925925926	0.333333333	0.7	0.2	0	9	Tle4_constitutive
chr1	137263514	137263914	0.878787879	0.875	0	0.2	0	0	0.814814815	0.538461538	0.083333333	0.083333333	0.090909091	0	4	Shared_late
chr1	137281146	137281546	0.903846154	0.868852459	0.224489796	0.185185185	0.175675676	0.185185185	0.836734694	0.892857143	0.301204819	0.269230769	0.068493151	0.125	4	Shared_late
chr1	137283780	137284180	0.90625	0.956521739	0.230769231	0.32	0.25	0.125	0.925925926	0.9	0.766666667	0.909090909	0.323529412	0.8	5	Cux2_late
chr1	137335247	137335647	0.947368421	0.96875	0.102564103	0.071428571	0	0	0.890625	1	0.538461538	0.575757576	0.457142857	0.266666667	10	Cux2_late
chr1	137346503	137346903	0.902439024	0.904761905	0.071428571	0	0	0.307692308	0.855263158	0.952380952	0.5	0.608695652	0.571428571	0.1	10	Cux2_late
chr1	137360197	137360597	0.930232558	1	0.285714286	0.285714286	0.125	0.142857143	0.722222222	0.833333333	0.8	0.4	0.846153846	0.846153846	5	Cux2_late
chr1	137385157	137385557	0.875	0.833333333	0.8	0.8	0.95	1	0.764705882	0.9	0.9	0.714285714	1	1	6	Cux2_late
chr1	137397388	137397788	0.111111111	0	0.611111111	0.666666667	0.777777778	0.4	0.1	0	0.547619048	0.538461538	0.80952381	0.9375	3	Shared_early
chr1	137404564	137404964	0.333333333	0	0.666666667	0.666666667	0.846153846	0.6875	0.178571429	0.125	0.652173913	0.631578947	0.90625	0.90625	0	Shared_early
chr1	137406624	137407024	0.050131926	0.005434783	0.313807531	0.290780142	0.42687747	0.306122449	0.034858388	0.046296296	0.613376835	0.656934307	0.549586777	0.423728814	7	Cux2_constitutive_Tle4_early
chr1	137420512	137420912	0.857142857	0.666666667	0.121212121	0.125	0.055555556	0	0.535714286	0.411764706	0.586956522	0.384615385	0.80952381	0.5	10	Cux2_late
chr1	137438672	137439072	0.818181818	0.888888889	0.103448276	0.461538462	0.25	0.357142857	0.923076923	1	0.9375	1	0.878787879	0.878787879	5	Cux2_late
chr1	137441060	137441460	0.862068966	0.857142857	0	0.045454545	0	0	0.327586207	0.333333333	0.122807018	0.043478261	0.052631579	0.166666667	4	Shared_late
chr1	137451236	137451636	0	0	0.464285714	0.482758621	0.4	0.68	0.037037037	0	0.755813953	0.863636364	0.826086957	1	3	Shared_early
chr1	137452418	137452818	0.814814815	1	0	0.111111111	0	0.117647059	0.657142857	0.555555556	0.444444444	0.166666667	0.16	0.333333333	4	Shared_late
chr1	137454604	137455004	0.142857143	0.083333333	0.6	0.583333333	0.818181818	1	0.058823529	0.25	0.717948718	0.666666667	0.631578947	0.8	0	Shared_early
chr1	137457000	137457400	0.310344828	0.125	0.523809524	0.2	0.923076923	0.923076923	0	0.2	0.859375	0.769230769	0.870967742	0.4	3	Shared_early
chr1	137460272	137460672	0.24137931	0.24137931	0.428571429	0.272727273	0.535714286	0.714285714	0.034482759	0	0.576923077	0.727272727	0.607142857	0.607142857	3	Shared_early
chr1	137499721	137500121	0.06	0.233333333	0.733333333	0.869565217	0.897435897	0.9	0.08	0.076923077	0.759615385	0.708333333	0.714285714	0.923076923	0	Shared_early
chr1	137503365	137503765	0.518796992	0.424242424	0.62	0.543859649	0.684782609	0.466666667	0.256578947	0.274509804	0.782608696	0.851851852	0.834951456	0.882352941	8	Tle4_early
chr1	137516442	137516842	0.142857143	0.125	0.615384615	0.818181818	0.85	0.888888889	0.272727273	0.222222222	0.72	0.666666667	0.866666667	0.75	0	Shared_early
chr1	137519699	137520099	1	0.882352941	0.090909091	0.090909091	0.294117647	0.2	0.913043478	1	0.857142857	0.684210526	0.583333333	0.833333333	5	Cux2_late
chr1	137522779	137523179	0.925925926	0.888888889	0.052631579	0	0	0.066666667	0.666666667	0.888888889	0.127659574	0.260869565	0.36	0.25	4	Shared_late
chr1	137538322	137538722	0.161290323	0	0.75	1	0.92	1	0	0	0.92	0.75	0.882352941	0.882352941	0	Shared_early
chr1	137635923	137636323	0.039215686	0	0.631578947	0.842105263	0.730769231	0.785714286	0.333333333	0.333333333	0.79245283	0.75	0.652173913	0.25	2	Shared_early
chr1	137640667	137641067	0.947368421	0.866666667	0.128205128	0.125	0.310344828	0.133333333	0.942857143	0.95	0.763636364	0.6	0.836363636	0.75	5	Cux2_late
chr1	137657396	137657796	0.851851852	0.882352941	0.3	0.333333333	0.333333333	0.363636364	0.888888889	1	0.93877551	1	1	1	5	Cux2_late
chr1	137689292	137689692	0.714285714	0.692307692	0.066666667	0.131578947	0	0	0.777777778	0.6	0.833333333	0.55	0.75862069	0.75862069	5	Cux2_late
chr1	137737299	137737699	0.759259259	0.75	0.019230769	0.066666667	0	0.166666667	0.926829268	0.8	0.319444444	0.214285714	0.2	0.214285714	4	Shared_late
chr1	137787728	137788128	0.80952381	0.8	0.333333333	0.454545455	0.25	0	0.941176471	0.941176471	0.928571429	1	0.9	1	5	Cux2_late
chr1	137805943	137806343	0.118644068	0	0.481481481	0.409090909	0.5	0.666666667	0.05	0.058823529	0.682352941	0.714285714	0.740740741	0.9	3	Shared_early
chr1	137813473	137813873	0.108695652	0.05	0.416666667	0.5	0.846153846	0.818181818	0.076923077	0.111111111	0.898734177	0.92	0.657894737	1	0	Shared_early
chr1	137937104	137937504	0.104166667	0.08	0.266666667	0.318181818	0.347826087	0.333333333	0.153846154	0.133333333	0.75	0.588235294	0.918918919	0.846153846	7	Cux2_constitutive_Tle4_early
chr1	137937830	137938230	0.283018868	0.206896552	0.23255814	0.133333333	0.121212121	0	0.32	0.583333333	0.882352941	1	0.75	0.75	7	Cux2_constitutive_Tle4_early
chr1	138001297	138001697	0.142857143	0.157894737	0.772727273	0.833333333	0.833333333	0.75	0	0	0.815789474	0.909090909	0.88	0.88	0	Shared_early
chr1	138015083	138015483	0.909090909	0.827586207	0.311111111	0.043478261	0.151515152	0.19047619	0.705882353	0.928571429	0.072072072	0	0.152173913	0.1875	4	Shared_late
chr1	138038202	138038602	0.842105263	0.86	0.206896552	0.035714286	0.127659574	0.212121212	0.807692308	0.916666667	0.521276596	0.565217391	0.62	0.565217391	10	Cux2_late
chr1	138040537	138040937	0.9375	0.952380952	0.25	0.142857143	0.378378378	0.227272727	0.825396825	0.733333333	0.604938272	0.555555556	0.510204082	0.904761905	10	Cux2_late
chr1	138044551	138044951	0.879310345	0.888888889	0.14893617	0.234042553	0.375	0.09375	0.946666667	1	0.674418605	0.595744681	0.484848485	0.785714286	10	Cux2_late
chr1	138048019	138048419	0.804347826	1	0	0	0.102040816	0	0.75	0.555555556	0.147058824	0.263157895	0.8	0.5	10	Cux2_late
chr1	138052211	138052611	0.925925926	1	0.551724138	0.111111111	0.526315789	0.3	0.88	1	0.170731707	0.25	0.307692308	0.5	10	Cux2_late
chr1	138061416	138061816	0.909090909	0.92	0.032258065	0	0.090909091	0.090909091	0.918367347	0.714285714	0.294117647	0.56	0.131578947	0	4	Shared_late
chr1	138128212	138128612	0.150289017	0.12195122	0.480916031	0.528089888	0.592	0.595238095	0.078431373	0.0875	0.579617834	0.658227848	0.736526946	0.871428571	3	Shared_early
chr1	138173843	138174243	0.898550725	0.823529412	0.277777778	0.153846154	0.342105263	0.705882353	0.917525773	0.941176471	0.296610169	0.317073171	0.247311828	0.272727273	10	Cux2_late
chr1	138181255	138181655	0.659090909	0.7	0	0	0.074074074	0	0.833333333	0.923076923	0.202898551	0.222222222	0.125	0	4	Shared_late
chr1	138212268	138212668	0.928571429	0.769230769	0.133333333	0.294117647	0.090909091	0.125	0.4	0.4	0.323529412	0.6	0.6	0.571428571	10	Cux2_late
chr1	138259047	138259447	0.093023256	0.2	0.74025974	0.818181818	0.892857143	0.827586207	0.30952381	0.322580645	0.787096774	0.833333333	0.871794872	0.785714286	1	Shared_early
chr1	138376200	138376600	1	1	0.666666667	0	0.428571429	0.1	0.952380952	1	0.977272727	0.916666667	0.875	1	5	Cux2_late
chr1	138423719	138424119	0.727272727	0.75	0	0.052631579	0	0.0625	0.448275862	0.333333333	0.119402985	0.125	0	0	4	Shared_late
chr1	138449317	138449717	0.894736842	0.857142857	0.052631579	0.2	0.227272727	0.555555556	1	1	0.513513514	0.176470588	0.5	0.6	10	Cux2_late
chr1	138459703	138460103	0.140350877	0.08	0.842105263	0.88	0.833333333	0.714285714	0	0.096774194	0.875739645	0.882352941	0.907692308	0.777777778	0	Shared_early
chr1	138509754	138510154	0.285714286	0.636363636	0.057142857	0.066666667	0	0.1	0.5	0.5	0.647058824	0.8	0.565217391	0.4	7	Cux2_constitutive_Tle4_early
chr1	138524276	138524676	0.866666667	0.866666667	0.071428571	0	0	0	0.916666667	0.875	0.48	0.375	0.28	0.833333333	10	Cux2_late
chr1	138556472	138556872	0.918918919	0.933333333	0.307692308	0.666666667	0.666666667	0	0.925925926	1	0.296296296	0.090909091	0.653846154	0.653846154	10	Cux2_late
chr1	138558171	138558571	0.181818182	0.060606061	0.681818182	0.780487805	0.95	0.916666667	0.194805195	0.171428571	0.802721088	0.87037037	0.701492537	0.863636364	0	Shared_early
chr1	138562618	138563018	0.093023256	0.4	0.909090909	0.730769231	0.904761905	0.928571429	0.972972973	0.538461538	0.923076923	0.944444444	0.961538462	1	1	Shared_early
chr1	138571466	138571866	0.288043478	0.455357143	0.54887218	0.746666667	0.689922481	0.852459016	0.368181818	0.280991736	0.793296089	0.739130435	0.795275591	0.92	1	Shared_early
chr1	138572879	138573279	0.769230769	1	0	0.333333333	0	0.235294118	0.961538462	0.714285714	0.679245283	0.25	0.769230769	0.769230769	10	Cux2_late
chr1	138580565	138580965	0.684210526	0.818181818	0	0	0	0	0.25	0.142857143	0	0	0.193548387	0.193548387	4	Shared_late
chr1	138592706	138593106	0.088435374	0.175	0.560606061	0.538461538	0.649122807	0.657894737	0.086956522	0.117647059	0.722543353	0.873015873	0.765217391	0.9	3	Shared_early
chr1	138611236	138611636	0.93877551	0.956521739	0.051282051	0.133333333	0.125	0	0.939393939	1	0.378787879	0.454545455	0.454545455	0.333333333	10	Cux2_late
chr1	138621604	138622004	0.928571429	0.75	0	0.0625	0	0.25	0.909090909	0.846153846	0.444444444	0.833333333	0.2	0.111111111	10	Cux2_late
chr1	138629424	138629824	0.828571429	0.846153846	0.333333333	0.318181818	0.171428571	0.222222222	0.913043478	0.833333333	0.315789474	0.055555556	0.174603175	0	4	Shared_late
chr1	138637727	138638127	0.923076923	0.827586207	0.19047619	0.25	0.066666667	0.051282051	0.5	0.090909091	0.081081081	0.086956522	0.083333333	0	4	Shared_late
chr1	138638901	138639301	0.2	0.2	0.962962963	1	0.882352941	0.909090909	0.391304348	0.1	0.846153846	0.692307692	0.857142857	1	1	Shared_early
chr1	138674352	138674752	0.14	0.137931034	0.75	0.692307692	0.80952381	1	0.214285714	0.1875	0.833333333	0.862068966	0.804347826	0.916666667	0	Shared_early
chr1	138731460	138731860	0.866666667	0.75	0.366666667	0.166666667	0.260869565	0	0.863636364	0.75	0.876712329	0.727272727	0.944444444	1	5	Cux2_late
chr1	138745562	138745962	0.295454545	0.130434783	0.666666667	0.666666667	0.909090909	1	0.357142857	0.5	0.826923077	0.772727273	0.933333333	0.933333333	1	Shared_early
chr1	138748596	138748996	0.866666667	0.888888889	1	1	0.923076923	0.9	0.264705882	0.086956522	0.268292683	0.333333333	0.342857143	0.342857143	9	Tle4_constitutive
chr1	138812041	138812441	0.722222222	0.722222222	0.107142857	0	0.032258065	0	0.62962963	0.695652174	0.44	0.458333333	0.615384615	0.625	10	Cux2_late
chr1	138824528	138824928	0.058823529	0.285714286	0.8	0.866666667	0.838709677	0.875	0.175	0	0.888888889	0.888888889	0.806451613	0.806451613	0	Shared_early
chr1	138851989	138852389	0.619047619	0.833333333	0.928571429	1	1	1	0.315789474	0.066666667	0.959183673	1	0.967741935	0.967741935	8	Tle4_early
chr1	138867975	138868375	0.923076923	1	0.210526316	0.294117647	0.181818182	0	1	0.952380952	0.796296296	1	0.722222222	1	5	Cux2_late
chr1	138920207	138920607	0.963636364	1	0.34375	0	0.227272727	0	0.842105263	1	0.907692308	0.857142857	1	0.833333333	5	Cux2_late
chr1	139070645	139071045	0.166666667	0.285714286	0.666666667	0.933333333	0.923076923	1	0.32	0.666666667	0.756756757	0.666666667	0.761904762	0.761904762	1	Shared_early
chr1	139073415	139073815	0.148148148	0.045454545	0.692307692	0.733333333	0.380952381	0.588235294	0.555555556	0.636363636	0.909090909	0.9375	0.923076923	0.714285714	1	Shared_early
chr1	139158388	139158788	0.034482759	0	0.625	0.714285714	0.363636364	0.4375	0.342857143	0.5	0.773584906	1	1	1	3	Shared_early
chr1	139270585	139270985	0.205479452	0	0.655737705	0.75	0.787234043	0.75	0	0	0.779661017	0.769230769	0.8	0.846153846	0	Shared_early
chr1	139480637	139481037	0.554347826	0.426229508	0	0.12	0.104477612	0.166666667	0.761904762	0.821428571	0.616766467	0.744680851	0.6	0.611111111	5	Cux2_late
chr1	139502736	139503136	0.042253521	0.071428571	0.028571429	0	0	0	0.324324324	0.6	0.681818182	0.722222222	0.5	0.545454545	7	Cux2_constitutive_Tle4_early
chr1	139838271	139838671	0.1	0.166666667	0.153846154	0.166666667	0.272727273	0.4	1	1	0.620689655	1	0.769230769	0.769230769	5	Cux2_late
chr1	140201057	140201457	0.25	0	0.5	0.4375	0.4375	0.4375	0.071428571	0	0.787878788	0.636363636	0.857142857	0.857142857	3	Shared_early
chr1	140281859	140282259	0.113402062	0.073170732	0.446428571	0.59375	0.658536585	0.586206897	0.082191781	0.097560976	0.65060241	0.654545455	0.813084112	0.65625	3	Shared_early
chr1	140354814	140355214	0.6	1	0.363636364	0	0.037037037	0	0.847826087	0.842105263	0.870588235	0.75	1	1	5	Cux2_late
chr1	140357844	140358244	0.555555556	0.555555556	0.0625	0.428571429	0.125	0.125	0.875	0.8	0.944444444	1	0.941176471	1	5	Cux2_late
chr1	140393533	140393933	0.026315789	0	0.117647059	0.181818182	0.368421053	0.421052632	0	0.025641026	0.449438202	0.763157895	0.816326531	0.571428571	7	Cux2_constitutive_Tle4_early
chr1	140396743	140397143	0	0	0.545454545	0.238095238	0.789473684	0.666666667	0.027027027	0	0.591397849	0.888888889	0.673913043	0.909090909	3	Shared_early
chr1	140420696	140421096	0.25	0.24137931	0.633333333	0.75	0.827586207	0.466666667	0.083333333	0.083333333	0.815217391	0.75	0.761904762	0.875	0	Shared_early
chr1	140444342	140444742	0.150684932	0.181818182	0.5	0.333333333	0.578947368	0.533333333	0.15625	0	0.592592593	0.916666667	0.764705882	0.9	3	Shared_early
chr1	140491553	140491953	0.105263158	0.2	1	0.888888889	0.947368421	0.947368421	0.333333333	0	0.677419355	0.833333333	0.666666667	0.666666667	0	Shared_early
chr1	140742567	140742967	0.083333333	0	0.28125	0.466666667	0.375	0	0.1	0	0.426966292	0.227272727	0.85	0.75	7	Cux2_constitutive_Tle4_early
chr1	140863464	140863864	0.947368421	1	0.214285714	0.466666667	0	0.368421053	0.952380952	0.8	0.173913043	0.2	0.090909091	0.090909091	4	Shared_late
chr1	140880426	140880826	0.841269841	0.882352941	0.05	0.045454545	0.033333333	0.083333333	0.918918919	0.964285714	0.582089552	0.64	0.5	0.5	10	Cux2_late
chr1	140935451	140935851	0.277777778	0.388888889	0.72	1	0.682926829	0.454545455	0.028571429	0.133333333	0.8	0.8	0.888888889	1	0	Shared_early
chr1	140946015	140946415	0.481481481	0.272727273	0.71875	0.857142857	0.655172414	0.875	0.076923077	0.307692308	0.766666667	0.76	0.933333333	0.833333333	0	Shared_early
chr1	140976828	140977228	0.139534884	0.260869565	0.816666667	0.804347826	0.824324324	0.730769231	0.052631579	0.029411765	0.739583333	0.731707317	0.867647059	0.736842105	0	Shared_early
chr1	140988274	140988674	0.343283582	0.40625	0.777777778	0.880952381	0.921568627	0.9375	0.203389831	0.038461538	0.903225806	0.895833333	0.876404494	1	0	Shared_early
chr1	140998159	140998559	0.135135135	0.052631579	0.648648649	0.8	0.933333333	0.846153846	0.083333333	0.166666667	0.852459016	1	0.897435897	0.8	0	Shared_early
chr1	141032109	141032509	0.032258065	0.142857143	1	0.6	0.8125	0.8125	0.230769231	0.272727273	0.875	0.833333333	0.888888889	0.888888889	0	Shared_early
chr1	141049840	141050240	0.114285714	0.117647059	0.607142857	0.5	0.733333333	0.666666667	0.037037037	0	0.744186047	0.846153846	0.6	0.666666667	3	Shared_early
chr1	141069770	141070170	0.933333333	0.666666667	0	0	0	0.222222222	0.8	0.5	0.265625	0.3	0.1	0.111111111	4	Shared_late
chr1	141107608	141108008	0.164179104	0.133333333	0.793103448	0.678571429	0.821428571	0.833333333	0	0	0.675	0.769230769	0.47826087	0.6	0	Shared_early
chr1	141170163	141170563	0.764705882	0.769230769	0.4	0.285714286	0.2	0.166666667	0.727272727	0.727272727	0.939393939	0.875	0.9375	1	5	Cux2_late
chr1	141216426	141216826	0.631578947	0.7	0.090909091	0.222222222	0.347826087	0.363636364	0.789473684	0.928571429	0.866666667	1	0.666666667	1	5	Cux2_late
chr1	141243133	141243533	0.023809524	0	0.294117647	0.28125	0.363636364	0.52173913	0.052631579	0	0.542168675	0.428571429	0.6	0.5	3	Shared_early
chr1	142503533	142503933	0.631578947	0.4	0.5	0.636363636	0.833333333	0.428571429	0.125	0	0.913043478	0.882352941	0.909090909	0.909090909	8	Tle4_early
chr1	144923537	144923937	0.935483871	1	0.609375	0.444444444	0.209302326	0.428571429	0.948717949	0.876923077	0.873417722	0.80952381	0.981818182	0.842105263	5	Cux2_late
chr1	144993972	144994372	0.975609756	0.95	0.454545455	0	0	0.1	0.923076923	1	0.606557377	0.571428571	0.692307692	0.4	10	Cux2_late
chr1	145041878	145042278	0.16	0	0.772727273	0.857142857	0.9	0.916666667	0.206896552	0	0.808823529	0.615384615	0.875	0.6	0	Shared_early
chr1	145104225	145104625	0.111111111	0	0.8	0.818181818	0.714285714	1	0	0	0.735294118	1	0.818181818	0.818181818	0	Shared_early
chr1	145162112	145162512	0.217391304	0.611111111	0.428571429	0.142857143	0.461538462	0.384615385	0.578947368	0.5	0.490196078	0.357142857	0.571428571	0.75	7	Cux2_constitutive_Tle4_early
chr1	145214469	145214869	0.710144928	0.828571429	0.040540541	0.11627907	0.096774194	0.041666667	0.9	0.98	0.621428571	0.695652174	0.698412698	0.75	5	Cux2_late
chr1	145235746	145236146	0.766666667	0.565217391	0.04	0	0.142857143	0	0.571428571	0.8	0.339285714	0.277777778	0.238095238	0.238095238	4	Shared_late
chr1	145371638	145372038	1	1	0	0.117647059	0	0.181818182	0.677419355	0.923076923	0.23255814	0.142857143	0.304347826	0.304347826	4	Shared_late
chr1	145589424	145589824	0.027777778	0	0.5625	0.409090909	0.8	0.724137931	0	0.029411765	0.732142857	0.368421053	0.8	1	3	Shared_early
chr1	145680047	145680447	0.704545455	0.785714286	0.456521739	0.625	0.095238095	0	0.909090909	0.85	0.772727273	0.772727273	0.916666667	1	5	Cux2_late
chr1	145767237	145767637	0.09375	0	0.966666667	0.714285714	1	0.866666667	0.094339623	0.3	0.857142857	0.909090909	0.72972973	0.888888889	0	Shared_early
chr1	145931767	145932167	0.266666667	0.2	0.8	0.772727273	0.904761905	0.904761905	0.714285714	0.461538462	0.783783784	0.777777778	0.8	1	1	Shared_early
chr1	146391851	146392251	0.333333333	0.5	0.875	0.875	0.5	0.5	0	0.142857143	0.761904762	0.857142857	0.769230769	0.857142857	8	Tle4_early
chr1	146763767	146764167	1	1	0	0	0.16	0.16	0.571428571	0.666666667	0.379310345	0.333333333	0.2	0.2	4	Shared_late
chr1	147184330	147184730	0.941176471	0.875	0.090909091	0	0	0	1	0.928571429	0.846153846	0.863636364	0.933333333	0.666666667	5	Cux2_late
chr1	147739170	147739570	0.8	1	0.055555556	0.142857143	0.222222222	0.125	0.913043478	0.913043478	0.636363636	0.705882353	0.466666667	0.466666667	10	Cux2_late
chr1	149343589	149343989	1	0.857142857	0.576923077	0.5	0.0625	0.352941176	1	1	0.883333333	0.761904762	0.806451613	0.666666667	5	Cux2_late
chr1	150553394	150553794	0.222222222	0.5	0.5	0.647058824	0.631578947	0.631578947	0.1	0.058823529	0.823529412	0.833333333	0.8	1	3	Shared_early
chr1	150836429	150836829	0.909090909	0.909090909	0.181818182	0.071428571	0.210526316	0.25	0.923076923	1	0.925	0.925	0.909090909	0.909090909	5	Cux2_late
chr1	151965453	151965853	0.909090909	0.888888889	0.125	0	0	0	1	0.875	0.818181818	0.818181818	0.2	0.2	10	Cux2_late
chr1	152311286	152311686	0.933333333	1	0.1875	0	0.25	0.333333333	0.913043478	1	0.930232558	0.833333333	1	1	5	Cux2_late
chr1	152319654	152320054	1	1	0.1	0.5	0	0.166666667	0.8	1	1	1	0.777777778	0.714285714	5	Cux2_late
chr1	152431399	152431799	0.857142857	0.846153846	0.083333333	0	0.111111111	0.142857143	0.8	0.833333333	0.431818182	0.3125	0.5	0.5	10	Cux2_late
chr1	152598768	152599168	0.944444444	0.909090909	0.117647059	0.111111111	0	0.066666667	0.888888889	0.875	0.380952381	0.380952381	0.823529412	0.823529412	10	Cux2_late
chr1	152847689	152848089	0.388888889	0.075	0.5	0.64	0.789473684	0.923076923	0.204545455	0.071428571	0.835616438	0.666666667	0.807017544	1	0	Shared_early
chr1	152885711	152886111	0.12244898	0.125	0.736842105	0.6	0.8	0.7	0.078947368	0.1875	0.621621622	0.9	0.923076923	0.666666667	0	Shared_early
chr1	152935085	152935485	0.789473684	0.848484848	0.066666667	0.023809524	0	0.058823529	0.4	0.176470588	0.256	0.043478261	0.231707317	1	4	Shared_late
chr1	152947606	152948006	0.764705882	0.764705882	0.766666667	0.882352941	0.730769231	0.888888889	0	0	0.196969697	0.125	0.172413793	0.571428571	9	Tle4_constitutive
chr1	153005195	153005595	0.076923077	0	0.428571429	0.476190476	0.517241379	0.235294118	0	0	0.811320755	0.733333333	0.727272727	0.25	3	Shared_early
chr1	153013140	153013540	0.153846154	0.074074074	0.727272727	0.926829268	0.880952381	0.8	0.023809524	0.083333333	0.848837209	0.821428571	0.976744186	0.833333333	0	Shared_early
chr1	153014508	153014908	0.260273973	0.25	0.878787879	0.823529412	0.940298507	1	0.164705882	0.083333333	0.756302521	0.755102041	0.852459016	0.945945946	0	Shared_early
chr1	153158627	153159027	0.4375	0.4	0.821428571	0.916666667	0.677419355	0.571428571	0.018518519	0.25	0.869565217	0.909090909	0.880952381	0.888888889	8	Tle4_early
chr1	153340301	153340701	0.482758621	0.571428571	0.8	0.285714286	0.894736842	0.833333333	0.05	0.05	0.722222222	0.833333333	0.956521739	1	8	Tle4_early
chr1	153474520	153474920	0.344827586	0.347826087	0.875	0.875	1	0.857142857	0.117647059	0	0.820512821	0.833333333	0.875	1	0	Shared_early
chr1	153482159	153482559	0.931034483	1	0.952380952	0.823529412	0.771428571	1	0.049180328	0.052631579	0.604651163	0.631578947	0.576271186	0.576271186	8	Tle4_early
chr1	153533395	153533795	0.282608696	0.277777778	0.608108108	0.696202532	0.432098765	0.580645161	0.256410256	0.239130435	0.748387097	0.76	0.785123967	0.8	3	Shared_early
chr1	153624633	153625033	0.875	0.941176471	0.454545455	0.111111111	0.0625	0.25	0.666666667	0.2	0.37704918	0.1875	0.2	0.666666667	4	Shared_late
chr1	153664691	153665091	0.885714286	0.891891892	0.156862745	0.285714286	0.137931034	0.227272727	0.760869565	0.892857143	0.358974359	0.54	0.338461538	0.9375	10	Cux2_late
chr1	153731756	153732156	0.25	0.25	0.896551724	0.833333333	0.838709677	1	0.173913043	0.115384615	0.794117647	0.6	0.857142857	0.857142857	0	Shared_early
chr1	153738089	153738489	0.684210526	0.571428571	0.125	0.125	0.058823529	0	0.771428571	0.823529412	0.777777778	0.869565217	1	1	5	Cux2_late
chr1	153748033	153748433	0.068181818	0	0.54	0.571428571	0.714285714	0.375	0	0	0.614583333	0.909090909	0.641025641	0.523809524	3	Shared_early
chr1	153773775	153774175	0.484848485	0.7	0.314285714	0.157894737	0.833333333	0.6	0.509803922	0.625	0.884210526	0.857142857	0.803278689	0.705882353	6	Cux2_late
chr1	153779478	153779878	0.096774194	0.166666667	0.72	0.675675676	0.921052632	0.818181818	0.486486486	0.6875	0.835294118	0.857142857	0.833333333	0.8125	1	Shared_early
chr1	153819167	153819567	1	0.933333333	0.222222222	0.125	0.129032258	0.111111111	0.8	0.8	0.617647059	0.384615385	0.666666667	0.666666667	10	Cux2_late
chr1	153821989	153822389	0.19047619	0.285714286	0.708333333	0.5	0.684210526	0.785714286	0.034482759	0.033333333	0.633928571	0.583333333	0.804878049	1	3	Shared_early
chr1	153823195	153823595	0.547945205	0	0.928571429	0.935483871	0.961538462	1	0.434782609	0.5	0.916666667	0.909090909	0.882352941	1	1	Shared_early
chr1	153841432	153841832	0.4	0.111111111	0.8125	0.888888889	0.904761905	0.888888889	0.08	0.142857143	0.828571429	0.8	0.842105263	1	0	Shared_early
chr1	153863989	153864389	0.857142857	0.923076923	1	1	0.857142857	1	0.153846154	0.153846154	0.391304348	0.4	0.263157895	0.263157895	9	Tle4_constitutive
chr1	153877712	153878112	0.204081633	0.125	0.777777778	0.727272727	0.909090909	0.733333333	0.258064516	0.258064516	0.555555556	0.473684211	0.433333333	0.433333333	2	Shared_early
chr1	153900795	153901195	0.925925926	1	0.25	0.0625	0.307692308	0.4375	0.85	0.925925926	0.857142857	0.833333333	1	1	5	Cux2_late
chr1	153922820	153923220	0.275862069	0.238095238	0.75	0.636363636	0.8	1	0.135135135	0.142857143	0.872727273	0.8125	0.941176471	1	0	Shared_early
chr1	153928988	153929388	0.9	0.923076923	0.153846154	0	0.090909091	0	0.814814815	0.583333333	0.44	0.461538462	0.44	0.44	10	Cux2_late
chr1	154016916	154017316	0.318181818	0	0.941176471	0.961538462	0.844444444	0.95	0.367647059	0.173913043	0.804597701	0.903225806	0.961538462	1	1	Shared_early
chr1	154018321	154018721	0.01754386	0.045454545	0.468085106	0.633333333	0.916666667	0.766666667	0.017857143	0.037735849	0.909090909	0.842105263	0.933333333	1	0	Shared_early
chr1	154078861	154079261	0.714285714	0.714285714	0.315789474	0.066666667	0	0.066666667	0.641025641	0.684210526	0.228571429	0.130434783	0.142857143	0.8	4	Shared_late
chr1	154087882	154088282	0.803030303	0.909090909	0.173913043	0.2	0.333333333	0.285714286	1	0.777777778	0.866666667	0.818181818	0.958333333	0.9	5	Cux2_late
chr1	154127837	154128237	0.893617021	1	0.358974359	0.1875	0.1	0.272727273	0.92	1	0.971014493	0.9	0.954545455	1	5	Cux2_late
chr1	154286923	154287323	0.634146341	1	0.228571429	0.166666667	0.3125	0	0.909090909	0.875	0.915789474	1	0.861538462	0.666666667	5	Cux2_late
chr1	154356779	154357179	0.25	0.25	0.1	0	0.166666667	0.166666667	0.523809524	0.5	0.82	0.875	0.789473684	0.8	7	Cux2_constitutive_Tle4_early
chr1	154371206	154371606	0.854166667	0.942307692	0.108695652	0.142857143	0.045454545	0	0.860465116	0.852941176	0.393939394	0.571428571	0.275	0.333333333	10	Cux2_late
chr1	154383517	154383917	0.322580645	0.416666667	0	0.023809524	0	0.071428571	0.4	0.368421053	0.879032258	0.954545455	0.75	0.8125	7	Cux2_constitutive_Tle4_early
chr1	154400716	154401116	0.916666667	0.85	0.173913043	0.533333333	0.15625	0.1875	0.875	1	0.9375	1	0.909090909	1	5	Cux2_late
chr1	154403373	154403773	0.047619048	0.03125	0.445945946	0.53125	0.53271028	0.56097561	0.066666667	0.095238095	0.734299517	0.727272727	0.686440678	0.880952381	3	Shared_early
chr1	154407638	154408038	0.043478261	0.125	0.705882353	0.705882353	0.8	0.8	0.434782609	0.181818182	0.774193548	0.8125	0.692307692	1	0	Shared_early
chr1	154420283	154420683	0.217391304	0.153846154	0.75	0.677419355	0.787878788	0.666666667	0.120689655	0.153846154	0.9	0.96969697	0.85	0.875	0	Shared_early
chr1	154425161	154425561	0.085714286	0.086206897	0.662650602	0.729166667	0.703703704	0.786885246	0.072727273	0.025	0.73605948	0.848484848	0.697674419	0.708333333	0	Shared_early
chr1	154440967	154441367	0.87037037	0.8	0.086956522	0.0625	0.25	0.263157895	0.555555556	0.555555556	0.421875	0.545454545	0.388888889	0.714285714	10	Cux2_late
chr1	154451511	154451911	0.869565217	0.860465116	0.333333333	0.375	0.609756098	0.2	0.771428571	0.928571429	0.494736842	0.392857143	0.614285714	0.125	10	Cux2_late
chr1	154477055	154477455	0.153846154	0	0.944444444	0.818181818	0.833333333	1	0.088235294	0	0.923076923	1	0.875	0.875	0	Shared_early
chr1	154487519	154487919	0	0.5	0.235294118	0.111111111	0.166666667	0.166666667	0.076923077	0.083333333	0.833333333	0.888888889	0.65625	0.571428571	7	Cux2_constitutive_Tle4_early
chr1	154489449	154489849	0.424242424	1	0.214285714	0.222222222	0.363636364	0	0.714285714	1	0.905660377	1	0.765957447	1	5	Cux2_late
chr1	154507104	154507504	0.970588235	0.869565217	0.142857143	0.272727273	0	0	0.965517241	0.916666667	0.703703704	0.733333333	0.413793103	0.428571429	10	Cux2_late
chr1	154525061	154525461	0.727272727	0.909090909	0	0	0.095238095	0	0.740740741	0.777777778	0.339285714	0.363636364	0.5	0.545454545	10	Cux2_late
chr1	154534824	154535224	0.035087719	0.047619048	0.5	0.526315789	0.810810811	0.764705882	0.083333333	0	0.914285714	0.925925926	0.867924528	0.867924528	0	Shared_early
chr1	154542963	154543363	0.442307692	0.366666667	0.19047619	0.096774194	0.172413793	0.090909091	0.58490566	0.588235294	0.706521739	0.875	0.777777778	1	5	Cux2_late
chr1	154561226	154561626	0	0	0.4	0.4	0.75	0.5	0.047619048	0.166666667	0.863636364	0.833333333	0.826086957	0.826086957	3	Shared_early
chr1	154565274	154565674	0.5	0.555555556	0.25	0	0.714285714	0.666666667	0.6	0.818181818	0.875	0.875	1	1	6	Cux2_late
chr1	154598579	154598979	0.581818182	0.628571429	0.252631579	0	0.333333333	0.431372549	0.63	0.827586207	0.867132867	0.962962963	0.959183673	0.913043478	5	Cux2_late
chr1	154639909	154640309	0.125	0.086956522	0.588235294	0.463414634	0.625	0.64	0.052631579	0	0.793103448	0.785714286	0.56097561	0.785714286	3	Shared_early
chr1	154653095	154653495	0.909090909	0.909090909	0.954545455	0.818181818	0.846153846	0.75	0.9	0.818181818	0.226415094	0	0.266666667	0.266666667	9	Tle4_constitutive
chr1	154658016	154658416	0.155555556	0.130434783	0.807692308	0.833333333	0.838709677	1	0.173913043	0.357142857	0.825	0.958333333	0.743589744	0.875	1	Shared_early
chr1	154666649	154667049	0.813953488	0.888888889	0.40625	0.25	0.1875	0	0.773584906	0.9	0.355932203	0.355932203	0.285714286	0.583333333	10	Cux2_late
chr1	154685756	154686156	0.920454545	0.920634921	0.038961039	0.029411765	0.089285714	0.178571429	0.853448276	0.875	0.397905759	0.411764706	0.2	0.214285714	4	Shared_late
chr1	154820232	154820632	0.18	0.130434783	0.769230769	0.722222222	0.774193548	0.833333333	0.203125	0.3	0.7625	0.75	0.935483871	0.666666667	0	Shared_early
chr1	154844373	154844773	1	1	0.454545455	0.5	0.25	0.545454545	1	1	0.169811321	0.142857143	0.384615385	0.384615385	10	Cux2_late
chr1	154879965	154880365	0.481481481	0.384615385	0.944444444	0.6	0.85	0.928571429	0.333333333	0	0.829787234	0.821428571	1	0.846153846	8	Tle4_early
chr1	154895366	154895766	0.153846154	0.35	0.625	0.9	0.904761905	0.846153846	0.212121212	0.1	0.793103448	1	0.866666667	1	0	Shared_early
chr1	154920153	154920553	0.178378378	0.156862745	0.824242424	0.8	0.835714286	0.810810811	0.112403101	0.067669173	0.795275591	0.860465116	0.823809524	0.932432432	0	Shared_early
chr1	154943194	154943594	0.131147541	0.054054054	0.583333333	0.555555556	0.706896552	0.64516129	0.222222222	0.275862069	0.536312849	0.512195122	0.632478632	0.8	3	Shared_early
chr1	154973930	154974330	0.794117647	0.833333333	0.296296296	0.095238095	0.333333333	0.181818182	0.962962963	0.962962963	0.954545455	1	1	0.857142857	5	Cux2_late
chr1	154993448	154993848	0.123287671	0.085714286	0.697674419	0.741935484	0.813953488	0.75	0.216666667	0.227272727	0.78807947	0.72972973	0.791044776	0.75	0	Shared_early
chr1	155019569	155019969	0.117647059	0	0.636363636	0.545454545	0.416666667	0.857142857	0.083333333	0	0.755555556	0.625	0.904761905	0.9	3	Shared_early
chr1	155072786	155073186	0.815068493	0.790697674	0.158878505	0.118644068	0.10989011	0.166666667	0.873873874	0.779661017	0.4921875	0.462686567	0.454545455	0.666666667	10	Cux2_late
chr1	155112351	155112751	0.108695652	0.12	0.833333333	0.805555556	0.867924528	0.823529412	0.195652174	0.206896552	0.710280374	0.80952381	0.85	0.92	0	Shared_early
chr1	155125109	155125509	0.142857143	0	0.15625	0.19047619	0.083333333	0.1	0	0	0.566037736	0.375	0.538461538	0.538461538	7	Cux2_constitutive_Tle4_early
chr1	155135076	155135476	0.924528302	0.941176471	0.125	0.173913043	0.119047619	0	0.9	0.642857143	0.279569892	0.615384615	0.26	0.571428571	10	Cux2_late
chr1	155275597	155275997	0.80952381	0.888888889	0.307692308	0.307692308	0	0.571428571	0.96	0.9	1	0.916666667	0.95	1	5	Cux2_late
chr1	155287809	155288209	1	0.714285714	0.125	0.076923077	0.045454545	0	0.933333333	0.933333333	0.875	0.666666667	0.928571429	0.928571429	5	Cux2_late
chr1	155488262	155488662	0.545454545	0.545454545	0.705882353	0.857142857	0.888888889	0.875	0.038461538	0	0.111111111	0.230769231	0.142857143	0.1	2	Shared_early
chr1	155506953	155507353	0.117647059	0.090909091	0.533333333	0.634146341	0.766666667	0.8125	0.015625	0.035714286	0.558139535	0.588235294	0.68627451	0.789473684	3	Shared_early
chr1	155601180	155601580	0.673469388	0.735632184	0.881355932	0.863636364	0.629213483	0.96875	0.474747475	0.294117647	0.275862069	0.184210526	0.369230769	0.30952381	9	Tle4_constitutive
chr1	155611359	155611759	0.948717949	0.888888889	0.096774194	0.0625	0.346153846	0.461538462	0.921875	1	0.638888889	0.772727273	0.536585366	0.536585366	10	Cux2_late
chr1	155721248	155721648	0.910714286	0.952380952	0.083333333	0.125	0.083333333	0.066666667	0.894736842	0.897435897	0.579545455	0.35	0.465517241	0.307692308	10	Cux2_late
chr1	155733165	155733565	0.5	0.625	0.761904762	1	0.625	0.625	0.111111111	0.076923077	0.733333333	0.833333333	0.666666667	0.666666667	8	Tle4_early
chr1	155751273	155751673	0.983870968	0.965517241	0.494505495	0.272727273	0.555555556	0.615384615	0.936	1	0.352517986	0.1	0.027027027	0	4	Shared_late
chr1	155872179	155872579	0.72	0.777777778	0.882352941	0.75	0.916666667	0.875	0.6875	0.714285714	0.82	0.642857143	0.75	0.75	6	Cux2_late
chr1	156037438	156037838	0.633802817	0.685714286	0.068181818	0.19047619	0.079207921	0.063829787	0.631578947	0.71641791	0.205533597	0.283783784	0.266233766	0.226415094	4	Shared_late
chr1	156053628	156054028	0.291666667	0.44	0.588235294	0.4	0.369565217	0.733333333	0.231707317	0.076923077	0.712962963	0.739130435	0.743243243	0.777777778	3	Shared_early
chr1	156143170	156143570	0.772727273	0.9	0.166666667	0	0.083333333	0	0.583333333	0.111111111	0.166666667	0.384615385	0.307692308	0.307692308	4	Shared_late
chr1	156307175	156307575	0.945945946	1	0	0.173913043	0.272727273	0	0.970588235	0.875	0.593220339	0.736842105	0.75	0.7	5	Cux2_late
chr1	156320741	156321141	0.98	1	0.4	0.347826087	0.347826087	0.166666667	0.948717949	0.933333333	0.805970149	0.533333333	0.523809524	0.761904762	10	Cux2_late
chr1	156324052	156324452	0.866666667	1	0.086956522	0	0.090909091	0.25	0.833333333	0.8125	0.743589744	0.75	0.75	0.75	5	Cux2_late
chr1	156375938	156376338	0.956521739	0.909090909	0.272727273	0.272727273	0.166666667	0	1	0.8	0.166666667	0.2	0.173913043	0.6	4	Shared_late
chr1	156482868	156483268	0.982142857	0.923076923	0.172413793	0.294117647	0.24	0.117647059	0.965517241	0.882352941	0.808510638	0.714285714	0.642857143	0.8	5	Cux2_late
chr1	156534946	156535346	0.733333333	0.6875	0.026315789	0	0	0	0.666666667	0.777777778	0.425531915	0.227272727	0.333333333	0.333333333	4	Shared_late
chr1	156609899	156610299	0.363636364	0.166666667	0.933333333	0.9	0.85	0.933333333	0.347826087	0.375	0.708333333	0.909090909	0.952380952	0.952380952	1	Shared_early
chr1	156645479	156645879	0.96	1	1	0.818181818	1	1	0.5	0.212121212	0.795918367	0.8	0.777777778	0.777777778	8	Tle4_early
chr1	156692776	156693176	0.78	1	0.946428571	0.777777778	0.898305085	0.888888889	0.326923077	0.076923077	0.768115942	0.72	0.881355932	0.6	8	Tle4_early
chr1	156736197	156736597	0.326530612	0.266666667	0.038461538	0.222222222	0.085714286	0.125	0.020408163	0	0.573770492	0	0.69047619	1	7	Cux2_constitutive_Tle4_early
chr1	156772883	156773283	0.066666667	0	0.545454545	0.545454545	0.5625	0.6	0	0	0.878787879	0.7	0.833333333	0.533333333	3	Shared_early
chr1	156795584	156795984	1	1	0.272727273	0.222222222	0.428571429	0.285714286	0.777777778	0.777777778	0.53125	0.727272727	0.555555556	0.285714286	10	Cux2_late
chr1	156803537	156803937	0.0625	0.142857143	0.523809524	0.611111111	0.909090909	0.842105263	0	0.285714286	0.811764706	0.7	0.785714286	0.888888889	0	Shared_early
chr1	156818104	156818504	0.709677419	0.8125	0.869565217	0.833333333	0.80952381	1	0.136363636	0.066666667	0.689655172	0.736842105	0.916666667	0.714285714	8	Tle4_early
chr1	156841526	156841926	0.133333333	0.133333333	0.909090909	0.875	1	1	0.117647059	0	0.928571429	1	0.785714286	1	0	Shared_early
chr1	156863523	156863923	0.959183673	0.875	0.102040816	0.1	0.105263158	0.272727273	0.847826087	0.928571429	0.260273973	0.090909091	0.043478261	0.043478261	4	Shared_late
chr1	156876413	156876813	0.702970297	0.651515152	0.065789474	0.166666667	0.25	0.03125	0.639175258	0.636363636	0.3	0.419354839	0.264150943	0.153846154	4	Shared_late
chr1	156885170	156885570	0.777777778	0.866666667	0.2	0.2	0.076923077	0.076923077	0.130434783	0.214285714	0.102564103	0.142857143	0.272727273	0	4	Shared_late
chr1	156898209	156898609	0.833333333	0.846153846	0.038461538	0	0.055555556	0	0.815789474	0.875	0.210526316	0	0.233333333	0.233333333	4	Shared_late
chr1	156938725	156939125	0.542857143	0.789473684	0.052631579	0.3	0.071428571	0	0.823529412	0.444444444	0.013513514	0	0	0.3	4	Shared_late
chr1	156958613	156959013	0.024390244	0.081081081	0.923076923	0.652173913	0.813953488	0.777777778	0.022727273	0.052631579	0.79	0.833333333	0.744186047	0.818181818	0	Shared_early
chr1	156965654	156966054	0.181818182	0.230769231	0.65	0.933333333	0.736842105	0.4	0.083333333	0.1	0.647058824	0.615384615	0.9375	1	0	Shared_early
chr1	156969826	156970226	0.714285714	0.5	0.555555556	0.615384615	0.594594595	0.588235294	0.119047619	0	0.23880597	0	0.257142857	0.5	2	Shared_early
chr1	156984659	156985059	0.955555556	0.964285714	0.1	0.052631579	0.088888889	0.210526316	0.928571429	0.818181818	0.318681319	0.394736842	0.166666667	0	4	Shared_late
chr1	157077607	157078007	0.823529412	0.684210526	0.16	0.25	0.363636364	0.571428571	0.888888889	1	0.897435897	1	0.882352941	0.888888889	5	Cux2_late
chr1	157084726	157085126	0.833333333	0.970588235	0.026315789	0.117647059	0.25	0.136363636	0.75	0.6875	0.494845361	0.571428571	0.375	0.222222222	10	Cux2_late
chr1	157091782	157092182	0.023529412	0.018867925	0.333333333	0.361111111	0.428571429	0.25	0.03030303	0	0.415929204	0.327586207	0.157894737	0.25	2	Shared_early
chr1	157128043	157128443	0.75862069	0.711111111	0.328125	0.333333333	0.473684211	0.272727273	0.732283465	0.933333333	0.304635762	0.229508197	0.28125	0	4	Shared_late
chr1	157194896	157195296	0.814814815	0.894736842	0.882352941	0.846153846	0.6875	0.6875	0	0	0.23255814	0.117647059	0.173913043	0	9	Tle4_constitutive
chr1	157196503	157196903	0.824561404	0.933333333	0.633333333	0.727272727	0.777777778	1	0.119047619	0.083333333	0.063492063	0.041666667	0.231884058	0.166666667	9	Tle4_constitutive
chr1	157233690	157234090	0.923076923	0.923076923	0	0.6	0	0	0.181818182	0.181818182	0.047619048	0	0.130434783	0	4	Shared_late
chr1	157267825	157268225	1	1	0.692307692	0.916666667	0.4	0.8	0.866666667	0.866666667	0.148148148	0.222222222	0.4	0.4	9	Tle4_constitutive
chr1	157296995	157297395	0.25	0.272727273	0.903225806	0.857142857	0.964285714	1	0.045454545	0	0.8125	0.8125	0.772727273	0.772727273	0	Shared_early
chr1	157300424	157300824	0.871794872	0.842105263	0.972972973	1	0.97826087	0.944444444	0.761904762	0.428571429	0.274193548	0.3125	0.266666667	0.25	9	Tle4_constitutive
chr1	157305342	157305742	0.9375	0.615384615	0	0.1	0	0	0.8125	0.909090909	0.266666667	0.384615385	0.37037037	0.37037037	10	Cux2_late
chr1	157310629	157311029	0.048780488	0	0.735294118	0.620689655	0.757575758	0.470588235	0	0.090909091	0.804878049	0.869565217	0.694444444	0.694444444	3	Shared_early
chr1	157319846	157320246	0.023809524	0	0.611111111	0.611111111	0.882352941	0.625	0.176470588	0.105263158	0.68	0.666666667	0.972972973	1	0	Shared_early
chr1	157334922	157335322	0.6	0.318181818	0.953488372	1	0.914285714	0.888888889	0.181818182	0	0.914893617	0.875	0.918918919	1	8	Tle4_early
chr1	157335600	157336000	0.6875	0.7	1	0.925925926	0.777777778	1	0.125	0.083333333	0.794520548	0.6	0.875	1	8	Tle4_early
chr1	157338758	157339158	0.0125	0	0.275862069	0.181818182	0.368421053	0.333333333	0.1	0	0.784810127	0.625	0.9	0.764705882	7	Cux2_constitutive_Tle4_early
chr1	157376118	157376518	0.186046512	0.50877193	0.553846154	0.678571429	0.693333333	0.766666667	0.129310345	0.071428571	0.771276596	0.872340426	0.815789474	0.827586207	0	Shared_early
chr1	157377785	157378185	0.259259259	0	0.85106383	0.666666667	0.871794872	0.666666667	0.118421053	0.076923077	0.873417722	0.952380952	0.586206897	0.586206897	0	Shared_early
chr1	157453217	157453617	0.16	0.125	0.785714286	0.428571429	0.47826087	0.727272727	0	0	0.720930233	0.642857143	0.85	1	3	Shared_early
chr1	157493835	157494235	0.215686275	0.3	0.5	0.530612245	0.606060606	0.571428571	0.337349398	0.153846154	0.8	0.810810811	0.901408451	0.939393939	3	Shared_early
chr1	157559316	157559716	0.658536585	0.75	0.145833333	0.075	0.054545455	0.217391304	0.3	0.488372093	0.28125	0.387096774	0.274193548	0.529411765	4	Shared_late
chr1	157594175	157594575	0.090909091	0.05	0.2	0.285714286	0.592592593	0.5	0.024390244	0.098039216	0.552941176	0.366666667	0.703703704	0.703703704	3	Shared_early
chr1	157597737	157598137	0.071428571	0.074074074	0.458333333	0.631578947	0.666666667	0.555555556	0.029411765	0.041666667	0.700787402	0.689655172	0.836363636	0.941176471	3	Shared_early
chr1	157695753	157696153	0.913043478	1	0.714285714	0.727272727	0.625	1	0.956521739	1	0.225806452	0.111111111	0.368421053	0.363636364	9	Tle4_constitutive
chr1	157798799	157799199	0.928571429	0.875	0.238095238	0.2	0.263157895	0.263157895	0.785714286	0.875	0.548387097	0.3	0.363636364	0.727272727	10	Cux2_late
chr1	157917353	157917753	0.954545455	1	0.7	0.642857143	0.133333333	0	1	1	0.84375	0.857142857	0.666666667	0.833333333	5	Cux2_late
chr1	158101516	158101916	1	1	0.62962963	0.5625	0.44	0.266666667	1	0.875	0.98245614	1	1	0.857142857	6	Cux2_late
chr1	158123146	158123546	0.1	0.08	0.594594595	0.678571429	0.785714286	0.769230769	0.137931034	0.133333333	0.817518248	0.692307692	0.852459016	0.9	0	Shared_early
chr1	158198436	158198836	0.161290323	0.083333333	0.909090909	0.833333333	0.842105263	1	0.379310345	0.333333333	0.941176471	0.714285714	0.941176471	0.941176471	1	Shared_early
chr1	158218895	158219295	0.222222222	0.2	0.727272727	0.615384615	0.9	0.9375	0.125	0.125	0.875	0.8	0.947368421	1	0	Shared_early
chr1	158511333	158511733	0.771929825	0.75862069	0	0	0.066666667	0	0.031746032	0	0.12962963	0.210526316	0.071428571	0.2	4	Shared_late
chr1	158547215	158547615	0.142857143	0.142857143	0.272727273	0.5	0.888888889	0.571428571	0.0625	0.0625	0.62962963	0.416666667	0.833333333	1	3	Shared_early
chr1	158635955	158636355	0.965517241	1	0.142857143	0	0	0	1	1	0.515151515	0.133333333	0.304347826	1	10	Cux2_late
chr1	158710809	158711209	0.101492537	0.096774194	0.606481481	0.6625	0.707964602	0.681818182	0.131147541	0.198113208	0.753144654	0.696721311	0.808176101	0.682352941	3	Shared_early
chr1	158968164	158968564	0.5	0.142857143	0.666666667	0.666666667	0.9	0.916666667	0.0625	0	1	0.666666667	1	1	0	Shared_early
chr1	158974080	158974480	0.043478261	0.090909091	0.9	0.888888889	0.914285714	0.9	0	0.25	0.902439024	0.96	1	0.666666667	0	Shared_early
[truncated: 42,128 more rows]
