# Supplementary material for: Temporally divergent regulatory mechanisms govern neuronal diversification and maturation in the mouse and marmoset neocortex
Source: Nat Neurosci. 2022 Aug 1;25(8):1049–58. doi: 10.1038/s41593-022-01123-4 (PMC9343253; doi:10.1038/s41593-022-01123-4)
Supplement: Supplementary file 7 — DNAse HS I peak tracks from the mouse ENCODE consortium used in this analysis [file 41593_2022_1123_MOESM7_ESM.txt]

File accession	File format	Output type	Experiment accession	Assay	Biosample term id	Biosample term name	Biosample type	Biosample life stage	Biosample sex	Biosample organism	Biosample treatments	Biosample subcellular fraction term name	Biosample phase	Biosample synchronization stage	Experiment target	Antibody accession	Library made from	Library depleted in	Library extraction method	Library lysis method	Library crosslinking method	Experiment date released	Project	RBNS protein concentration	Library fragmentation method	Library size range	Biosample Age	Biological replicate(s)	Technical replicate	Read length	Run type	Paired end	Paired with	Derived from	Size	Lab	md5sum	File download URL	Assembly	Platform
ENCFF001YQC	bed narrowPeak	peaks	ENCSR000CNH	DNase-seq	UBERON:0000059	large intestine	tissue	adult	male	Mus musculus							DNA		see document	see document		19.09.12	ENCODE		see document		8 week	1	1						1598233	John Stamatoyannopoulos, UW	0bcc9f5c2013da15a04a164e3c257adb	https://www.encodeproject.org/files/ENCFF001YQC/@@download/ENCFF001YQC.bed.gz	mm9
ENCFF001YQD	bed narrowPeak	peaks	ENCSR000CNH	DNase-seq	UBERON:0000059	large intestine	tissue	adult	male	Mus musculus							DNA		see document	see document		19.09.12	ENCODE		see document		8 week	2	1						1827269	John Stamatoyannopoulos, UW	a3ed25c089d710af54fae6c366832f3e	https://www.encodeproject.org/files/ENCFF001YQD/@@download/ENCFF001YQD.bed.gz	mm9
ENCFF001YRS	bed narrowPeak	peaks	ENCSR000CNM	DNase-seq	UBERON:0002048	lung	tissue	adult	male	Mus musculus							DNA		see document	see document		01.07.11	ENCODE		see document		8 week	2	1						1918999	John Stamatoyannopoulos, UW	34f5941a9f5a4876a5cc5ea8d3679075	https://www.encodeproject.org/files/ENCFF001YRS/@@download/ENCFF001YRS.bed.gz	mm9
ENCFF001YRT	bed narrowPeak	peaks	ENCSR000CNM	DNase-seq	UBERON:0002048	lung	tissue	adult	male	Mus musculus							DNA		see document	see document		01.07.11	ENCODE		see document		8 week	3	1						1373652	John Stamatoyannopoulos, UW	a07abceb72160bf7bd9c14904c9c8e52	https://www.encodeproject.org/files/ENCFF001YRT/@@download/ENCFF001YRT.bed.gz	mm9
ENCFF001YLH	bed narrowPeak	peaks	ENCSR000CNM	DNase-seq	UBERON:0002048	lung	tissue	adult	male	Mus musculus							DNA		see document	see document		01.07.11	ENCODE		see document		8 week	1	1						3301541	John Stamatoyannopoulos, UW	fe439599c7aeefe73d7a1dba04ce054a	https://www.encodeproject.org/files/ENCFF001YLH/@@download/ENCFF001YLH.bed.gz	mm9
ENCFF001YRR	bed narrowPeak	peaks	ENCSR000CNM	DNase-seq	UBERON:0002048	lung	tissue	adult	male	Mus musculus							DNA		see document	see document		01.07.11	ENCODE		see document		8 week	1	1						1928216	John Stamatoyannopoulos, UW	916ac66ddfc9029b624bbb145c37e10d	https://www.encodeproject.org/files/ENCFF001YRR/@@download/ENCFF001YRR.bed.gz	mm9
ENCFF001YPA	bed narrowPeak	peaks	ENCSR000CNA	DNase-seq	CL:0000057	fibroblast	primary cell	adult	male	Mus musculus							DNA		see document	see document		01.07.11	ENCODE		see document		8 week	1	1						1857471	John Stamatoyannopoulos, UW	173ba160a17a14c362e1a4df67b92db4	https://www.encodeproject.org/files/ENCFF001YPA/@@download/ENCFF001YPA.bed.gz	mm9
ENCFF001YPB	bed narrowPeak	peaks	ENCSR000CNA	DNase-seq	CL:0000057	fibroblast	primary cell	adult	male	Mus musculus							DNA		see document	see document		01.07.11	ENCODE		see document		8 week	2	1						1555083	John Stamatoyannopoulos, UW	323229865ef987f17be19d4389619f98	https://www.encodeproject.org/files/ENCFF001YPB/@@download/ENCFF001YPB.bed.gz	mm9
ENCFF001YSK	bed narrowPeak	peaks	ENCSR000CNR	DNase-seq	CL:0000765	erythroblast	in vitro differentiated cells	unknown	unknown	Mus musculus	estradiol						DNA		see document	see document		29.11.12	ENCODE		see document			1	1						1488013	John Stamatoyannopoulos, UW	90f306d3ccb3e50effa2e1dfe96b998f	https://www.encodeproject.org/files/ENCFF001YSK/@@download/ENCFF001YSK.bed.gz	mm9
ENCFF001YSL	bed narrowPeak	peaks	ENCSR000CNR	DNase-seq	CL:0000765	erythroblast	in vitro differentiated cells	unknown	unknown	Mus musculus	estradiol						DNA		see document	see document		29.11.12	ENCODE		see document			2	1						1232456	John Stamatoyannopoulos, UW	1c11284caec600a8bda7f96664628bd6	https://www.encodeproject.org/files/ENCFF001YSL/@@download/ENCFF001YSL.bed.gz	mm9
ENCFF001YOD	bed narrowPeak	peaks	ENCSR000CMU	DNase-seq	NTR:0000722	c-Kit-positive CD71-positive TER-119-positive erythroid progenitor cells	primary cell	embryonic	male	Mus musculus							DNA		see document	see document		25.04.13	ENCODE		see document		14.5 day	1	1						1377015	John Stamatoyannopoulos, UW	04a98db9d8700de44743cf02c0fb899a	https://www.encodeproject.org/files/ENCFF001YOD/@@download/ENCFF001YOD.bed.gz	mm9
ENCFF001YVO	bed narrowPeak	peaks	ENCSR000COJ	DNase-seq	EFO:0005914	ZHBTc4-mESC	stem cell	embryonic	male	Mus musculus	doxycycline hyclate						DNA		see document	see document		29.11.12	ENCODE		see document			1	1						2120877	John Stamatoyannopoulos, UW	e016ebdcd4bbb500952717efd7a6ab3a	https://www.encodeproject.org/files/ENCFF001YVO/@@download/ENCFF001YVO.bed.gz	mm9
ENCFF001YVP	bed narrowPeak	peaks	ENCSR000COJ	DNase-seq	EFO:0005914	ZHBTc4-mESC	stem cell	embryonic	male	Mus musculus	doxycycline hyclate						DNA		see document	see document		29.11.12	ENCODE		see document			2	1						1177450	John Stamatoyannopoulos, UW	db4d6a33829304673170cead0a801030	https://www.encodeproject.org/files/ENCFF001YVP/@@download/ENCFF001YVP.bed.gz	mm9
ENCFF001YND	bed narrowPeak	peaks	ENCSR000CMN	DNase-seq	NTR:0000741	splenic B cell	primary cell	adult	male	Mus musculus							DNA		see document	see document		01.07.11	ENCODE		see document		8 week	2	1						1025528	John Stamatoyannopoulos, UW	b3815374138f9603dffa119376e63dae	https://www.encodeproject.org/files/ENCFF001YND/@@download/ENCFF001YND.bed.gz	mm9
ENCFF001YNE	bed narrowPeak	peaks	ENCSR000CMN	DNase-seq	NTR:0000741	splenic B cell	primary cell	adult	male	Mus musculus							DNA		see document	see document		01.07.11	ENCODE		see document		8 week	3	1						1207052	John Stamatoyannopoulos, UW	370a70102f53aa428fc33b960f5c662e	https://www.encodeproject.org/files/ENCFF001YNE/@@download/ENCFF001YNE.bed.gz	mm9
ENCFF001YNF	bed narrowPeak	peaks	ENCSR000CMN	DNase-seq	NTR:0000741	splenic B cell	primary cell	adult	male	Mus musculus							DNA		see document	see document		01.07.11	ENCODE		see document		8 week	4	1						1093212	John Stamatoyannopoulos, UW	c758eae147f687f8a73e6aafb774f594	https://www.encodeproject.org/files/ENCFF001YNF/@@download/ENCFF001YNF.bed.gz	mm9
ENCFF001YKX	bed narrowPeak	peaks	ENCSR000CMN	DNase-seq	NTR:0000741	splenic B cell	primary cell	adult	male	Mus musculus							DNA		see document	see document		01.07.11	ENCODE		see document		8 week	1	1						1601533	John Stamatoyannopoulos, UW	3acaec480fb5cbfbb567f19f793bd3bf	https://www.encodeproject.org/files/ENCFF001YKX/@@download/ENCFF001YKX.bed.gz	mm9
ENCFF001YNC	bed narrowPeak	peaks	ENCSR000CMN	DNase-seq	NTR:0000741	splenic B cell	primary cell	adult	male	Mus musculus							DNA		see document	see document		01.07.11	ENCODE		see document		8 week	1	1						1123515	John Stamatoyannopoulos, UW	7ed730e0086362414b609081259e031c	https://www.encodeproject.org/files/ENCFF001YNC/@@download/ENCFF001YNC.bed.gz	mm9
ENCFF001YPZ	bed narrowPeak	peaks	ENCSR000CNG	DNase-seq	UBERON:0002113	kidney	tissue	adult	male	Mus musculus							DNA		see document	see document		01.07.11	ENCODE		see document		8 week	2	1						1695824	John Stamatoyannopoulos, UW	9e31d18f6e12430e55ff03f3a1c4fbae	https://www.encodeproject.org/files/ENCFF001YPZ/@@download/ENCFF001YPZ.bed.gz	mm9
ENCFF001YLD	bed narrowPeak	peaks	ENCSR000CNG	DNase-seq	UBERON:0002113	kidney	tissue	adult	male	Mus musculus							DNA		see document	see document		01.07.11	ENCODE		see document		8 week	1	1						2938909	John Stamatoyannopoulos, UW	1fd8b3ba40093dac44398c08ea6135ab	https://www.encodeproject.org/files/ENCFF001YLD/@@download/ENCFF001YLD.bed.gz	mm9
ENCFF001YPY	bed narrowPeak	peaks	ENCSR000CNG	DNase-seq	UBERON:0002113	kidney	tissue	adult	male	Mus musculus							DNA		see document	see document		01.07.11	ENCODE		see document		8 week	1	1						2212932	John Stamatoyannopoulos, UW	f3eed120e30fa20de5ff976ab42dd605	https://www.encodeproject.org/files/ENCFF001YPY/@@download/ENCFF001YPY.bed.gz	mm9
ENCFF001YTK	bed narrowPeak	peaks	ENCSR000CNY	DNase-seq	UBERON:0002106	spleen	tissue	adult	male	Mus musculus							DNA		see document	see document		15.09.12	ENCODE		see document		8 week	1	1						1016476	John Stamatoyannopoulos, UW	20a4fe9a968c9e98876f4cba4d41d0ce	https://www.encodeproject.org/files/ENCFF001YTK/@@download/ENCFF001YTK.bed.gz	mm9
ENCFF001YTL	bed narrowPeak	peaks	ENCSR000CNY	DNase-seq	UBERON:0002106	spleen	tissue	adult	male	Mus musculus							DNA		see document	see document		15.09.12	ENCODE		see document		8 week	2	1						1042636	John Stamatoyannopoulos, UW	a2b8708c1ad7b19d07c3c1dbca1aee5d	https://www.encodeproject.org/files/ENCFF001YTL/@@download/ENCFF001YTL.bed.gz	mm9
ENCFF001YNU	bed narrowPeak	peaks	ENCSR000CMQ	DNase-seq	EFO:0005233	CH12.LX	immortalized cell line	unknown	female	Mus musculus							DNA		see document	see document		16.05.13	ENCODE		see document			1	1						2074070	John Stamatoyannopoulos, UW	49e410617cd9abf0e940b1e30cc76726	https://www.encodeproject.org/files/ENCFF001YNU/@@download/ENCFF001YNU.bed.gz	mm9
ENCFF001YNV	bed narrowPeak	peaks	ENCSR000CMQ	DNase-seq	EFO:0005233	CH12.LX	immortalized cell line	unknown	female	Mus musculus							DNA		see document	see document		16.05.13	ENCODE		see document			2	1						1557998	John Stamatoyannopoulos, UW	f5f05d98ba68379259ac157810d24829	https://www.encodeproject.org/files/ENCFF001YNV/@@download/ENCFF001YNV.bed.gz	mm9
ENCFF001YSC	bed narrowPeak	peaks	ENCSR000CNO	DNase-seq	UBERON:0000926	mesoderm	tissue	embryonic	male	Mus musculus							DNA		see document	see document		29.03.12	ENCODE		see document		11.5 day	1	1						2739524	John Stamatoyannopoulos, UW	7890d3062e1610fa5b3905e6184729fd	https://www.encodeproject.org/files/ENCFF001YSC/@@download/ENCFF001YSC.bed.gz	mm9
ENCFF001YSD	bed narrowPeak	peaks	ENCSR000CNO	DNase-seq	UBERON:0000926	mesoderm	tissue	embryonic	male	Mus musculus							DNA		see document	see document		29.03.12	ENCODE		see document		11.5 day	2	1						2347216	John Stamatoyannopoulos, UW	f6561afb0de002de09f86ade6f8e96f7	https://www.encodeproject.org/files/ENCFF001YSD/@@download/ENCFF001YSD.bed.gz	mm9
ENCFF001YOW	bed narrowPeak	peaks	ENCSR000CMZ	DNase-seq	UBERON:0003916	fat pad	tissue	adult	male	Mus musculus							DNA		see document	see document		01.07.11	ENCODE		see document		8 week	1	1						1719507	John Stamatoyannopoulos, UW	64c2061594a11c17923345e4b2c762fb	https://www.encodeproject.org/files/ENCFF001YOW/@@download/ENCFF001YOW.bed.gz	mm9
ENCFF001YOX	bed narrowPeak	peaks	ENCSR000CMZ	DNase-seq	UBERON:0003916	fat pad	tissue	adult	male	Mus musculus							DNA		see document	see document		01.07.11	ENCODE		see document		8 week	2	1						1760306	John Stamatoyannopoulos, UW	60f5c139757bb3baa1839df85402187d	https://www.encodeproject.org/files/ENCFF001YOX/@@download/ENCFF001YOX.bed.gz	mm9
ENCFF001YPU	bed narrowPeak	peaks	ENCSR000CND	DNase-seq	UBERON:0014374	embryoid body	tissue	embryonic	male	Mus musculus							DNA		see document	see document		14.09.12	ENCODE		see document		11.5 day	1	1						1767739	John Stamatoyannopoulos, UW	6d40ccf904fbab360450f0e2564a9202	https://www.encodeproject.org/files/ENCFF001YPU/@@download/ENCFF001YPU.bed.gz	mm9
ENCFF001YPV	bed narrowPeak	peaks	ENCSR000CND	DNase-seq	UBERON:0014374	embryoid body	tissue	embryonic	male	Mus musculus							DNA		see document	see document		14.09.12	ENCODE		see document		11.5 day	2	1						1537413	John Stamatoyannopoulos, UW	c90c9cb1ac90040de0d359f959bf1b53	https://www.encodeproject.org/files/ENCFF001YPV/@@download/ENCFF001YPV.bed.gz	mm9
ENCFF001YLF	bed narrowPeak	peaks	ENCSR000CNL	DNase-seq	UBERON:0002107	liver	tissue	embryonic	male	Mus musculus							DNA		see document	see document		07.09.12	ENCODE		see document		14.5 day	1	1						2067352	John Stamatoyannopoulos, UW	649cf7a7855bf362b9b4cf1611914640	https://www.encodeproject.org/files/ENCFF001YLF/@@download/ENCFF001YLF.bed.gz	mm9
ENCFF001YRN	bed narrowPeak	peaks	ENCSR000CNL	DNase-seq	UBERON:0002107	liver	tissue	embryonic	male	Mus musculus							DNA		see document	see document		07.09.12	ENCODE		see document		14.5 day	1	1					ENCFF001PSX	1261555	John Stamatoyannopoulos, UW	a587fdc0440043cea689062a46ec4ad8	https://www.encodeproject.org/files/ENCFF001YRN/@@download/ENCFF001YRN.bed.gz	mm9
ENCFF001YTT	bed narrowPeak	peaks	ENCSR000COB	DNase-seq	UBERON:0002370	thymus	tissue	adult	male	Mus musculus							DNA		see document	see document		07.09.12	ENCODE		see document		8 week	2	1						1253511	John Stamatoyannopoulos, UW	942525bb0a37fdcf9ff9e3ccfade6e11	https://www.encodeproject.org/files/ENCFF001YTT/@@download/ENCFF001YTT.bed.gz	mm9
ENCFF001YLR	bed narrowPeak	peaks	ENCSR000COB	DNase-seq	UBERON:0002370	thymus	tissue	adult	male	Mus musculus							DNA		see document	see document		07.09.12	ENCODE		see document		8 week	1	1						1937659	John Stamatoyannopoulos, UW	2a709d032e4cbfb6c376da8ceb3cfe35	https://www.encodeproject.org/files/ENCFF001YLR/@@download/ENCFF001YLR.bed.gz	mm9
ENCFF001YTS	bed narrowPeak	peaks	ENCSR000COB	DNase-seq	UBERON:0002370	thymus	tissue	adult	male	Mus musculus							DNA		see document	see document		07.09.12	ENCODE		see document		8 week	1	1						1307434	John Stamatoyannopoulos, UW	38d3fdb7917ea28d20c4def40b5230f7	https://www.encodeproject.org/files/ENCFF001YTS/@@download/ENCFF001YTS.bed.gz	mm9
ENCFF001YNX	bed narrowPeak	peaks	ENCSR000CMR	DNase-seq	NTR:0000719	c-Kit-negative CD71-positive TER-119-positive erythroid progenitor cells	primary cell	embryonic	male	Mus musculus							DNA		see document	see document		25.04.13	ENCODE		see document		14.5 day	1	1						933182	John Stamatoyannopoulos, UW	1f825ae81bfc8749ff3a1ae7728efdba	https://www.encodeproject.org/files/ENCFF001YNX/@@download/ENCFF001YNX.bed.gz	mm9
ENCFF001YNI	bed narrowPeak	peaks	ENCSR000CMO	DNase-seq	UBERON:0002037	cerebellum	tissue	adult	male	Mus musculus							DNA		see document	see document		01.07.11	ENCODE		see document		8 week	2	1						1125395	John Stamatoyannopoulos, UW	c5c81687117000a67bb3b523e2a73b9a	https://www.encodeproject.org/files/ENCFF001YNI/@@download/ENCFF001YNI.bed.gz	mm9
ENCFF001YNJ	bed narrowPeak	peaks	ENCSR000CMO	DNase-seq	UBERON:0002037	cerebellum	tissue	adult	male	Mus musculus							DNA		see document	see document		01.07.11	ENCODE		see document		8 week	3	1						1476515	John Stamatoyannopoulos, UW	72fa2e6be8debbbed8d4f3bf4f345f4d	https://www.encodeproject.org/files/ENCFF001YNJ/@@download/ENCFF001YNJ.bed.gz	mm9
ENCFF001YNL	bed narrowPeak	peaks	ENCSR000CMO	DNase-seq	UBERON:0002037	cerebellum	tissue	adult	male	Mus musculus							DNA		see document	see document		01.07.11	ENCODE		see document		8 week	1	1						1227118	John Stamatoyannopoulos, UW	f0e55912428d3452185b5b3f503a0e9e	https://www.encodeproject.org/files/ENCFF001YNL/@@download/ENCFF001YNL.bed.gz	mm9
ENCFF001YPE	bed narrowPeak	peaks	ENCSR000CNB	DNase-seq	UBERON:0005417	forelimb bud	tissue	embryonic	male	Mus musculus							DNA		see document	see document		29.03.12	ENCODE		see document		11.5 day	1	1						1759922	John Stamatoyannopoulos, UW	18efbc4d1f10a3228406976462701374	https://www.encodeproject.org/files/ENCFF001YPE/@@download/ENCFF001YPE.bed.gz	mm9
ENCFF001YPF	bed narrowPeak	peaks	ENCSR000CNB	DNase-seq	UBERON:0005417	forelimb bud	tissue	embryonic	male	Mus musculus							DNA		see document	see document		29.03.12	ENCODE		see document		11.5 day	2	1						2389676	John Stamatoyannopoulos, UW	1289f68dac0e9f50fc9e4d74313f7d24	https://www.encodeproject.org/files/ENCFF001YPF/@@download/ENCFF001YPF.bed.gz	mm9
ENCFF001YTB	bed narrowPeak	peaks	ENCSR000CNW	DNase-seq	UBERON:0000966	retina	tissue	adult	male	Mus musculus							DNA		see document	see document		15.11.12	ENCODE		see document		8 week	1	1						1212893	John Stamatoyannopoulos, UW	80b222e60cf0387f8713c6464544564e	https://www.encodeproject.org/files/ENCFF001YTB/@@download/ENCFF001YTB.bed.gz	mm9
ENCFF001YNZ	bed narrowPeak	peaks	ENCSR000CMS	DNase-seq	NTR:0000720	c-Kit-positive CD71-negative TER-119-negative erythroid progenitor cells	primary cell	embryonic	male	Mus musculus							DNA		see document	see document		25.04.13	ENCODE		see document		14.5 day	1	1						1830815	John Stamatoyannopoulos, UW	43d863a607cf0676dda9a3cac5faeb6c	https://www.encodeproject.org/files/ENCFF001YNZ/@@download/ENCFF001YNZ.bed.gz	mm9
ENCFF001YSV	bed narrowPeak	peaks	ENCSR000CNT	DNase-seq	EFO:0005481	Patski	immortalized cell line	unknown	female	Mus musculus							DNA		see document	see document		01.07.11	ENCODE		see document			1	1						1228171	John Stamatoyannopoulos, UW	df65a18c7aa52784e746bdd9d5428c52	https://www.encodeproject.org/files/ENCFF001YSV/@@download/ENCFF001YSV.bed.gz	mm9
ENCFF001YSX	bed narrowPeak	peaks	ENCSR000CNT	DNase-seq	EFO:0005481	Patski	immortalized cell line	unknown	female	Mus musculus							DNA		see document	see document		01.07.11	ENCODE		see document			2	1						1622219	John Stamatoyannopoulos, UW	170a4a9a03d68c346c07fd65958d2624	https://www.encodeproject.org/files/ENCFF001YSX/@@download/ENCFF001YSX.bed.gz	mm9
ENCFF001YMX	bed narrowPeak	peaks	ENCSR000CMM	DNase-seq	CL:0000236	B cell	primary cell	adult	male	Mus musculus							DNA		see document	see document		01.07.11	ENCODE		see document		8 week	2	1						974121	John Stamatoyannopoulos, UW	3606356b96497cc7f627aab3b7584be3	https://www.encodeproject.org/files/ENCFF001YMX/@@download/ENCFF001YMX.bed.gz	mm9
ENCFF001YKV	bed narrowPeak	peaks	ENCSR000CMM	DNase-seq	CL:0000236	B cell	primary cell	adult	male	Mus musculus							DNA		see document	see document		01.07.11	ENCODE		see document		8 week	1	1						793330	John Stamatoyannopoulos, UW	a8c491fd3f429dbac42bb8615969e340	https://www.encodeproject.org/files/ENCFF001YKV/@@download/ENCFF001YKV.bed.gz	mm9
ENCFF001YMW	bed narrowPeak	peaks	ENCSR000CMM	DNase-seq	CL:0000236	B cell	primary cell	adult	male	Mus musculus							DNA		see document	see document		01.07.11	ENCODE		see document		8 week	1	1						1180918	John Stamatoyannopoulos, UW	1cad2e9b09da9f43d12298d58488dbaf	https://www.encodeproject.org/files/ENCFF001YMW/@@download/ENCFF001YMW.bed.gz	mm9
ENCFF001YOH	bed narrowPeak	peaks	ENCSR000CMV	DNase-seq	EFO:0005916	ES-CJ7	stem cell	embryonic	male	Mus musculus							DNA		see document	see document		01.07.11	ENCODE		see document			2	1						2023175	John Stamatoyannopoulos, UW	edec6be08b686069baf64f023e6ef0eb	https://www.encodeproject.org/files/ENCFF001YOH/@@download/ENCFF001YOH.bed.gz	mm9
ENCFF001YKZ	bed narrowPeak	peaks	ENCSR000CMV	DNase-seq	EFO:0005916	ES-CJ7	stem cell	embryonic	male	Mus musculus							DNA		see document	see document		01.07.11	ENCODE		see document			1	1						3831144	John Stamatoyannopoulos, UW	7eb3df1b9037e5acb821520ed4427ed2	https://www.encodeproject.org/files/ENCFF001YKZ/@@download/ENCFF001YKZ.bed.gz	mm9
ENCFF001YOG	bed narrowPeak	peaks	ENCSR000CMV	DNase-seq	EFO:0005916	ES-CJ7	stem cell	embryonic	male	Mus musculus							DNA		see document	see document		01.07.11	ENCODE		see document			1	1						1976026	John Stamatoyannopoulos, UW	b4bcb6dbce740ee5aac01f68e929248c	https://www.encodeproject.org/files/ENCFF001YOG/@@download/ENCFF001YOG.bed.gz	mm9
ENCFF001YUL	bed narrowPeak	peaks	ENCSR000COD	DNase-seq	CL:0000902	induced T-regulatory cell	primary cell	adult	male	Mus musculus							DNA		see document	see document		07.09.12	ENCODE		see document		8 week	2	1						1219004	John Stamatoyannopoulos, UW	15055d45596a7970aa007b552464ad57	https://www.encodeproject.org/files/ENCFF001YUL/@@download/ENCFF001YUL.bed.gz	mm9
ENCFF001YLZ	bed narrowPeak	peaks	ENCSR000COD	DNase-seq	CL:0000902	induced T-regulatory cell	primary cell	adult	male	Mus musculus							DNA		see document	see document		07.09.12	ENCODE		see document		8 week	1	1						1721391	John Stamatoyannopoulos, UW	8b44af4a5dc5625d4596e73105bd8406	https://www.encodeproject.org/files/ENCFF001YLZ/@@download/ENCFF001YLZ.bed.gz	mm9
ENCFF001YUK	bed narrowPeak	peaks	ENCSR000COD	DNase-seq	CL:0000902	induced T-regulatory cell	primary cell	adult	male	Mus musculus							DNA		see document	see document		07.09.12	ENCODE		see document		8 week	1	1						1259707	John Stamatoyannopoulos, UW	13d892ee69433d053ca8489854ddaff0	https://www.encodeproject.org/files/ENCFF001YUK/@@download/ENCFF001YUK.bed.gz	mm9
ENCFF001YLN	bed narrowPeak	peaks	ENCSR000CNV	DNase-seq	UBERON:0000966	retina	tissue	postnatal	male	Mus musculus							DNA		see document	see document		07.09.12	ENCODE		see document		1 day	1	1						2762561	John Stamatoyannopoulos, UW	1ca8ae940cb5b93d29a9e90fc97a78c1	https://www.encodeproject.org/files/ENCFF001YLN/@@download/ENCFF001YLN.bed.gz	mm9
ENCFF001YTD	bed narrowPeak	peaks	ENCSR000CNV	DNase-seq	UBERON:0000966	retina	tissue	postnatal	male	Mus musculus							DNA		see document	see document		07.09.12	ENCODE		see document		1 day	1	1						1582769	John Stamatoyannopoulos, UW	6fd89893fbd83c8c8d6ec817d5762943	https://www.encodeproject.org/files/ENCFF001YTD/@@download/ENCFF001YTD.bed.gz	mm9
ENCFF001YSO	bed narrowPeak	peaks	ENCSR000CNP	DNase-seq	EFO:0005480	MEL-GATA-1-ER	immortalized cell line	unknown	unknown	Mus musculus							DNA		see document	see document		27.11.12	ENCODE		see document			1	1						1427893	John Stamatoyannopoulos, UW	5de2d335da549117091c512ef57d6d3d	https://www.encodeproject.org/files/ENCFF001YSO/@@download/ENCFF001YSO.bed.gz	mm9
ENCFF001YSP	bed narrowPeak	peaks	ENCSR000CNP	DNase-seq	EFO:0005480	MEL-GATA-1-ER	immortalized cell line	unknown	unknown	Mus musculus							DNA		see document	see document		27.11.12	ENCODE		see document			2	1						1600732	John Stamatoyannopoulos, UW	872b8513a5c9958f9b08e750bdc89a07	https://www.encodeproject.org/files/ENCFF001YSP/@@download/ENCFF001YSP.bed.gz	mm9
ENCFF001YTP	bed narrowPeak	peaks	ENCSR000COA	DNase-seq	CL:0000492	CD4-positive helper T cell	primary cell	adult	male	Mus musculus							DNA		see document	see document		07.09.12	ENCODE		see document		8 week	2	1						1080928	John Stamatoyannopoulos, UW	bf2327881cfef5f85c11a1dd81cacd1d	https://www.encodeproject.org/files/ENCFF001YTP/@@download/ENCFF001YTP.bed.gz	mm9
ENCFF001YLP	bed narrowPeak	peaks	ENCSR000COA	DNase-seq	CL:0000492	CD4-positive helper T cell	primary cell	adult	male	Mus musculus							DNA		see document	see document		07.09.12	ENCODE		see document		8 week	1	1						1829597	John Stamatoyannopoulos, UW	2165d25e7d901b18b7be4150c95b21a7	https://www.encodeproject.org/files/ENCFF001YLP/@@download/ENCFF001YLP.bed.gz	mm9
ENCFF001YTO	bed narrowPeak	peaks	ENCSR000COA	DNase-seq	CL:0000492	CD4-positive helper T cell	primary cell	adult	male	Mus musculus							DNA		see document	see document		07.09.12	ENCODE		see document		8 week	1	1						1023179	John Stamatoyannopoulos, UW	80e0d4dd104deea0448342b3ada3bfdb	https://www.encodeproject.org/files/ENCFF001YTO/@@download/ENCFF001YTO.bed.gz	mm9
ENCFF001YST	bed narrowPeak	peaks	ENCSR000CNS	DNase-seq	EFO:0001222	NIH3T3	immortalized cell line	unknown	unknown	Mus musculus							DNA		see document	see document		07.09.12	ENCODE		see document			2	1						1425929	John Stamatoyannopoulos, UW	fc0541fffbb55bb9c3ff91d7af8a1ef0	https://www.encodeproject.org/files/ENCFF001YST/@@download/ENCFF001YST.bed.gz	mm9
ENCFF001YLL	bed narrowPeak	peaks	ENCSR000CNS	DNase-seq	EFO:0001222	NIH3T3	immortalized cell line	unknown	unknown	Mus musculus							DNA		see document	see document		07.09.12	ENCODE		see document			1	1						2737665	John Stamatoyannopoulos, UW	8d2c884dd02767b14510409885666011	https://www.encodeproject.org/files/ENCFF001YLL/@@download/ENCFF001YLL.bed.gz	mm9
ENCFF001YSR	bed narrowPeak	peaks	ENCSR000CNS	DNase-seq	EFO:0001222	NIH3T3	immortalized cell line	unknown	unknown	Mus musculus							DNA		see document	see document		07.09.12	ENCODE		see document			1	1						1559700	John Stamatoyannopoulos, UW	602888867fe7f916e4b7ccea85dfc198	https://www.encodeproject.org/files/ENCFF001YSR/@@download/ENCFF001YSR.bed.gz	mm9
ENCFF001YUA	bed narrowPeak	peaks	ENCSR000CNZ	DNase-seq	CL:0000895	naive thymus-derived CD4-positive, alpha-beta T cell	primary cell	adult	male	Mus musculus							DNA		see document	see document		01.07.11	ENCODE		see document		8 week	3	1						1095250	John Stamatoyannopoulos, UW	322752d3dd1fe161c65a57de7aa59fbb	https://www.encodeproject.org/files/ENCFF001YUA/@@download/ENCFF001YUA.bed.gz	mm9
ENCFF001YUB	bed narrowPeak	peaks	ENCSR000CNZ	DNase-seq	CL:0000895	naive thymus-derived CD4-positive, alpha-beta T cell	primary cell	adult	male	Mus musculus							DNA		see document	see document		01.07.11	ENCODE		see document		8 week	4	1						1135198	John Stamatoyannopoulos, UW	e2e4854fe21255d9ebadb1d03e1979dd	https://www.encodeproject.org/files/ENCFF001YUB/@@download/ENCFF001YUB.bed.gz	mm9
ENCFF001YLU	bed narrowPeak	peaks	ENCSR000CNZ	DNase-seq	CL:0000895	naive thymus-derived CD4-positive, alpha-beta T cell	primary cell	adult	male	Mus musculus							DNA		see document	see document		01.07.11	ENCODE		see document		8 week	1	1						1555145	John Stamatoyannopoulos, UW	aa3ed3179d336967f541647aa2e00d6a	https://www.encodeproject.org/files/ENCFF001YLU/@@download/ENCFF001YLU.bed.gz	mm9
ENCFF001YLV	bed narrowPeak	peaks	ENCSR000CNZ	DNase-seq	CL:0000895	naive thymus-derived CD4-positive, alpha-beta T cell	primary cell	adult	male	Mus musculus							DNA		see document	see document		01.07.11	ENCODE		see document		8 week	2	1						1698134	John Stamatoyannopoulos, UW	e8a376f6a5b8f6d87df1eb9939302dd8	https://www.encodeproject.org/files/ENCFF001YLV/@@download/ENCFF001YLV.bed.gz	mm9
ENCFF001YTY	bed narrowPeak	peaks	ENCSR000CNZ	DNase-seq	CL:0000895	naive thymus-derived CD4-positive, alpha-beta T cell	primary cell	adult	male	Mus musculus							DNA		see document	see document		01.07.11	ENCODE		see document		8 week	1	1						1272925	John Stamatoyannopoulos, UW	26f55ea7fbf7d23bb445694a23b4c0ee	https://www.encodeproject.org/files/ENCFF001YTY/@@download/ENCFF001YTY.bed.gz	mm9
ENCFF001YTZ	bed narrowPeak	peaks	ENCSR000CNZ	DNase-seq	CL:0000895	naive thymus-derived CD4-positive, alpha-beta T cell	primary cell	adult	male	Mus musculus							DNA		see document	see document		01.07.11	ENCODE		see document		8 week	2	1						958770	John Stamatoyannopoulos, UW	7908149112e8f32debfdf01793891c8c	https://www.encodeproject.org/files/ENCFF001YTZ/@@download/ENCFF001YTZ.bed.gz	mm9
ENCFF001YVL	bed narrowPeak	peaks	ENCSR000COI	DNase-seq	EFO:0005914	ZHBTc4-mESC	stem cell	embryonic	male	Mus musculus	doxycycline hyclate						DNA		see document	see document		29.11.12	ENCODE		see document			2	1						1811276	John Stamatoyannopoulos, UW	9e55bd24be2f478823c3ae1d0a53c41e	https://www.encodeproject.org/files/ENCFF001YVL/@@download/ENCFF001YVL.bed.gz	mm9
ENCFF001YMF	bed narrowPeak	peaks	ENCSR000COI	DNase-seq	EFO:0005914	ZHBTc4-mESC	stem cell	embryonic	male	Mus musculus	doxycycline hyclate						DNA		see document	see document		29.11.12	ENCODE		see document			1	1						3192784	John Stamatoyannopoulos, UW	ae77fdb8b4540782c40588ed6a3f0df9	https://www.encodeproject.org/files/ENCFF001YMF/@@download/ENCFF001YMF.bed.gz	mm9
ENCFF001YVK	bed narrowPeak	peaks	ENCSR000COI	DNase-seq	EFO:0005914	ZHBTc4-mESC	stem cell	embryonic	male	Mus musculus	doxycycline hyclate						DNA		see document	see document		29.11.12	ENCODE		see document			1	1						1953373	John Stamatoyannopoulos, UW	8e35efc8ecfdc251a7d07b365c3b848e	https://www.encodeproject.org/files/ENCFF001YVK/@@download/ENCFF001YVK.bed.gz	mm9
ENCFF001YQX	bed narrowPeak	peaks	ENCSR000CNI	DNase-seq	UBERON:0002107	liver	tissue	adult	male	Mus musculus							DNA		see document	see document		01.07.11	ENCODE		see document		8 week	10	1						1415635	John Stamatoyannopoulos, UW	6ec686c8213dd209355b8340b60e0186	https://www.encodeproject.org/files/ENCFF001YQX/@@download/ENCFF001YQX.bed.gz	mm9
ENCFF001YQY	bed narrowPeak	peaks	ENCSR000CNI	DNase-seq	UBERON:0002107	liver	tissue	adult	male	Mus musculus							DNA		see document	see document		01.07.11	ENCODE		see document		8 week	11	1						1301077	John Stamatoyannopoulos, UW	8da95b6c388c5fa06359d90dd58964fb	https://www.encodeproject.org/files/ENCFF001YQY/@@download/ENCFF001YQY.bed.gz	mm9
ENCFF001YQZ	bed narrowPeak	peaks	ENCSR000CNI	DNase-seq	UBERON:0002107	liver	tissue	adult	male	Mus musculus							DNA		see document	see document		01.07.11	ENCODE		see document		8 week	12	1						1562538	John Stamatoyannopoulos, UW	44e45ff8788b9f03b328353732e982f8	https://www.encodeproject.org/files/ENCFF001YQZ/@@download/ENCFF001YQZ.bed.gz	mm9
ENCFF001YRA	bed narrowPeak	peaks	ENCSR000CNI	DNase-seq	UBERON:0002107	liver	tissue	adult	male	Mus musculus							DNA		see document	see document		01.07.11	ENCODE		see document		8 week	13	1						1384523	John Stamatoyannopoulos, UW	3de5c3a510f78f7a0b7098e6ba36d1f1	https://www.encodeproject.org/files/ENCFF001YRA/@@download/ENCFF001YRA.bed.gz	mm9
ENCFF001YRB	bed narrowPeak	peaks	ENCSR000CNI	DNase-seq	UBERON:0002107	liver	tissue	adult	male	Mus musculus							DNA		see document	see document		01.07.11	ENCODE		see document		8 week	14	1						1365646	John Stamatoyannopoulos, UW	601686b621d2c9c1d9bccb7ad323db82	https://www.encodeproject.org/files/ENCFF001YRB/@@download/ENCFF001YRB.bed.gz	mm9
ENCFF001YRC	bed narrowPeak	peaks	ENCSR000CNI	DNase-seq	UBERON:0002107	liver	tissue	adult	male	Mus musculus							DNA		see document	see document		01.07.11	ENCODE		see document		8 week	2	1						1491110	John Stamatoyannopoulos, UW	eb7563bc076f321e0b32e0ef83fd3b5f	https://www.encodeproject.org/files/ENCFF001YRC/@@download/ENCFF001YRC.bed.gz	mm9
ENCFF001YRD	bed narrowPeak	peaks	ENCSR000CNI	DNase-seq	UBERON:0002107	liver	tissue	adult	male	Mus musculus							DNA		see document	see document		01.07.11	ENCODE		see document		8 week	3	1						1461251	John Stamatoyannopoulos, UW	f7b26a02467aee14a262064a7bc67577	https://www.encodeproject.org/files/ENCFF001YRD/@@download/ENCFF001YRD.bed.gz	mm9
ENCFF001YRE	bed narrowPeak	peaks	ENCSR000CNI	DNase-seq	UBERON:0002107	liver	tissue	adult	male	Mus musculus							DNA		see document	see document		01.07.11	ENCODE		see document		8 week	4	1						1377302	John Stamatoyannopoulos, UW	1c71cc1d5698e9af2eec6cf2ac82f2a2	https://www.encodeproject.org/files/ENCFF001YRE/@@download/ENCFF001YRE.bed.gz	mm9
ENCFF001YRF	bed narrowPeak	peaks	ENCSR000CNI	DNase-seq	UBERON:0002107	liver	tissue	adult	male	Mus musculus							DNA		see document	see document		01.07.11	ENCODE		see document		8 week	5	1						1447588	John Stamatoyannopoulos, UW	d552042d3cffab8047700dfa139625b4	https://www.encodeproject.org/files/ENCFF001YRF/@@download/ENCFF001YRF.bed.gz	mm9
ENCFF001YRG	bed narrowPeak	peaks	ENCSR000CNI	DNase-seq	UBERON:0002107	liver	tissue	adult	male	Mus musculus							DNA		see document	see document		01.07.11	ENCODE		see document		8 week	6	1						1456588	John Stamatoyannopoulos, UW	234232f4a2f6a513f2d590d52f982dc2	https://www.encodeproject.org/files/ENCFF001YRG/@@download/ENCFF001YRG.bed.gz	mm9
ENCFF001YRH	bed narrowPeak	peaks	ENCSR000CNI	DNase-seq	UBERON:0002107	liver	tissue	adult	male	Mus musculus							DNA		see document	see document		01.07.11	ENCODE		see document		8 week	7	1						1389808	John Stamatoyannopoulos, UW	a4e3d0863e77781898288cfd60b097d2	https://www.encodeproject.org/files/ENCFF001YRH/@@download/ENCFF001YRH.bed.gz	mm9
ENCFF001YRI	bed narrowPeak	peaks	ENCSR000CNI	DNase-seq	UBERON:0002107	liver	tissue	adult	male	Mus musculus							DNA		see document	see document		01.07.11	ENCODE		see document		8 week	8	1						1415613	John Stamatoyannopoulos, UW	46a55c0afadd6c64aa78d0fe651b883b	https://www.encodeproject.org/files/ENCFF001YRI/@@download/ENCFF001YRI.bed.gz	mm9
ENCFF001YRJ	bed narrowPeak	peaks	ENCSR000CNI	DNase-seq	UBERON:0002107	liver	tissue	adult	male	Mus musculus							DNA		see document	see document		01.07.11	ENCODE		see document		8 week	9	1						1451371	John Stamatoyannopoulos, UW	40e11671c9ef079f7708e0332d5b117b	https://www.encodeproject.org/files/ENCFF001YRJ/@@download/ENCFF001YRJ.bed.gz	mm9
ENCFF001YQW	bed narrowPeak	peaks	ENCSR000CNI	DNase-seq	UBERON:0002107	liver	tissue	adult	male	Mus musculus							DNA		see document	see document		01.07.11	ENCODE		see document		8 week	1	1						1225007	John Stamatoyannopoulos, UW	fa10fd2eb6065073b2390731a9e18f09	https://www.encodeproject.org/files/ENCFF001YQW/@@download/ENCFF001YQW.bed.gz	mm9
ENCFF001YOS	bed narrowPeak	peaks	ENCSR000CMY	DNase-seq	EFO:0005915	WW6	stem cell	embryonic	male	Mus musculus							DNA		see document	see document		17.04.13	ENCODE		see document			1	1						2151735	John Stamatoyannopoulos, UW	4a2040552202bc31092a63da6d7d4574	https://www.encodeproject.org/files/ENCFF001YOS/@@download/ENCFF001YOS.bed.gz	mm9
ENCFF001YOT	bed narrowPeak	peaks	ENCSR000CMY	DNase-seq	EFO:0005915	WW6	stem cell	embryonic	male	Mus musculus							DNA		see document	see document		17.04.13	ENCODE		see document			2	1						1980119	John Stamatoyannopoulos, UW	e2f234fc9f58ea29cb0851e80c58533a	https://www.encodeproject.org/files/ENCFF001YOT/@@download/ENCFF001YOT.bed.gz	mm9
ENCFF001YPH	bed narrowPeak	peaks	ENCSR000CNC	DNase-seq	UBERON:0003428	gonadal fat pad	tissue	adult	male	Mus musculus							DNA		see document	see document		29.03.12	ENCODE		see document		8 week	1	1						2054947	John Stamatoyannopoulos, UW	667cfb09accea402853ed9c1ada9cf08	https://www.encodeproject.org/files/ENCFF001YPH/@@download/ENCFF001YPH.bed.gz	mm9
ENCFF001YPJ	bed narrowPeak	peaks	ENCSR000CNC	DNase-seq	UBERON:0003428	gonadal fat pad	tissue	adult	male	Mus musculus							DNA		see document	see document		29.03.12	ENCODE		see document		8 week	2	1						3383167	John Stamatoyannopoulos, UW	79aa82aa431a553611202ff57edba0fc	https://www.encodeproject.org/files/ENCFF001YPJ/@@download/ENCFF001YPJ.bed.gz	mm9
ENCFF001YMP	bed narrowPeak	peaks	ENCSR000CMK	DNase-seq	EFO:0005482	416B	immortalized cell line	unknown	unknown	Mus musculus							DNA		see document	see document		01.07.11	ENCODE		see document			2	1						1251567	John Stamatoyannopoulos, UW	e67826588c4ab2eabb4bde99c849b7ce	https://www.encodeproject.org/files/ENCFF001YMP/@@download/ENCFF001YMP.bed.gz	mm9
ENCFF001YKR	bed narrowPeak	peaks	ENCSR000CMK	DNase-seq	EFO:0005482	416B	immortalized cell line	unknown	unknown	Mus musculus							DNA		see document	see document		01.07.11	ENCODE		see document			1	1						2225768	John Stamatoyannopoulos, UW	671b7620dcf452c46a7dca4d9ecd9996	https://www.encodeproject.org/files/ENCFF001YKR/@@download/ENCFF001YKR.bed.gz	mm9
ENCFF001YMO	bed narrowPeak	peaks	ENCSR000CMK	DNase-seq	EFO:0005482	416B	immortalized cell line	unknown	unknown	Mus musculus							DNA		see document	see document		01.07.11	ENCODE		see document			1	1						1601970	John Stamatoyannopoulos, UW	af1852f622133da8429e38025daa6b00	https://www.encodeproject.org/files/ENCFF001YMO/@@download/ENCFF001YMO.bed.gz	mm9
ENCFF001YPN	bed narrowPeak	peaks	ENCSR000CNE	DNase-seq	UBERON:0000948	heart	tissue	adult	male	Mus musculus							DNA		see document	see document		07.09.12	ENCODE		see document		8 week	1	1						2151298	John Stamatoyannopoulos, UW	6b53b06879272f9c97421a8afc1beb23	https://www.encodeproject.org/files/ENCFF001YPN/@@download/ENCFF001YPN.bed.gz	mm9
ENCFF001YLB	bed narrowPeak	peaks	ENCSR000CNE	DNase-seq	UBERON:0000948	heart	tissue	adult	male	Mus musculus							DNA		see document	see document		07.09.12	ENCODE		see document		8 week	1	1						2939034	John Stamatoyannopoulos, UW	9ca65d6b94f897a999abbe0e1b176461	https://www.encodeproject.org/files/ENCFF001YLB/@@download/ENCFF001YLB.bed.gz	mm9
ENCFF001YPM	bed narrowPeak	peaks	ENCSR000CNE	DNase-seq	UBERON:0000948	heart	tissue	adult	male	Mus musculus							DNA		see document	see document		07.09.12	ENCODE		see document		8 week	1	1						1760672	John Stamatoyannopoulos, UW	e8fb5a5307b66c28bb4d93907d13657e	https://www.encodeproject.org/files/ENCFF001YPM/@@download/ENCFF001YPM.bed.gz	mm9
ENCFF001YOB	bed narrowPeak	peaks	ENCSR000CMT	DNase-seq	NTR:0000721	c-Kit-positive CD71-positive TER-119-negative erythroid progenitor cells	primary cell	embryonic	male	Mus musculus							DNA		see document	see document		25.04.13	ENCODE		see document		14.5 day	1	1						1470419	John Stamatoyannopoulos, UW	baa80f7532351ccdc70a1082888ffbd6	https://www.encodeproject.org/files/ENCFF001YOB/@@download/ENCFF001YOB.bed.gz	mm9
ENCFF001YML	bed narrowPeak	peaks	ENCSR000CMJ	DNase-seq	EFO:0007069	3134	immortalized cell line	unknown	unknown	Mus musculus							DNA		see document	see document		01.07.11	ENCODE		see document			2	1						978041	John Stamatoyannopoulos, UW	0291399bef28017a01011e7c7d3fd21b	https://www.encodeproject.org/files/ENCFF001YML/@@download/ENCFF001YML.bed.gz	mm9
ENCFF001YKP	bed narrowPeak	peaks	ENCSR000CMJ	DNase-seq	EFO:0007069	3134	immortalized cell line	unknown	unknown	Mus musculus							DNA		see document	see document		01.07.11	ENCODE		see document			1	1						1429322	John Stamatoyannopoulos, UW	f1e5f4e50a0b4d867fd26b58e2fb56bd	https://www.encodeproject.org/files/ENCFF001YKP/@@download/ENCFF001YKP.bed.gz	mm9
ENCFF001YMK	bed narrowPeak	peaks	ENCSR000CMJ	DNase-seq	EFO:0007069	3134	immortalized cell line	unknown	unknown	Mus musculus							DNA		see document	see document		01.07.11	ENCODE		see document			1	1						929194	John Stamatoyannopoulos, UW	0a96082adc9b5a5ce685f15420a988c4	https://www.encodeproject.org/files/ENCFF001YMK/@@download/ENCFF001YMK.bed.gz	mm9
ENCFF001YTG	bed narrowPeak	peaks	ENCSR000CNX	DNase-seq	UBERON:0001134	skeletal muscle tissue	tissue	adult	male	Mus musculus							DNA		see document	see document		19.09.12	ENCODE		see document		8 week	1	1						2411240	John Stamatoyannopoulos, UW	415cce114a08aadbfef621b382707dbc	https://www.encodeproject.org/files/ENCFF001YTG/@@download/ENCFF001YTG.bed.gz	mm9
ENCFF001YTH	bed narrowPeak	peaks	ENCSR000CNX	DNase-seq	UBERON:0001134	skeletal muscle tissue	tissue	adult	male	Mus musculus							DNA		see document	see document		19.09.12	ENCODE		see document		8 week	2	1						1563351	John Stamatoyannopoulos, UW	72071c581359fc66b5f8066ec3bd499a	https://www.encodeproject.org/files/ENCFF001YTH/@@download/ENCFF001YTH.bed.gz	mm9
ENCFF001YVV	bed narrowPeak	peaks	ENCSR000COH	DNase-seq	EFO:0005914	ZHBTc4-mESC	stem cell	embryonic	male	Mus musculus							DNA		see document	see document		01.07.11	ENCODE		see document			2	1						1920602	John Stamatoyannopoulos, UW	2c30cbcbe0fe7974399ecacd8918312e	https://www.encodeproject.org/files/ENCFF001YVV/@@download/ENCFF001YVV.bed.gz	mm9
ENCFF001YMH	bed narrowPeak	peaks	ENCSR000COH	DNase-seq	EFO:0005914	ZHBTc4-mESC	stem cell	embryonic	male	Mus musculus							DNA		see document	see document		01.07.11	ENCODE		see document			1	1						3187094	John Stamatoyannopoulos, UW	f2bc2e8a53e2c1be42bf036066852518	https://www.encodeproject.org/files/ENCFF001YMH/@@download/ENCFF001YMH.bed.gz	mm9
ENCFF001YVU	bed narrowPeak	peaks	ENCSR000COH	DNase-seq	EFO:0005914	ZHBTc4-mESC	stem cell	embryonic	male	Mus musculus							DNA		see document	see document		01.07.11	ENCODE		see document			1	1						1967939	John Stamatoyannopoulos, UW	2c01faf26e2a9e935b9237a06c55ee53	https://www.encodeproject.org/files/ENCFF001YVU/@@download/ENCFF001YVU.bed.gz	mm9
ENCFF001YMT	bed narrowPeak	peaks	ENCSR000CML	DNase-seq	EFO:0005285	A20	immortalized cell line	unknown	unknown	Mus musculus							DNA		see document	see document		01.07.11	ENCODE		see document			2	1						1694339	John Stamatoyannopoulos, UW	024ae86e294c0c10822c7e75e418afc0	https://www.encodeproject.org/files/ENCFF001YMT/@@download/ENCFF001YMT.bed.gz	mm9
ENCFF001YKT	bed narrowPeak	peaks	ENCSR000CML	DNase-seq	EFO:0005285	A20	immortalized cell line	unknown	unknown	Mus musculus							DNA		see document	see document		01.07.11	ENCODE		see document			1	1						2293438	John Stamatoyannopoulos, UW	e6aad23b1683d0fdf6bff5a4091a6003	https://www.encodeproject.org/files/ENCFF001YKT/@@download/ENCFF001YKT.bed.gz	mm9
ENCFF001YMS	bed narrowPeak	peaks	ENCSR000CML	DNase-seq	EFO:0005285	A20	immortalized cell line	unknown	unknown	Mus musculus							DNA		see document	see document		01.07.11	ENCODE		see document			1	1						1496424	John Stamatoyannopoulos, UW	e5e7f32771d23212cbedab3ce101fbe2	https://www.encodeproject.org/files/ENCFF001YMS/@@download/ENCFF001YMS.bed.gz	mm9
ENCFF001YUU	bed narrowPeak	peaks	ENCSR000COF	DNase-seq	UBERON:0000955	brain	tissue	adult	male	Mus musculus							DNA		see document	see document		01.07.11	ENCODE		see document		8 week	2	1						2629524	John Stamatoyannopoulos, UW	8a22a45c8f18facf731fdae22854ee5e	https://www.encodeproject.org/files/ENCFF001YUU/@@download/ENCFF001YUU.bed.gz	mm9
ENCFF001YUV	bed narrowPeak	peaks	ENCSR000COF	DNase-seq	UBERON:0000955	brain	tissue	adult	male	Mus musculus							DNA		see document	see document		01.07.11	ENCODE		see document		8 week	3	1						2550484	John Stamatoyannopoulos, UW	5c9f12d9387403ac10345d38873042b2	https://www.encodeproject.org/files/ENCFF001YUV/@@download/ENCFF001YUV.bed.gz	mm9
ENCFF001YUW	bed narrowPeak	peaks	ENCSR000COF	DNase-seq	UBERON:0000955	brain	tissue	adult	male	Mus musculus							DNA		see document	see document		01.07.11	ENCODE		see document		8 week	4	1						2398182	John Stamatoyannopoulos, UW	26bd6f034ca2f952edb78252612f093f	https://www.encodeproject.org/files/ENCFF001YUW/@@download/ENCFF001YUW.bed.gz	mm9
ENCFF001YUX	bed narrowPeak	peaks	ENCSR000COF	DNase-seq	UBERON:0000955	brain	tissue	adult	male	Mus musculus							DNA		see document	see document		01.07.11	ENCODE		see document		8 week	5	1						2647342	John Stamatoyannopoulos, UW	bacd9233df74594a4ecef47cbbc5925b	https://www.encodeproject.org/files/ENCFF001YUX/@@download/ENCFF001YUX.bed.gz	mm9
ENCFF001YUY	bed narrowPeak	peaks	ENCSR000COF	DNase-seq	UBERON:0000955	brain	tissue	adult	male	Mus musculus							DNA		see document	see document		01.07.11	ENCODE		see document		8 week	6	1						2038269	John Stamatoyannopoulos, UW	5918d3d3c2ed8bae8bd3e46b0343dc53	https://www.encodeproject.org/files/ENCFF001YUY/@@download/ENCFF001YUY.bed.gz	mm9
ENCFF001YUZ	bed narrowPeak	peaks	ENCSR000COF	DNase-seq	UBERON:0000955	brain	tissue	adult	male	Mus musculus							DNA		see document	see document		01.07.11	ENCODE		see document		8 week	7	1						2658450	John Stamatoyannopoulos, UW	8bf039c7898696eedd3f48777efbc157	https://www.encodeproject.org/files/ENCFF001YUZ/@@download/ENCFF001YUZ.bed.gz	mm9
ENCFF001YMB	bed narrowPeak	peaks	ENCSR000COF	DNase-seq	UBERON:0000955	brain	tissue	adult	male	Mus musculus							DNA		see document	see document		01.07.11	ENCODE		see document		8 week	1	1						4051241	John Stamatoyannopoulos, UW	b86a08c712cef857e974c6617638db0a	https://www.encodeproject.org/files/ENCFF001YMB/@@download/ENCFF001YMB.bed.gz	mm9
ENCFF001YUT	bed narrowPeak	peaks	ENCSR000COF	DNase-seq	UBERON:0000955	brain	tissue	adult	male	Mus musculus							DNA		see document	see document		01.07.11	ENCODE		see document		8 week	1	1						2607613	John Stamatoyannopoulos, UW	9373c8a7905ad58e72e933b566181000	https://www.encodeproject.org/files/ENCFF001YUT/@@download/ENCFF001YUT.bed.gz	mm9
ENCFF001YNP	bed narrowPeak	peaks	ENCSR000CMP	DNase-seq	UBERON:0001893	telencephalon	tissue	adult	male	Mus musculus							DNA		see document	see document		01.07.11	ENCODE		see document		8 week	1	1						2805490	John Stamatoyannopoulos, UW	970c6fc5db847498fbad6342004a166b	https://www.encodeproject.org/files/ENCFF001YNP/@@download/ENCFF001YNP.bed.gz	mm9
ENCFF001YNQ	bed narrowPeak	peaks	ENCSR000CMP	DNase-seq	UBERON:0001893	telencephalon	tissue	adult	male	Mus musculus							DNA		see document	see document		01.07.11	ENCODE		see document		8 week	2	1						2392253	John Stamatoyannopoulos, UW	b27ec535200fdcf555ce77d80bfc89b5	https://www.encodeproject.org/files/ENCFF001YNQ/@@download/ENCFF001YNQ.bed.gz	mm9
ENCFF001YNR	bed narrowPeak	peaks	ENCSR000CMP	DNase-seq	UBERON:0001893	telencephalon	tissue	adult	male	Mus musculus							DNA		see document	see document		01.07.11	ENCODE		see document		8 week	3	1						2423710	John Stamatoyannopoulos, UW	3cb0d297c25b3620a523c593fa05566a	https://www.encodeproject.org/files/ENCFF001YNR/@@download/ENCFF001YNR.bed.gz	mm9
ENCFF001YOO	bed narrowPeak	peaks	ENCSR000CMX	DNase-seq	EFO:0005915	WW6	stem cell	embryonic	male	Mus musculus							DNA		see document	see document		17.04.13	ENCODE		see document			1	1						1997764	John Stamatoyannopoulos, UW	da18a2b96dadb4cc043db3fce5c56a25	https://www.encodeproject.org/files/ENCFF001YOO/@@download/ENCFF001YOO.bed.gz	mm9
ENCFF001YOP	bed narrowPeak	peaks	ENCSR000CMX	DNase-seq	EFO:0005915	WW6	stem cell	embryonic	male	Mus musculus							DNA		see document	see document		17.04.13	ENCODE		see document			2	1						1696731	John Stamatoyannopoulos, UW	732e6c53c5096cdb9d48094d2185303e	https://www.encodeproject.org/files/ENCFF001YOP/@@download/ENCFF001YOP.bed.gz	mm9
ENCFF001YUG	bed narrowPeak	peaks	ENCSR000COC	DNase-seq	CL:0000792	CD4-positive, CD25-positive, alpha-beta regulatory T cell	primary cell	adult	male	Mus musculus							DNA		see document	see document		07.09.12	ENCODE		see document		8 week	2	1						970116	John Stamatoyannopoulos, UW	985265a9bc800363db49a851689855e7	https://www.encodeproject.org/files/ENCFF001YUG/@@download/ENCFF001YUG.bed.gz	mm9
ENCFF001YUH	bed narrowPeak	peaks	ENCSR000COC	DNase-seq	CL:0000792	CD4-positive, CD25-positive, alpha-beta regulatory T cell	primary cell	adult	male	Mus musculus							DNA		see document	see document		07.09.12	ENCODE		see document		8 week	3	1						1103710	John Stamatoyannopoulos, UW	755b433a8cdc194ae6e9d13393a1aa90	https://www.encodeproject.org/files/ENCFF001YUH/@@download/ENCFF001YUH.bed.gz	mm9
ENCFF001YLX	bed narrowPeak	peaks	ENCSR000COC	DNase-seq	CL:0000792	CD4-positive, CD25-positive, alpha-beta regulatory T cell	primary cell	adult	male	Mus musculus							DNA		see document	see document		07.09.12	ENCODE		see document		8 week	1	1						1572068	John Stamatoyannopoulos, UW	07f6d792e3b116f549a66d01e3aeb4ab	https://www.encodeproject.org/files/ENCFF001YLX/@@download/ENCFF001YLX.bed.gz	mm9
ENCFF001YUF	bed narrowPeak	peaks	ENCSR000COC	DNase-seq	CL:0000792	CD4-positive, CD25-positive, alpha-beta regulatory T cell	primary cell	adult	male	Mus musculus							DNA		see document	see document		07.09.12	ENCODE		see document		8 week	1	1						1134409	John Stamatoyannopoulos, UW	e80a012e0e555e49308c2580e3523281	https://www.encodeproject.org/files/ENCFF001YUF/@@download/ENCFF001YUF.bed.gz	mm9
ENCFF001YBG	bed narrowPeak	peaks	ENCSR000CHP	DNase-seq	EFO:0002034	G1E	immortalized cell line	postnatal	male	Mus musculus							DNA		see document	see document		16.08.12	ENCODE		see document		0 day	1	1						1704652	Ross Hardison, PennState	408611784518aa50c302942320886f8f	https://www.encodeproject.org/files/ENCFF001YBG/@@download/ENCFF001YBG.bed.gz	mm9
ENCFF001YBH	bed narrowPeak	peaks	ENCSR000CHP	DNase-seq	EFO:0002034	G1E	immortalized cell line	postnatal	male	Mus musculus							DNA		see document	see document		16.08.12	ENCODE		see document		0 day	2	1						1732855	Ross Hardison, PennState	1bfc194b36bc26935d2612ca17cd8718	https://www.encodeproject.org/files/ENCFF001YBH/@@download/ENCFF001YBH.bed.gz	mm9
ENCFF001YPQ	bed narrowPeak	peaks	ENCSR000CNF	DNase-seq	UBERON:0005418	hindlimb bud	tissue	embryonic	male	Mus musculus							DNA		see document	see document		29.03.12	ENCODE		see document		11.5 day	1	1						1826651	John Stamatoyannopoulos, UW	f1810e1407890f540d5846fc3918c25c	https://www.encodeproject.org/files/ENCFF001YPQ/@@download/ENCFF001YPQ.bed.gz	mm9
ENCFF001YPR	bed narrowPeak	peaks	ENCSR000CNF	DNase-seq	UBERON:0005418	hindlimb bud	tissue	embryonic	male	Mus musculus							DNA		see document	see document		29.03.12	ENCODE		see document		11.5 day	2	1						1783170	John Stamatoyannopoulos, UW	983c013c2c34766f4866b7a79c9ae73e	https://www.encodeproject.org/files/ENCFF001YPR/@@download/ENCFF001YPR.bed.gz	mm9
ENCFF001YSZ	bed narrowPeak	peaks	ENCSR000CNU	DNase-seq	UBERON:0000966	retina	tissue	postnatal	male	Mus musculus							DNA		see document	see document		19.09.12	ENCODE		see document		7 day	1	1						1309518	John Stamatoyannopoulos, UW	55f19913ffd3f80fffaf780233e53d29	https://www.encodeproject.org/files/ENCFF001YSZ/@@download/ENCFF001YSZ.bed.gz	mm9
ENCFF001YQG	bed narrowPeak	peaks	ENCSR000CNK	DNase-seq	UBERON:0002107	liver	tissue	embryonic	male	Mus musculus							DNA		see document	see document		20.05.13	ENCODE		see document		14.5 day	1	1						1272822	John Stamatoyannopoulos, UW	49247ef89dee77d18346a23e85f905bc	https://www.encodeproject.org/files/ENCFF001YQG/@@download/ENCFF001YQG.bed.gz	mm9
ENCFF001YQH	bed narrowPeak	peaks	ENCSR000CNK	DNase-seq	UBERON:0002107	liver	tissue	embryonic	male	Mus musculus							DNA		see document	see document		20.05.13	ENCODE		see document		14.5 day	2	1						1263949	John Stamatoyannopoulos, UW	a2fdff5359f1722baf337e083fc80529	https://www.encodeproject.org/files/ENCFF001YQH/@@download/ENCFF001YQH.bed.gz	mm9
ENCFF001YRL	bed narrowPeak	peaks	ENCSR000CNJ	DNase-seq	UBERON:0002107	liver	tissue	embryonic	male	Mus musculus							DNA		see document	see document		15.11.12	ENCODE		see document		14.5 day	1	1						1375072	John Stamatoyannopoulos, UW	e0affce45fc38079f5b626e1b609e4bf	https://www.encodeproject.org/files/ENCFF001YRL/@@download/ENCFF001YRL.bed.gz	mm9
ENCFF001YOK	bed narrowPeak	peaks	ENCSR000CMW	DNase-seq	EFO:0007075	ES-E14	stem cell	embryonic	male	Mus musculus							DNA		see document	see document		01.02.13	ENCODE		see document			1	1						2112993	John Stamatoyannopoulos, UW	3d042ab3d1b41cd0a0537c2149487d9b	https://www.encodeproject.org/files/ENCFF001YOK/@@download/ENCFF001YOK.bed.gz	mm9
ENCFF001YOL	bed narrowPeak	peaks	ENCSR000CMW	DNase-seq	EFO:0007075	ES-E14	stem cell	embryonic	male	Mus musculus							DNA		see document	see document		01.02.13	ENCODE		see document			2	1						1845009	John Stamatoyannopoulos, UW	5f1946fa1189716c3e542ce501100e46	https://www.encodeproject.org/files/ENCFF001YOL/@@download/ENCFF001YOL.bed.gz	mm9
ENCFF001YSG	bed narrowPeak	peaks	ENCSR000CNQ	DNase-seq	CL:0000765	erythroblast	in vitro differentiated cells	unknown	unknown	Mus musculus	estradiol						DNA		see document	see document		29.11.12	ENCODE		see document			1	1						1407684	John Stamatoyannopoulos, UW	7680b7a8a5ce61afd97945655c35b4d3	https://www.encodeproject.org/files/ENCFF001YSG/@@download/ENCFF001YSG.bed.gz	mm9
ENCFF001YSH	bed narrowPeak	peaks	ENCSR000CNQ	DNase-seq	CL:0000765	erythroblast	in vitro differentiated cells	unknown	unknown	Mus musculus	estradiol						DNA		see document	see document		29.11.12	ENCODE		see document			2	1						1353818	John Stamatoyannopoulos, UW	239559f71b03b694b2b58befd7337718	https://www.encodeproject.org/files/ENCFF001YSH/@@download/ENCFF001YSH.bed.gz	mm9
ENCFF001YVG	bed narrowPeak	peaks	ENCSR000COG	DNase-seq	UBERON:0000955	brain	tissue	embryonic	male	Mus musculus							DNA		see document	see document		15.09.12	ENCODE		see document		18.5 day	1	1						1629927	John Stamatoyannopoulos, UW	501bbc68f014bee8c45a136cfce15cd1	https://www.encodeproject.org/files/ENCFF001YVG/@@download/ENCFF001YVG.bed.gz	mm9
ENCFF001YVH	bed narrowPeak	peaks	ENCSR000COG	DNase-seq	UBERON:0000955	brain	tissue	embryonic	male	Mus musculus							DNA		see document	see document		15.09.12	ENCODE		see document		18.5 day	2	1						1602058	John Stamatoyannopoulos, UW	81b3e29d2520f7634c67dd9e90513d4f	https://www.encodeproject.org/files/ENCFF001YVH/@@download/ENCFF001YVH.bed.gz	mm9
ENCFF001YBI	bed narrowPeak	peaks	ENCSR000CHQ	DNase-seq	EFO:0002055	G1E-ER4	immortalized cell line	postnatal	male	Mus musculus	17β-estradiol						DNA		see document	see document		16.08.12	ENCODE		see document		0 day	1	1						1711151	Ross Hardison, PennState	c342780101f355cb4df1e793629969e5	https://www.encodeproject.org/files/ENCFF001YBI/@@download/ENCFF001YBI.bed.gz	mm9
ENCFF001YBJ	bed narrowPeak	peaks	ENCSR000CHQ	DNase-seq	EFO:0002055	G1E-ER4	immortalized cell line	postnatal	male	Mus musculus	17β-estradiol						DNA		see document	see document		16.08.12	ENCODE		see document		0 day	2	1						1775500	Ross Hardison, PennState	aeb011b918b5ffa6c4a011fd2b571c15	https://www.encodeproject.org/files/ENCFF001YBJ/@@download/ENCFF001YBJ.bed.gz	mm9
ENCFF001YRY	bed narrowPeak	peaks	ENCSR000CNN	DNase-seq	EFO:0003971	MEL cell line	immortalized cell line	unknown	unknown	Mus musculus							DNA		see document	see document		01.07.11	ENCODE		see document			2	1						1677188	John Stamatoyannopoulos, UW	087564f34dd2a81da01c8c5d5aeaf3f6	https://www.encodeproject.org/files/ENCFF001YRY/@@download/ENCFF001YRY.bed.gz	mm9
ENCFF001YRZ	bed narrowPeak	peaks	ENCSR000CNN	DNase-seq	EFO:0003971	MEL cell line	immortalized cell line	unknown	unknown	Mus musculus							DNA		see document	see document		01.07.11	ENCODE		see document			3	1						1444184	John Stamatoyannopoulos, UW	86c2ebab8ac0de62073f6b2ac23ccdef	https://www.encodeproject.org/files/ENCFF001YRZ/@@download/ENCFF001YRZ.bed.gz	mm9
ENCFF001YLJ	bed narrowPeak	peaks	ENCSR000CNN	DNase-seq	EFO:0003971	MEL cell line	immortalized cell line	unknown	unknown	Mus musculus							DNA		see document	see document		01.07.11	ENCODE		see document			1	1						2281248	John Stamatoyannopoulos, UW	0089bada4af63410edc64fce4791c443	https://www.encodeproject.org/files/ENCFF001YLJ/@@download/ENCFF001YLJ.bed.gz	mm9
ENCFF001YRX	bed narrowPeak	peaks	ENCSR000CNN	DNase-seq	EFO:0003971	MEL cell line	immortalized cell line	unknown	unknown	Mus musculus							DNA		see document	see document		01.07.11	ENCODE		see document			1	1						1503335	John Stamatoyannopoulos, UW	d7271e62c3bc6742a0cca1515395549e	https://www.encodeproject.org/files/ENCFF001YRX/@@download/ENCFF001YRX.bed.gz	mm9
ENCFF001YVD	bed narrowPeak	peaks	ENCSR000COE	DNase-seq	UBERON:0000955	brain	tissue	embryonic	male	Mus musculus							DNA		see document	see document		01.07.11	ENCODE		see document		14.5 day	2	1						1769691	John Stamatoyannopoulos, UW	fb458981ba7de58ce19e87b0d0975a59	https://www.encodeproject.org/files/ENCFF001YVD/@@download/ENCFF001YVD.bed.gz	mm9
ENCFF001YMD	bed narrowPeak	peaks	ENCSR000COE	DNase-seq	UBERON:0000955	brain	tissue	embryonic	male	Mus musculus							DNA		see document	see document		01.07.11	ENCODE		see document		14.5 day	1	1						3398996	John Stamatoyannopoulos, UW	762d51e19c8739eca898a5a953268744	https://www.encodeproject.org/files/ENCFF001YMD/@@download/ENCFF001YMD.bed.gz	mm9
ENCFF001YVC	bed narrowPeak	peaks	ENCSR000COE	DNase-seq	UBERON:0000955	brain	tissue	embryonic	male	Mus musculus							DNA		see document	see document		01.07.11	ENCODE		see document		14.5 day	1	1						1871255	John Stamatoyannopoulos, UW	672b27248b366fa7cd57a0761cf132cf	https://www.encodeproject.org/files/ENCFF001YVC/@@download/ENCFF001YVC.bed.gz	mm9
