# Supplementary material for: Temporally divergent regulatory mechanisms govern neuronal diversification and maturation in the mouse and marmoset neocortex
Source: Nat Neurosci. 2022 Aug 1;25(8):1049–58. doi: 10.1038/s41593-022-01123-4 (PMC9343253; doi:10.1038/s41593-022-01123-4)
Supplement: Supplementary file 8 — List of CpG islands [file 41593_2022_1123_MOESM8_ESM.txt]

chrom	chromstart	chromend	Id
chr1	3042567	3043323	1
chr1	3137439	3138271	2
chr1	3264215	3264931	3
chr1	3265756	3266644	4
chr1	3521584	3522413	5
chr1	3658204	3663562	6
chr1	3977215	3978357	7
chr1	4075232	4076198	8
chr1	4481629	4489361	9
chr1	4546988	4548240	10
chr1	4549762	4550925	11
chr1	4556655	4557901	12
chr1	4560802	4562578	13
chr1	4678796	4679866	14
chr1	4774274	4776074	15
chr1	4797612	4800038	16
chr1	4845848	4848806	17
chr1	5008325	5011539	18
chr1	5036769	5037633	19
chr1	5072086	5073978	20
chr1	5340436	5341345	21
chr1	5419810	5420669	22
chr1	5736635	5737349	23
chr1	5799123	5801597	24
chr1	5906192	5909028	25
chr1	6204136	6207562	26
chr1	6372328	6373814	27
chr1	6420399	6421190	28
chr1	6425044	6427819	29
chr1	6430137	6432418	30
chr1	6680713	6681797	31
chr1	6906450	6907631	32
chr1	7077404	7080134	33
chr1	7283344	7284480	34
chr1	7324744	7326193	35
chr1	7339317	7340149	36
chr1	7344664	7345540	37
chr1	7386880	7389730	38
chr1	7466679	7467399	39
chr1	7598278	7599066	40
chr1	7699502	7700782	41
chr1	7809471	7810277	42
chr1	7932734	7933460	43
chr1	7934136	7935160	44
chr1	7983753	7986227	45
chr1	7990137	7990904	46
chr1	8018091	8019697	47
chr1	8057720	8058632	48
chr1	8146253	8148645	49
chr1	8152572	8153330	50
chr1	8168275	8169129	51
chr1	8208351	8209254	52
chr1	8650543	8651569	53
chr1	8678103	8679488	54
chr1	8776765	8777651	55
chr1	9165438	9166315	56
chr1	9225294	9227474	57
chr1	9287851	9290845	58
chr1	9534470	9538787	59
chr1	9689419	9693645	60
chr1	9735700	9738886	61
chr1	9787776	9790954	62
chr1	9837930	9839714	63
chr1	9898274	9899126	64
chr1	9932941	9934969	65
chr1	9956465	9960555	66
chr1	9999089	9999945	67
chr1	10027391	10031331	68
chr1	10221305	10226001	69
chr1	10719924	10720670	70
chr1	10724523	10727103	71
chr1	10795133	10796354	72
chr1	10811737	10812457	73
chr1	10914538	10915240	74
chr1	10983005	10985827	75
chr1	11357434	11358309	76
chr1	11359570	11360308	77
chr1	11402926	11404932	78
chr1	11614102	11614970	79
chr1	11616344	11617712	80
chr1	11719212	11720390	81
chr1	11772848	11774040	82
chr1	12030486	12031686	83
chr1	12682747	12683559	84
chr1	12979533	12984573	85
chr1	12986091	12986891	86
chr1	13115274	13118790	87
chr1	13307943	13309107	88
chr1	13356605	13366261	89
chr1	13416258	13417171	90
chr1	13540522	13543065	91
chr1	13579011	13583053	92
chr1	13649370	13651262	93
chr1	13804949	13805667	94
chr1	13950743	13951527	95
chr1	14103255	14104203	96
chr1	14299493	14300749	97
chr1	14495103	14497427	98
chr1	14744263	14747015	99
chr1	14964857	14966339	100
chr1	15070779	15071483	101
chr1	15073555	15074455	102
chr1	15276287	15279148	103
chr1	15302613	15303345	104
chr1	15732528	15734138	105
chr1	15794403	15797032	106
chr1	15882320	15884190	107
chr1	15924204	15925039	108
chr1	16081763	16083501	109
chr1	16091311	16099231	110
chr1	16492978	16494358	111
chr1	16504582	16510266	112
chr1	16606472	16609916	113
chr1	16646114	16647768	114
chr1	16654316	16656258	115
chr1	16700362	16701076	116
chr1	16703236	16704190	117
chr1	16728340	16730810	118
chr1	16734649	16735415	119
chr1	16824845	16825551	120
chr1	16943100	16944657	121
chr1	17081178	17082328	122
chr1	17085249	17089319	123
chr1	17379332	17381094	124
chr1	17514465	17515388	125
chr1	17516641	17517485	126
chr1	17694892	17695993	127
chr1	17912226	17912950	128
chr1	17946715	17949401	129
chr1	18046396	18049810	130
chr1	18507729	18508837	131
chr1	18527332	18528558	132
chr1	18648329	18649349	133
chr1	18669978	18670798	134
chr1	18750900	18751658	135
chr1	19092742	19095256	136
chr1	19121707	19122519	137
chr1	19199517	19202279	138
chr1	19203667	19204815	139
chr1	19226592	19227446	140
chr1	19230798	19231678	141
chr1	19273302	19274196	142
chr1	19612438	19615016	143
chr1	19618883	19619655	144
chr1	19683057	19683853	145
chr1	19788956	19789943	146
chr1	19828970	19829735	147
chr1	19988562	19989822	148
chr1	20274137	20274912	149
chr1	20422219	20423468	150
chr1	20476362	20477870	151
chr1	20809958	20811546	152
chr1	20880372	20882065	153
chr1	20924472	20925716	154
chr1	20941185	20941976	155
chr1	21068842	21071951	156
chr1	21191606	21192462	157
chr1	21353918	21354770	158
chr1	21571642	21572504	159
chr1	21573967	21575117	160
chr1	21948640	21953714	161
chr1	21990422	21991592	162
chr1	21991890	21992774	163
chr1	22149490	22150376	164
chr1	22270932	22271690	165
chr1	22539891	22543069	166
chr1	22812356	22814840	167
chr1	23107986	23109175	168
chr1	23260781	23264595	169
chr1	23308824	23309874	170
chr1	23313775	23314592	171
chr1	23385292	23390514	172
chr1	23766430	23770515	173
chr1	23789037	23790109	174
chr1	23792161	23793383	175
chr1	23891913	23892679	176
chr1	23928403	23932293	177
chr1	24011825	24012829	178
chr1	24082814	24083628	179
chr1	24105485	24109975	180
chr1	24425799	24427157	181
chr1	24459899	24460639	182
chr1	24502703	24503945	183
chr1	24591010	24594562	184
chr1	24683943	24686633	185
chr1	24777775	24778686	186
chr1	24864449	24865323	187
chr1	25071569	25073381	188
chr1	25176090	25177368	189
chr1	25285275	25286085	190
chr1	25717954	25720149	191
chr1	25884181	25888209	192
chr1	26409571	26410435	193
chr1	26471634	26472645	194
chr1	26477203	26477923	195
chr1	26527158	26527984	196
chr1	26530513	26533069	197
chr1	26649005	26649747	198
chr1	26963362	26964135	199
chr1	27193359	27194183	200
chr1	27196312	27197266	201
chr1	27236980	27239394	202
chr1	27243350	27244096	203
chr1	27250703	27251997	204
chr1	27350034	27350845	205
chr1	27786464	27787771	206
chr1	28231942	28232664	207
chr1	28249279	28249989	208
chr1	28307297	28308077	209
chr1	28344102	28344902	210
chr1	28512940	28513820	211
chr1	28515070	28515994	212
chr1	28945942	28946642	213
chr1	29424678	29425730	214
chr1	29755190	29756988	215
chr1	29999554	30000338	216
chr1	30004148	30005120	217
chr1	30098460	30100295	218
chr1	30123172	30124283	219
chr1	30146897	30147968	220
chr1	30367378	30368516	221
chr1	30427524	30428597	222
chr1	30744489	30745369	223
chr1	30746542	30747360	224
chr1	30860728	30861686	225
chr1	30929582	30934370	226
chr1	31005355	31009287	227
chr1	31131860	31132749	228
chr1	31526812	31527644	229
chr1	31757819	31758574	230
chr1	31787334	31788394	231
chr1	31790371	31791589	232
chr1	32122745	32123869	233
chr1	32130271	32131625	234
chr1	32228671	32230618	235
chr1	33076354	33077676	236
chr1	33102762	33103499	237
chr1	33464372	33465570	238
chr1	33694483	33695393	239
chr1	33725704	33728078	240
chr1	33776207	33779767	241
chr1	33811110	33815060	242
chr1	33868684	33871618	243
chr1	33895178	33895946	244
chr1	33959623	33966577	245
chr1	34062813	34063633	246
chr1	34067680	34070584	247
chr1	34170679	34171739	248
chr1	34233843	34237311	249
chr1	34257663	34258404	250
chr1	34259484	34260256	251
chr1	34293225	34294964	252
chr1	34309723	34310685	253
chr1	34319985	34321022	254
chr1	34358476	34360029	255
chr1	34404255	34406735	256
chr1	34473942	34475180	257
chr1	34489231	34490504	258
chr1	34491493	34492391	259
chr1	34494686	34497656	260
chr1	34516123	34517797	261
chr1	34529549	34530308	262
chr1	34635950	34637582	263
chr1	34661608	34662595	264
chr1	34733872	34735390	265
chr1	34807015	34810668	266
chr1	34858416	34859251	267
chr1	34862612	34863365	268
chr1	34897433	34900575	269
chr1	34905953	34907091	270
chr1	34971879	34972589	271
chr1	34975265	34976065	272
chr1	34986184	34987623	273
chr1	35373137	35374049	274
chr1	35845337	35847747	275
chr1	35851651	35852436	276
chr1	35953402	35954168	277
chr1	36121685	36126061	278
chr1	36144021	36144764	279
chr1	36160196	36161385	280
chr1	36300481	36302620	281
chr1	36324506	36326655	282
chr1	36348096	36348955	283
chr1	36363802	36366185	284
chr1	36424537	36428249	285
chr1	36500795	36502643	286
chr1	36527186	36530744	287
chr1	36565402	36571538	288
chr1	36602852	36604448	289
chr1	36613118	36616262	290
chr1	36738887	36740469	291
chr1	36746743	36749087	292
chr1	36766029	36767817	293
chr1	36826821	36828043	294
chr1	36841490	36842773	295
chr1	36995008	37000448	296
chr1	37085496	37086527	297
chr1	37339906	37340786	298
chr1	37356074	37358853	299
chr1	37375539	37376683	300
chr1	37486034	37489194	301
chr1	37594613	37598427	302
chr1	37774484	37778451	303
chr1	37834755	37835475	304
chr1	37921366	37924814	305
chr1	37928498	37929502	306
chr1	37931737	37932739	307
chr1	37945963	37947633	308
chr1	38049894	38056054	309
chr1	38185592	38192260	310
chr1	38266747	38267738	311
chr1	38679951	38686753	312
chr1	38761645	38762355	313
chr1	38762440	38763346	314
chr1	38765115	38765861	315
chr1	38803444	38804202	316
chr1	38891593	38896242	317
chr1	38953378	38955690	318
chr1	39043566	39045204	319
chr1	39051489	39052323	320
chr1	39249295	39254758	321
chr1	39424257	39428200	322
chr1	39534165	39537521	323
chr1	39591151	39595925	324
chr1	39632330	39637290	325
chr1	39653754	39655034	326
chr1	39705606	39708669	327
chr1	39776991	39778105	328
chr1	39927976	39928702	329
chr1	39954786	39961856	330
chr1	39992496	39993885	331
chr1	40251709	40252613	332
chr1	40363721	40364747	333
chr1	40381593	40383001	334
chr1	40514789	40515563	335
chr1	40736014	40740316	336
chr1	40755858	40756701	337
chr1	40847313	40848375	338
chr1	41144822	41145888	339
chr1	42193896	42194836	340
chr1	42471605	42472363	341
chr1	42548384	42549610	342
chr1	42595974	42596778	343
chr1	42740010	42758866	344
chr1	42769458	42771434	345
chr1	42907784	42909626	346
chr1	43009629	43011822	347
chr1	43089132	43090164	348
chr1	43148340	43151900	349
chr1	43154766	43156818	350
chr1	43180097	43180845	351
chr1	43219603	43221025	352
chr1	43257190	43258159	353
chr1	43501267	43505939	354
chr1	43610262	43611433	355
chr1	43746914	43747706	356
chr1	43834441	43836071	357
chr1	43882604	43885889	358
chr1	43911646	43912428	359
chr1	43954927	43955641	360
chr1	43989960	43992432	361
chr1	44157746	44160686	362
chr1	44174648	44176862	363
chr1	44203839	44205647	364
chr1	44254898	44256578	365
chr1	44347550	44348390	366
chr1	44351772	44352814	367
chr1	44417018	44417860	368
chr1	44431677	44432884	369
chr1	44536869	44538602	370
chr1	44547750	44549105	371
chr1	44607879	44609367	372
chr1	44664720	44666160	373
chr1	44749061	44750367	374
chr1	44882446	44883248	375
chr1	45015937	45017223	376
chr1	45221905	45223078	377
chr1	45261716	45263361	378
chr1	45613951	45614701	379
chr1	45667287	45668007	380
chr1	45669480	45670276	381
chr1	45791666	45792750	382
chr1	45850925	45853251	383
chr1	45981322	45983149	384
chr1	46144748	46146659	385
chr1	46505831	46506896	386
chr1	46520180	46520995	387
chr1	46752430	46753670	388
chr1	46909097	46913667	389
chr1	47035692	47036765	390
chr1	47053788	47054988	391
chr1	47162253	47163133	392
chr1	47282813	47283656	393
chr1	47685197	47688161	394
chr1	47777822	47778827	395
chr1	48025747	48026841	396
chr1	48145845	48147465	397
chr1	48288005	48289243	398
chr1	48411143	48411891	399
chr1	48417657	48420199	400
chr1	48480630	48481333	401
chr1	48601350	48604145	402
chr1	48794647	48795655	403
chr1	48797643	48798815	404
chr1	49378061	49380546	405
chr1	49783928	49784840	406
chr1	49886389	49887269	407
chr1	50439103	50439817	408
chr1	50440781	50441551	409
chr1	50982816	50985014	410
chr1	51313038	51314312	411
chr1	51441577	51442417	412
chr1	51533731	51536135	413
chr1	51926137	51927161	414
chr1	51969742	51973071	415
chr1	52170099	52171116	416
chr1	52175094	52177490	417
chr1	52287444	52291812	418
chr1	52371972	52372674	419
chr1	52373649	52374457	420
chr1	52374839	52375613	421
chr1	52456597	52457764	422
chr1	52556127	52561077	423
chr1	52646701	52647485	424
chr1	52650184	52651280	425
chr1	52687024	52688481	426
chr1	52783089	52786776	427
chr1	52872892	52875052	428
chr1	52901722	52903242	429
chr1	52950420	52951230	430
chr1	52996311	52997249	431
chr1	53009460	53010556	432
chr1	53186405	53187179	433
chr1	53189053	53191653	434
chr1	53235661	53237365	435
chr1	53353506	53355356	436
chr1	53370224	53370952	437
chr1	53408521	53409943	438
chr1	53446048	53446924	439
chr1	53561452	53562448	440
chr1	53752454	53753551	441
chr1	53763279	53764519	442
chr1	53841118	53844271	443
chr1	54248618	54252426	444
chr1	54306988	54308236	445
chr1	54322199	54323074	446
chr1	54495377	54496562	447
chr1	54613606	54616150	448
chr1	54981495	54985969	449
chr1	55083361	55086543	450
chr1	55107569	55110663	451
chr1	55142722	55147850	452
chr1	55186394	55189522	453
chr1	55291698	55295736	454
chr1	55418870	55423894	455
chr1	55438344	55439248	456
chr1	55459652	55464534	457
chr1	55554590	55555495	458
chr1	55835081	55837581	459
chr1	55839470	55840183	460
chr1	56065268	56066148	461
chr1	56154926	56156651	462
chr1	56193581	56194377	463
chr1	56828903	56831435	464
chr1	57024796	57038127	465
chr1	57040845	57041619	466
chr1	57127135	57128000	467
chr1	57433896	57436666	468
chr1	57461463	57464319	469
chr1	57641859	57642631	470
chr1	57644885	57645877	471
chr1	57827809	57832879	472
chr1	58026315	58028395	473
chr1	58052301	58054203	474
chr1	58378537	58379447	475
chr1	58384913	58387332	476
chr1	58445295	58451137	477
chr1	58479120	58482338	478
chr1	58501465	58503041	479
chr1	58559803	58562389	480
chr1	58642056	58643982	481
chr1	58699387	58700194	482
chr1	58708583	58709702	483
chr1	58767698	58769188	484
chr1	58769693	58770836	485
chr1	58793683	58794491	486
chr1	58851830	58852879	487
chr1	58873221	58875692	488
chr1	58987398	58989968	489
chr1	59028184	59031252	490
chr1	59175502	59178360	491
chr1	59293471	59296035	492
chr1	59401978	59402757	493
chr1	59406249	59407225	494
chr1	59536119	59544689	495
chr1	59725384	59728392	496
chr1	59741694	59743028	497
chr1	59815804	59821834	498
chr1	59967953	59973793	499
chr1	60099130	60102508	500
chr1	60153199	60155971	501
chr1	60235131	60238419	502
chr1	60376656	60377719	503
chr1	60399861	60401998	504
chr1	60463943	60467587	505
chr1	60621981	60626525	506
chr1	60781686	60782486	507
chr1	60786405	60788829	508
chr1	61226780	61227664	509
chr1	61266062	61266780	510
chr1	61553901	61555796	511
chr1	61632727	61634136	512
chr1	61685020	61688114	513
chr1	61716832	61718085	514
chr1	62341990	62342729	515
chr1	62580613	62581413	516
chr1	62585190	62587882	517
chr1	62748377	62754432	518
chr1	62841937	62842931	519
chr1	63157611	63162345	520
chr1	63222420	63225440	521
chr1	63246184	63247464	522
chr1	63293530	63295632	523
chr1	63317460	63321216	524
chr1	63353523	63356573	525
chr1	63492284	63495735	526
chr1	63776632	63777466	527
chr1	63850293	63851206	528
chr1	63882436	63883141	529
chr1	63932850	63934569	530
chr1	64166329	64170301	531
chr1	64224751	64225553	532
chr1	64229461	64231862	533
chr1	64361956	64362852	534
chr1	64429639	64432103	535
chr1	64574899	64580857	536
chr1	64662088	64665309	537
chr1	64734604	64739012	538
chr1	64781399	64790446	539
chr1	65002827	65004373	540
chr1	65006805	65007687	541
chr1	65011599	65014019	542
chr1	65040456	65041468	543
chr1	65155836	65156688	544
chr1	65173673	65174699	545
chr1	65224700	65226886	546
chr1	65231459	65234445	547
chr1	65357824	65358946	548
chr1	65431268	65432000	549
chr1	65464423	65465201	550
chr1	65586198	65587064	551
chr1	65754679	65755453	552
chr1	65938043	65938775	553
chr1	66026090	66027296	554
chr1	66068750	66071480	555
chr1	66220493	66222505	556
chr1	66323317	66324254	557
chr1	66512778	66515770	558
chr1	66723975	66724840	559
chr1	66745848	66748408	560
chr1	66861196	66865890	561
chr1	66907316	66910164	562
chr1	67084211	67085917	563
chr1	67154261	67155227	564
chr1	67488572	67489329	565
chr1	67797953	67798716	566
chr1	67802697	67805123	567
chr1	68635606	68636678	568
chr1	68657324	68658110	569
chr1	68670952	68672060	570
chr1	69150325	69155951	571
chr1	69277657	69279251	572
chr1	69423363	69425519	573
chr1	69731295	69734531	574
chr1	69748111	69748917	575
chr1	69749340	69750164	576
chr1	69872661	69873784	577
chr1	70249194	70249894	578
chr1	70283665	70285993	579
chr1	70287464	70288210	580
chr1	70681358	70682336	581
chr1	71032522	71034002	582
chr1	71132341	71133464	583
chr1	71148298	71150946	584
chr1	71602663	71604234	585
chr1	71655617	71656847	586
chr1	71699019	71701483	587
chr1	71916340	71917108	588
chr1	72168477	72169255	589
chr1	72177029	72178234	590
chr1	72178646	72179702	591
chr1	72257190	72260282	592
chr1	72271725	72273381	593
chr1	72281614	72283754	594
chr1	72290230	72291488	595
chr1	72301083	72302733	596
chr1	72329855	72331333	597
chr1	72353583	72354481	598
chr1	72582724	72584287	599
chr1	72599577	72600323	600
chr1	72686865	72687975	601
chr1	72756747	72759131	602
chr1	72869391	72872575	603
chr1	72917744	72921494	604
chr1	73370368	73371911	605
chr1	73693208	73694020	606
chr1	73953829	73954869	607
chr1	74144697	74145924	608
chr1	74170818	74172571	609
chr1	74238321	74239253	610
chr1	74281457	74285104	611
chr1	74330074	74332316	612
chr1	74350200	74352145	613
chr1	74378734	74379846	614
chr1	74414690	74416355	615
chr1	74434711	74439006	616
chr1	74443695	74444749	617
chr1	74551308	74554812	618
chr1	74633593	74635756	619
chr1	74647090	74648246	620
chr1	74652582	74653742	621
chr1	74704169	74708843	622
chr1	74760008	74760754	623
chr1	74817734	74820387	624
chr1	74829126	74831353	625
chr1	74838101	74838833	626
chr1	74846829	74847686	627
chr1	74849589	74850707	628
chr1	74854392	74855650	629
chr1	74862466	74864192	630
chr1	74901341	74907505	631
chr1	74928175	74932716	632
chr1	74939069	74940361	633
chr1	74947129	74948553	634
chr1	74994609	75000025	635
chr1	75120693	75122157	636
chr1	75137864	75141899	637
chr1	75164655	75166440	638
chr1	75176534	75177520	639
chr1	75188218	75190686	640
chr1	75205596	75207842	641
chr1	75214673	75217503	642
chr1	75232116	75233695	643
chr1	75248316	75249124	644
chr1	75260211	75262042	645
chr1	75312144	75316267	646
chr1	75355325	75357546	647
chr1	75371566	75372361	648
chr1	75378128	75379369	649
chr1	75384440	75386805	650
chr1	75418563	75420864	651
chr1	75425434	75426649	652
chr1	75432391	75433319	653
chr1	75455017	75455985	654
chr1	75472309	75476454	655
chr1	75483123	75485329	656
chr1	75498293	75502962	657
chr1	75517739	75519153	658
chr1	75542280	75543345	659
chr1	75710340	75712061	660
chr1	76456349	76457060	661
chr1	76584882	76585974	662
chr1	76586139	76587176	663
chr1	76588339	76589161	664
chr1	76772862	76773740	665
chr1	76773872	76774582	666
chr1	77503311	77504139	667
chr1	77509398	77515020	668
chr1	77664130	77664846	669
chr1	77665409	77666295	670
chr1	77972186	77972984	671
chr1	78184712	78186642	672
chr1	78188776	78189534	673
chr1	78190252	78194196	674
chr1	78196640	78198386	675
chr1	78198690	78200766	676
chr1	78209991	78216299	677
chr1	78306241	78308720	678
chr1	78484574	78486538	679
chr1	78653756	78658171	680
chr1	78781905	78782869	681
chr1	78826201	78827089	682
chr1	79015247	79016011	683
chr1	79122755	79123769	684
chr1	79667795	79669658	685
chr1	79734289	79735061	686
chr1	79756683	79758889	687
chr1	79772165	79773391	688
chr1	79852228	79855582	689
chr1	79933652	79936112	690
chr1	79939986	79940758	691
chr1	80138124	80139182	692
chr1	80335677	80340387	693
chr1	80690125	80691047	694
chr1	80753854	80756134	695
chr1	80980251	80980976	696
chr1	81416396	81417225	697
chr1	81560712	81561486	698
chr1	81565838	81567020	699
chr1	81689203	81690099	700
chr1	82279419	82280438	701
chr1	82286757	82291525	702
chr1	82312700	82314958	703
chr1	82497611	82500046	704
chr1	82501783	82502583	705
chr1	82721026	82722950	706
chr1	82833289	82837754	707
chr1	83034799	83035599	708
chr1	83226799	83228462	709
chr1	83231027	83232021	710
chr1	83459203	83460097	711
chr1	83980043	83980979	712
chr1	83981194	83982015	713
chr1	83982877	83983653	714
chr1	83985083	83985833	715
chr1	84117963	84118855	716
chr1	84259919	84261489	717
chr1	84280051	84281315	718
chr1	84447845	84448985	719
chr1	84691615	84693761	720
chr1	84697054	84697946	721
chr1	84833899	84840005	722
chr1	84929744	84932386	723
chr1	84992448	84993168	724
chr1	85044111	85044940	725
chr1	85053924	85055284	726
chr1	85135950	85136660	727
chr1	85138017	85138864	728
chr1	85140513	85142894	729
chr1	87369341	87370166	730
chr1	87371824	87374252	731
chr1	87667311	87668055	732
chr1	87686907	87692129	733
chr1	87779347	87780313	734
chr1	87790575	87792375	735
chr1	87914377	87915933	736
chr1	87941608	87945245	737
chr1	87960805	87962548	738
chr1	88050697	88052208	739
chr1	88198921	88200789	740
chr1	88252456	88257892	741
chr1	88330697	88332008	742
chr1	88336535	88340263	743
chr1	88368498	88369226	744
chr1	88382045	88385725	745
chr1	88400370	88402060	746
chr1	88420842	88431460	747
chr1	88478718	88480048	748
chr1	88482965	88484212	749
chr1	88565987	88568313	750
chr1	88598452	88601074	751
chr1	88975213	88977048	752
chr1	89023515	89024537	753
chr1	89034722	89037438	754
chr1	89049565	89054285	755
chr1	89082343	89083997	756
chr1	89108822	89111687	757
chr1	89159557	89162663	758
chr1	89222710	89225638	759
chr1	89356615	89359377	760
chr1	89371898	89372695	761
chr1	89404211	89407280	762
chr1	89651186	89653578	763
chr1	89748873	89751666	764
chr1	89904152	89905710	765
chr1	89931080	89932702	766
chr1	90100639	90102925	767
chr1	90172998	90175104	768
chr1	90593200	90599216	769
chr1	90873709	90874526	770
chr1	90964611	90968506	771
chr1	90998155	90999061	772
chr1	91040105	91040913	773
chr1	91041606	91042531	774
chr1	91095487	91098007	775
chr1	91099375	91100123	776
chr1	91112845	91114201	777
chr1	91199049	91199803	778
chr1	91349629	91355751	779
chr1	91475785	91482336	780
chr1	91566965	91568349	781
chr1	91647094	91648108	782
chr1	91745529	91746553	783
chr1	91786816	91787644	784
chr1	91819455	91820414	785
chr1	91822075	91832592	786
chr1	91835781	91840075	787
chr1	91862038	91866064	788
chr1	91888490	91890256	789
chr1	92118718	92119584	790
chr1	92498118	92500556	791
chr1	92523955	92525171	792
chr1	92894596	92897073	793
chr1	92949203	92950938	794
chr1	93076489	93077398	795
chr1	93146382	93149468	796
chr1	93193091	93195427	797
chr1	93240981	93242931	798
chr1	93262015	93263563	799
chr1	93292690	93295926	800
chr1	93307949	93311067	801
chr1	93355428	93358388	802
chr1	93367737	93368509	803
chr1	93372407	93374989	804
chr1	93390899	93393196	805
chr1	93397209	93398091	806
chr1	93435412	93437890	807
chr1	93697008	93702333	808
chr1	94074435	94080605	809
chr1	94368988	94371468	810
chr1	94537609	94539212	811
chr1	94726146	94729442	812
chr1	94744633	94745361	813
chr1	94801813	94808139	814
chr1	94829637	94832284	815
chr1	94967564	94968495	816
chr1	94996893	94998730	817
chr1	95003854	95005080	818
chr1	95007716	95008722	819
chr1	95072755	95073508	820
chr1	95130791	95133155	821
chr1	95201858	95202986	822
chr1	95238861	95242515	823
chr1	95298000	95298823	824
chr1	95339815	95342415	825
chr1	95373672	95377438	826
chr1	95407990	95411179	827
chr1	95530795	95533658	828
chr1	95579712	95583434	829
chr1	95646378	95653307	830
chr1	95696616	95702544	831
chr1	95721353	95722838	832
chr1	95741754	95742460	833
chr1	95853145	95855541	834
chr1	95857143	95857943	835
chr1	96047339	96048121	836
chr1	96290548	96291343	837
chr1	96378008	96379175	838
chr1	96625422	96626805	839
chr1	96667094	96668144	840
chr1	97134436	97136490	841
chr1	97209059	97211671	842
chr1	97413992	97415344	843
chr1	97563166	97565282	844
chr1	97592520	97593572	845
chr1	97792475	97793776	846
chr1	98768433	98769204	847
chr1	99069303	99071833	848
chr1	99556091	99562663	849
chr1	99665638	99668140	850
chr1	99675155	99676131	851
chr1	99872963	99874549	852
chr1	99989717	99992980	853
chr1	100183261	100185132	854
chr1	100186951	100187776	855
chr1	100262846	100263689	856
chr1	100281539	100282502	857
chr1	100498007	100499003	858
chr1	100499752	100500586	859
chr1	100547461	100548265	860
chr1	101025788	101026760	861
chr1	101079492	101080289	862
chr1	101248031	101248880	863
chr1	101531522	101532310	864
chr1	102427608	102428440	865
chr1	102532208	102533066	866
chr1	102650492	102651993	867
chr1	102989230	102990216	868
chr1	103503150	103504332	869
chr1	103830971	103832195	870
chr1	103874740	103875499	871
chr1	103879314	103881942	872
chr1	103988738	103989735	873
chr1	104501783	104502899	874
chr1	104929064	104930195	875
chr1	105013757	105015030	876
chr1	105050328	105051396	877
chr1	105075079	105075833	878
chr1	105101357	105102356	879
chr1	105106367	105108891	880
chr1	105110730	105111530	881
chr1	105221892	105222722	882
chr1	105315838	105316745	883
chr1	105375414	105377167	884
chr1	105486107	105487037	885
chr1	105822405	105823535	886
chr1	106055035	106055909	887
chr1	106113966	106114711	888
chr1	106189706	106190592	889
chr1	106260925	106261651	890
chr1	106478994	106480336	891
chr1	106664832	106665887	892
chr1	106731883	106732657	893
chr1	106865186	106867232	894
chr1	106890099	106891877	895
chr1	106916461	106917643	896
chr1	107251410	107253521	897
chr1	107559343	107562669	898
chr1	107675645	107678437	899
chr1	107764058	107764864	900
chr1	107883020	107891106	901
chr1	108015604	108016306	902
chr1	108062755	108070621	903
chr1	108195831	108198102	904
chr1	108306663	108307379	905
chr1	108607475	108612809	906
chr1	108627283	108628385	907
chr1	108654979	108657216	908
chr1	108692266	108694358	909
chr1	108699075	108700149	910
chr1	108751404	108752149	911
chr1	108820201	108821069	912
chr1	109105448	109106277	913
chr1	109718526	109720506	914
chr1	109777574	109778552	915
chr1	109935345	109936093	916
chr1	109936759	109937463	917
chr1	110224029	110225649	918
chr1	110310151	110313546	919
chr1	110629462	110630316	920
chr1	110844876	110845676	921
chr1	110853265	110854201	922
chr1	110884988	110885912	923
chr1	110931166	110932119	924
chr1	111028791	111029695	925
chr1	111029801	111030919	926
chr1	111509967	111512489	927
chr1	111878876	111881084	928
chr1	111934163	111935219	929
chr1	112225632	112227192	930
chr1	113150154	113150928	931
chr1	113154440	113157286	932
chr1	113477021	113478567	933
chr1	113522392	113523384	934
chr1	113599860	113602468	935
chr1	113760680	113762764	936
chr1	113891527	113892603	937
chr1	114166084	114167255	938
chr1	114312799	114313667	939
chr1	114336705	114337719	940
chr1	114340044	114341314	941
chr1	114452537	114453912	942
chr1	114460621	114461600	943
chr1	114465178	114466068	944
chr1	114494853	114497874	945
chr1	114734711	114735645	946
chr1	114825920	114828478	947
chr1	114831302	114832024	948
chr1	114912648	114915044	949
chr1	114919020	114919792	950
chr1	115931865	115932859	951
chr1	116010329	116011273	952
chr1	116079196	116082302	953
chr1	116082782	116083562	954
chr1	116107909	116109081	955
chr1	116111144	116112220	956
chr1	116126432	116127316	957
chr1	116453416	116454844	958
chr1	116667045	116667912	959
chr1	116704213	116706521	960
chr1	117343563	117344305	961
chr1	117695692	117696585	962
chr1	117785407	117786221	963
chr1	117786631	117787437	964
chr1	118259148	118260263	965
chr1	118549574	118552000	966
chr1	118564044	118564806	967
chr1	118758034	118759900	968
chr1	118985574	118986632	969
chr1	119063678	119064478	970
chr1	119149417	119151477	971
chr1	119272511	119273556	972
chr1	119330575	119331642	973
chr1	119370097	119371121	974
chr1	119382163	119383259	975
chr1	119385167	119385869	976
chr1	119530637	119531427	977
chr1	119598513	119599255	978
chr1	119603194	119605582	979
chr1	119886609	119887461	980
chr1	119969644	119970408	981
chr1	119992895	119994423	982
chr1	120024843	120025637	983
chr1	120043362	120044210	984
chr1	120045860	120048160	985
chr1	120207361	120209549	986
chr1	120217986	120219596	987
chr1	120284787	120287761	988
chr1	120355289	120357005	989
chr1	120484111	120485416	990
chr1	120524398	120525674	991
chr1	120721960	120722747	992
chr1	120733695	120734720	993
chr1	120909237	120910271	994
chr1	120942672	120944840	995
chr1	120948077	120951843	996
chr1	120961126	120961881	997
chr1	121311421	121319494	998
chr1	121400531	121402184	999
chr1	121422268	121425539	1000
chr1	121544267	121547010	1001
chr1	121640685	121641419	1002
chr1	121733083	121736751	1003
chr1	121809272	121810588	1004
chr1	121893585	121894441	1005
chr1	121903727	121904486	1006
chr1	121969440	121970870	1007
chr1	122016837	122019060	1008
chr1	122235853	122239992	1009
chr1	122254796	122255702	1010
chr1	122458016	122459034	1011
chr1	122467428	122468148	1012
chr1	122470985	122471847	1013
chr1	122492564	122494081	1014
chr1	122496454	122504981	1015
chr1	123073483	123075645	1016
chr1	123098898	123101841	1017
chr1	123222682	123225232	1018
chr1	123322364	123323400	1019
chr1	123423104	123425267	1020
chr1	123463890	123465604	1021
chr1	123673851	123675015	1022
chr1	123677450	123678260	1023
chr1	123982665	123983533	1024
chr1	124668692	124670793	1025
chr1	125753370	125754098	1026
chr1	125940870	125942751	1027
chr1	126371806	126372520	1028
chr1	126538260	126539308	1029
chr1	127213340	127216060	1030
chr1	127244542	127246893	1031
chr1	127258306	127259443	1032
chr1	127330127	127333311	1033
chr1	127381119	127381827	1034
chr1	127456102	127458521	1035
chr1	127510510	127511272	1036
chr1	127806986	127809282	1037
chr1	128321299	128322283	1038
chr1	128525913	128526915	1039
chr1	128836544	128837506	1040
chr1	129100586	129103247	1041
chr1	129459333	129462081	1042
chr1	129487248	129488412	1043
chr1	129572619	129577667	1044
chr1	129668870	129671562	1045
chr1	129764720	129766108	1046
chr1	129771657	129772429	1047
chr1	129776241	129778743	1048
chr1	129792146	129792962	1049
chr1	129935017	129935743	1050
chr1	129985553	129986709	1051
chr1	129998531	130001475	1052
chr1	130138635	130141779	1053
chr1	130212243	130214788	1054
chr1	130254945	130257161	1055
chr1	130312686	130314686	1056
chr1	130486790	130491577	1057
chr1	130517207	130518085	1058
chr1	130669479	130670315	1059
chr1	130749132	130750047	1060
chr1	130784642	130785360	1061
chr1	130787534	130788255	1062
chr1	131169826	131170756	1063
chr1	131332336	131333512	1064
chr1	131934208	131935232	1065
chr1	132358120	132359397	1066
chr1	132430881	132433289	1067
chr1	132435028	132435805	1068
chr1	132495863	132499159	1069
chr1	132606294	132607042	1070
chr1	132611763	132615949	1071
chr1	132774767	132775929	1072
chr1	132991582	132995724	1073
chr1	133024964	133026956	1074
chr1	133034279	133037129	1075
chr1	133049420	133050448	1076
chr1	133139990	133143259	1077
chr1	133204380	133205570	1078
chr1	133421293	133427842	1079
chr1	133539245	133542191	1080
chr1	133543409	133544306	1081
chr1	133544555	133545567	1082
chr1	133724187	133725851	1083
chr1	133763103	133764661	1084
chr1	133806347	133810253	1085
chr1	133857817	133860881	1086
chr1	133903379	133907962	1087
chr1	133963264	133964993	1088
chr1	134035116	134036324	1089
chr1	134084396	134088639	1090
chr1	134108300	134109307	1091
chr1	134125154	134126114	1092
chr1	134193433	134196197	1093
chr1	134211490	134213679	1094
chr1	134256953	134257706	1095
chr1	134286624	134289642	1096
chr1	134312598	134315366	1097
chr1	134373530	134374962	1098
chr1	134439358	134440212	1099
chr1	134637817	134638981	1100
chr1	134655299	134656021	1101
chr1	134776337	134778292	1102
chr1	134921131	134923559	1103
chr1	134940327	134943564	1104
chr1	135025423	135030029	1105
chr1	135060231	135063048	1106
chr1	135225654	135226500	1107
chr1	135259596	135261026	1108
chr1	135316226	135321062	1109
chr1	135505811	135508295	1110
chr1	135556016	135558148	1111
chr1	135804827	135805756	1112
chr1	135974201	135976359	1113
chr1	135989068	135989990	1114
chr1	136131279	136132693	1115
chr1	136194752	136196041	1116
chr1	136240937	136242018	1117
chr1	136256606	136259082	1118
chr1	136296627	136297373	1119
chr1	136301902	136303054	1120
chr1	136310148	136313824	1121
chr1	136350843	136352923	1122
chr1	136390677	136392803	1123
chr1	136409121	136411009	1124
chr1	136452298	136459152	1125
chr1	136541493	136544100	1126
chr1	136604977	136606005	1127
chr1	136851753	136853451	1128
chr1	136857830	136859672	1129
chr1	136884092	136885871	1130
chr1	136981611	136982516	1131
chr1	137001334	137002802	1132
chr1	137042335	137046406	1133
chr1	137176905	137180707	1134
chr1	137209673	137211513	1135
chr1	137264270	137265415	1136
chr1	137270969	137271762	1137
chr1	137325548	137328378	1138
chr1	137406769	137407683	1139
chr1	137480178	137482309	1140
chr1	137582716	137585383	1141
chr1	137595485	137596443	1142
chr1	137625425	137626259	1143
chr1	137661435	137664082	1144
chr1	137714387	137716271	1145
chr1	137814575	137816154	1146
chr1	137903915	137904668	1147
chr1	137946452	137947950	1148
chr1	138027350	138029108	1149
chr1	138112015	138112715	1150
chr1	138129545	138131373	1151
chr1	138153982	138157491	1152
chr1	138241485	138246055	1153
chr1	138311410	138314138	1154
chr1	138362649	138365527	1155
chr1	138380406	138381220	1156
chr1	138466598	138467314	1157
chr1	138519776	138524572	1158
chr1	138685532	138686470	1159
chr1	138706518	138707428	1160
chr1	138843362	138845803	1161
chr1	138848553	138850550	1162
chr1	139052023	139053046	1163
chr1	139170519	139171239	1164
chr1	139172452	139174896	1165
chr1	139241580	139242356	1166
chr1	139246668	139247444	1167
chr1	139612155	139613457	1168
chr1	140208004	140209133	1169
chr1	140513918	140517364	1170
chr1	140685404	140686248	1171
chr1	140734960	140735673	1172
chr1	140736070	140740601	1173
chr1	140743198	140744026	1174
chr1	140744783	140745936	1175
chr1	140750972	140753552	1176
chr1	140768343	140769395	1177
chr1	140846598	140847336	1178
chr1	140859531	140862559	1179
chr1	141317462	141320994	1180
chr1	141349898	141352330	1181
chr1	141442709	141443877	1182
chr1	141537390	141538400	1183
chr1	141612702	141613819	1184
chr1	141622362	141623192	1185
chr1	141625906	141626706	1186
chr1	141803554	141804760	1187
chr1	142606161	142606999	1188
chr1	142691004	142691956	1189
chr1	142693438	142694574	1190
chr1	142714167	142715279	1191
chr1	142719830	142720550	1192
chr1	142860231	142862126	1193
chr1	142931898	142934510	1194
chr1	142938314	142939140	1195
chr1	143036754	143037548	1196
chr1	143040512	143041214	1197
chr1	143086463	143087283	1198
chr1	143158067	143159172	1199
chr1	143268441	143269749	1200
chr1	143371152	143372177	1201
chr1	144023619	144024393	1202
chr1	144256213	144256921	1203
chr1	144257344	144258054	1204
chr1	144485032	144485920	1205
chr1	144511691	144512609	1206
chr1	145228248	145229201	1207
chr1	145276863	145277651	1208
chr1	145549135	145552267	1209
chr1	145585731	145588501	1210
chr1	145617416	145618140	1211
chr1	145621483	145625377	1212
chr1	145694264	145695064	1213
chr1	145696374	145697218	1214
chr1	145708735	145709716	1215
chr1	145817966	145818791	1216
chr1	145850451	145852695	1217
chr1	145912018	145912896	1218
chr1	146099542	146100288	1219
chr1	146231142	146233692	1220
chr1	146237645	146238659	1221
chr1	146701728	146702599	1222
chr1	146706538	146708930	1223
chr1	147102093	147103113	1224
chr1	147850743	147852335	1225
chr1	147968102	147970468	1226
chr1	147974455	147975201	1227
chr1	148047495	148048335	1228
chr1	148049162	148051368	1229
chr1	148129124	148130112	1230
chr1	148133396	148136348	1231
chr1	148244288	148245114	1232
chr1	148248929	148251427	1233
chr1	148291936	148293174	1234
chr1	148344815	148345573	1235
chr1	148571938	148573047	1236
chr1	149129190	149130104	1237
chr1	149265036	149265871	1238
chr1	149790850	149791640	1239
chr1	149927993	149929417	1240
chr1	150015718	150016464	1241
chr1	150019482	150020512	1242
chr1	150122140	150123002	1243
chr1	150225430	150226945	1244
chr1	150303865	150304585	1245
chr1	150309141	150310222	1246
chr1	150333676	150334394	1247
chr1	150337150	150337870	1248
chr1	151023988	151025043	1249
chr1	151026291	151027291	1250
chr1	151143217	151144456	1251
chr1	151240422	151242918	1252
chr1	151246782	151247525	1253
chr1	151357961	151360735	1254
chr1	151361411	151362163	1255
chr1	151366081	151368527	1256
chr1	151428600	151431214	1257
chr1	151435020	151435846	1258
chr1	152079671	152080576	1259
chr1	152119963	152120698	1260
chr1	152184731	152185512	1261
chr1	152237838	152241054	1262
chr1	152839732	152840737	1263
chr1	153188459	153193213	1264
chr1	153273628	153276596	1265
chr1	153346909	153351471	1266
chr1	153418154	153418934	1267
chr1	153600549	153603833	1268
chr1	153936404	153940129	1269
chr1	154121692	154122492	1270
chr1	154232610	154234538	1271
chr1	154246784	154248926	1272
chr1	154470712	154472820	1273
chr1	154509972	154511572	1274
chr1	154576679	154577969	1275
chr1	154610298	154614396	1276
chr1	154748204	154754172	1277
chr1	154801247	154803929	1278
chr1	154918716	154919516	1279
chr1	155031958	155033493	1280
chr1	155152438	155153204	1281
chr1	155177110	155181655	1282
chr1	155270827	155273182	1283
chr1	155282974	155283914	1284
chr1	155332935	155336365	1285
chr1	155396118	155397104	1286
chr1	155586473	155587739	1287
chr1	155727455	155728205	1288
chr1	155745155	155748360	1289
chr1	155755040	155755946	1290
chr1	156051584	156053391	1291
chr1	156572524	156574294	1292
chr1	156731069	156731908	1293
chr1	156746104	156746874	1294
chr1	156750746	156753230	1295
chr1	156929707	156932495	1296
chr1	156944666	156950186	1297
chr1	157004611	157007675	1298
chr1	157078905	157079657	1299
chr1	157089715	157093481	1300
chr1	157262961	157265371	1301
chr1	157403098	157406196	1302
chr1	157582850	157592209	1303
chr1	157616789	157617511	1304
chr1	157658741	157660905	1305
chr1	157818701	157822389	1306
chr1	157879892	157883920	1307
chr1	158134700	158135801	1308
chr1	158231353	158235087	1309
chr1	158240892	158241713	1310
chr1	158350356	158351902	1311
chr1	158402668	158404698	1312
chr1	158453728	158454502	1313
chr1	158462199	158462973	1314
chr1	158488214	158492897	1315
chr1	158590419	158591130	1316
chr1	158603477	158604637	1317
chr1	158645740	158650353	1318
chr1	158866996	158872100	1319
chr1	158971830	158972820	1320
chr1	159006925	159008177	1321
chr1	159341025	159345365	1322
chr1	159551875	159552757	1323
chr1	159813375	159814588	1324
chr1	160260700	160262728	1325
chr1	160285233	160286819	1326
chr1	160809622	160810453	1327
chr1	160951833	160952690	1328
chr1	161161345	161165299	1329
chr1	161904610	161905955	1330
chr1	161906429	161907265	1331
chr1	162124806	162126212	1332
chr1	162142268	162145886	1333
chr1	162350526	162352622	1334
chr1	162722043	162726097	1335
chr1	162749647	162750427	1336
chr1	162750512	162751212	1337
chr1	162835050	162838620	1338
chr1	162964107	162967513	1339
chr1	163000006	163002052	1340
chr1	163060512	163061820	1341
chr1	163072565	163073689	1342
chr1	163100685	163101919	1343
chr1	163179431	163181814	1344
chr1	163462185	163463171	1345
chr1	163657218	163657933	1346
chr1	163805222	163808654	1347
chr1	163898689	163900129	1348
chr1	164267602	164269424	1349
chr1	164407471	164408525	1350
chr1	164474492	164475216	1351
chr1	164477562	164479344	1352
chr1	164498441	164501735	1353
chr1	164634838	164635700	1354
chr1	164669023	164672077	1355
chr1	164749717	164750490	1356
chr1	164770668	164773170	1357
chr1	165238424	165239156	1358
chr1	165241920	165244545	1359
chr1	165639600	165640826	1360
chr1	165709166	165710628	1361
chr1	165713838	165714638	1362
chr1	165858662	165862067	1363
chr1	165924274	165926168	1364
chr1	166154374	166159765	1365
chr1	166177202	166181722	1366
chr1	166205423	166206361	1367
chr1	166236807	166238431	1368
chr1	166373158	166374330	1369
chr1	166384809	166389062	1370
chr1	166464859	166466445	1371
chr1	166914975	166916439	1372
chr1	167012522	167013454	1373
chr1	167032753	167033617	1374
chr1	167050612	167051680	1375
chr1	167121827	167124807	1376
chr1	167139189	167140113	1377
chr1	167165428	167168410	1378
chr1	167209490	167212796	1379
chr1	167334701	167335510	1380
chr1	167386969	167392333	1381
chr1	167456910	167457861	1382
chr1	167562249	167565819	1383
chr1	167571690	167574346	1384
chr1	167637466	167638622	1385
chr1	167693037	167695401	1386
chr1	167771027	167772015	1387
chr1	167927558	167933928	1388
chr1	167977999	167979225	1389
chr1	168167167	168169353	1390
chr1	168183801	168185772	1391
chr1	168238832	168241967	1392
chr1	168286619	168287809	1393
chr1	168307313	168312643	1394
chr1	168338845	168341698	1395
chr1	168405243	168405958	1396
chr1	168510985	168511765	1397
chr1	168531224	168532028	1398
chr1	168697131	168700137	1399
chr1	168927911	168935174	1400
chr1	169179198	169179952	1401
chr1	169212738	169218124	1402
chr1	169236169	169239409	1403
chr1	169269687	169271099	1404
chr1	169279904	169281769	1405
chr1	169323186	169325229	1406
chr1	169528367	169529459	1407
chr1	169562230	169563129	1408
chr1	169617044	169624085	1409
chr1	169732369	169734395	1410
chr1	170360858	170362270	1411
chr1	170559287	170560631	1412
chr1	170579757	170580639	1413
chr1	171104494	171105499	1414
chr1	171460953	171462111	1415
chr1	171472465	171474319	1416
chr1	171478186	171479068	1417
chr1	171898241	171900053	1418
chr1	172045917	172048422	1419
chr1	172052216	172053070	1420
chr1	172103618	172107272	1421
chr1	172144440	172146454	1422
chr1	172184321	172186345	1423
chr1	172444006	172444777	1424
chr1	172516807	172520874	1425
chr1	172529383	172530135	1426
chr1	172574194	172575434	1427
chr1	172796880	172798098	1428
chr1	172814544	172816248	1429
chr1	172835998	172839241	1430
chr1	172870787	172874249	1431
chr1	172875707	172877923	1432
chr1	172940539	172941373	1433
chr1	172962860	172964490	1434
chr1	172968127	172968839	1435
chr1	172974404	172975628	1436
chr1	172992874	173011465	1437
chr1	173015032	173016639	1438
chr1	173031937	173034339	1439
chr1	173040792	173042268	1440
chr1	173043654	173044615	1441
chr1	173080381	173081876	1442
chr1	173125276	173126242	1443
chr1	173176391	173177796	1444
chr1	173199161	173201109	1445
chr1	173210414	173211566	1446
chr1	173216930	173218206	1447
chr1	173224085	173225197	1448
chr1	173257952	173261325	1449
chr1	173274743	173276940	1450
chr1	173289574	173291396	1451
chr1	173310056	173310870	1452
chr1	173340600	173343523	1453
chr1	173367535	173369109	1454
chr1	173410092	173413878	1455
chr1	173415669	173418178	1456
chr1	173420544	173422321	1457
chr1	173433400	173435190	1458
chr1	173554863	173556585	1459
chr1	173609314	173610208	1460
chr1	173832874	173833649	1461
chr1	173939027	173940279	1462
chr1	173957015	173958930	1463
chr1	173983876	173985598	1464
chr1	174011878	174013670	1465
chr1	174056255	174057669	1466
chr1	174074364	174075220	1467
chr1	174077178	174079968	1468
chr1	174174498	174175670	1469
chr1	174241769	174243204	1470
chr1	174255830	174259185	1471
chr1	174270263	174271801	1472
chr1	174298932	174299671	1473
chr1	174305383	174308593	1474
chr1	174411885	174413123	1475
chr1	174429913	174431486	1476
chr1	174471307	174472173	1477
chr1	174474751	174475457	1478
chr1	174492189	174494492	1479
chr1	174562663	174564122	1480
chr1	174646515	174647380	1481
chr1	174814592	174815652	1482
chr1	175190345	175191659	1483
chr1	175296732	175297982	1484
chr1	175509947	175510809	1485
chr1	175642084	175642854	1486
chr1	175723421	175724384	1487
chr1	176183806	176185080	1488
chr1	176431920	176433833	1489
chr1	176717196	176717908	1490
chr1	176766899	176767645	1491
chr1	176943864	176945525	1492
chr1	176972118	176972892	1493
chr1	176975967	176978497	1494
chr1	177275148	177276002	1495
chr1	177422136	177424992	1496
chr1	177553791	177556128	1497
chr1	177620710	177624507	1498
chr1	177809358	177811704	1499
chr1	177908490	177909456	1500
chr1	178204762	178207755	1501
chr1	178211783	178213214	1502
chr1	178473131	178473981	1503
chr1	178477741	178480295	1504
chr1	178510712	178511814	1505
chr1	178515979	178517441	1506
chr1	178654765	178655551	1507
chr1	178743128	178747274	1508
chr1	178765537	178767409	1509
chr1	178829320	178830350	1510
chr1	178875545	178876503	1511
chr1	179186276	179192812	1512
chr1	179252509	179254179	1513
chr1	179268727	179269710	1514
chr1	179369625	179378791	1515
chr1	179428683	179429584	1516
chr1	179589647	179590367	1517
chr1	179688656	179689904	1518
chr1	179716842	179717596	1519
chr1	179724778	179728110	1520
chr1	179854453	179856141	1521
chr1	179911970	179914522	1522
chr1	179988124	179990672	1523
chr1	180056923	180057712	1524
chr1	180058922	180059720	1525
chr1	180073273	180074046	1526
chr1	180104197	180106725	1527
chr1	180110572	180111344	1528
chr1	180116624	180119440	1529
chr1	180203447	180206754	1530
chr1	180229302	180230073	1531
chr1	180248238	180251726	1532
chr1	180265951	180273385	1533
chr1	180298371	180299799	1534
chr1	180335360	180338198	1535
chr1	180455782	180465059	1536
chr1	181446733	181448519	1537
chr1	181475276	181478770	1538
chr1	181597326	181600962	1539
chr1	181732936	181737444	1540
chr1	181823845	181824699	1541
chr1	181824926	181826026	1542
chr1	181830495	181831314	1543
chr1	181885786	181890768	1544
chr1	182125647	182127504	1545
chr1	182185962	182187726	1546
chr1	182259293	182263518	1547
chr1	182295195	182296115	1548
chr1	182413234	182415047	1549
chr1	182496999	182499938	1550
chr1	182541154	182542838	1551
chr1	182545625	182546667	1552
chr1	182569217	182574995	1553
chr1	182625246	182627892	1554
chr1	182654570	182658284	1555
chr1	182707364	182709105	1556
chr1	182741303	182748585	1557
chr1	182778436	182781628	1558
chr1	182824310	182825519	1559
chr1	182833388	182835502	1560
chr1	182866712	182867685	1561
chr1	182871702	182873861	1562
chr1	182946695	182947593	1563
chr1	183073795	183075699	1564
chr1	183080298	183082118	1565
chr1	183138468	183144415	1566
chr1	183193581	183194400	1567
chr1	183198246	183200824	1568
chr1	183232372	183233300	1569
chr1	183281625	183283866	1570
chr1	183423017	183425465	1571
chr1	183428903	183429625	1572
chr1	183499056	183499865	1573
chr1	183644901	183645791	1574
chr1	183712233	183712985	1575
chr1	183770424	183775899	1576
chr1	183851928	183853146	1577
chr1	183853470	183854202	1578
chr1	183948575	183955777	1579
chr1	184054100	184056610	1580
chr1	184160476	184161288	1581
chr1	184187108	184190247	1582
chr1	184191486	184192366	1583
chr1	184193098	184194323	1584
chr1	184195697	184196401	1585
chr1	184209840	184213387	1586
chr1	184246703	184247525	1587
chr1	184270712	184274144	1588
chr1	184336195	184339889	1589
chr1	184446969	184449507	1590
chr1	184692672	184696641	1591
chr1	184890173	184891010	1592
chr1	184914671	184915468	1593
chr1	185388012	185390356	1594
chr1	185394324	185395231	1595
chr1	185855780	185859475	1596
chr1	185978284	185979703	1597
chr1	186408320	186409040	1598
chr1	186541557	186542867	1599
chr1	186550880	186552238	1600
chr1	186553264	186559353	1601
chr1	186616680	186617428	1602
chr1	186633831	186635398	1603
chr1	186650970	186651830	1604
chr1	186667717	186670293	1605
chr1	186705725	186707966	1606
chr1	186714215	186715171	1607
chr1	186721173	186721993	1608
chr1	186779801	186781352	1609
chr1	186820958	186826734	1610
chr1	186853803	186856697	1611
chr1	186979111	186979904	1612
chr1	187026899	187029459	1613
chr1	187127152	187128000	1614
chr1	187142936	187143870	1615
chr1	187152251	187155161	1616
chr1	187155775	187156861	1617
chr1	187164199	187165609	1618
chr1	187186515	187189609	1619
chr1	187278815	187283350	1620
chr1	187940442	187941956	1621
chr1	188525856	188530076	1622
chr1	188572123	188573747	1623
chr1	188657737	188659071	1624
chr1	188789297	188793620	1625
chr1	188886419	188887226	1626
chr1	189038674	189040256	1627
chr1	189049338	189050126	1628
chr1	189172215	189173139	1629
chr1	189215827	189218181	1630
chr1	189428608	189433659	1631
chr1	189474380	189476434	1632
chr1	189821217	189822361	1633
chr1	190165644	190167576	1634
chr1	190537529	190538457	1635
chr1	190714570	190715270	1636
chr1	190726757	190727479	1637
chr1	190830133	190832568	1638
chr1	191165522	191168041	1639
chr1	191277974	191279085	1640
chr1	191383638	191384676	1641
chr1	191405787	191406649	1642
chr1	191511038	191513252	1643
chr1	191551233	191554758	1644
chr1	191573981	191575436	1645
chr1	191645685	191646641	1646
chr1	191664136	191665284	1647
chr1	191673778	191674656	1648
chr1	191680586	191681595	1649
chr1	191744923	191748547	1650
chr1	191900982	191901924	1651
chr1	191985181	191985968	1652
chr1	191992261	191999473	1653
chr1	192215638	192216441	1654
chr1	192694655	192695555	1655
chr1	192728534	192729295	1656
chr1	192735333	192736491	1657
chr1	192749947	192753121	1658
chr1	192802020	192804766	1659
chr1	192808581	192809671	1660
chr1	192847830	192851702	1661
chr1	192885686	192887872	1662
chr1	192920582	192923125	1663
chr1	192949091	192950050	1664
chr1	192979804	192981341	1665
chr1	192987578	192988426	1666
chr1	193005882	193012015	1667
chr1	193047288	193049071	1668
chr1	193140372	193142131	1669
chr1	193149287	193151570	1670
chr1	193219846	193225506	1671
chr1	193297014	193298085	1672
chr1	193325322	193326344	1673
chr1	193398075	193402291	1674
chr1	193436322	193437158	1675
chr1	193538732	193545108	1676
chr1	193644635	193647968	1677
chr1	193728709	193736538	1678
chr1	193757416	193760581	1679
chr1	193761702	193762534	1680
chr1	193763290	193764570	1681
chr1	193813225	193814239	1682
chr1	193915258	193917254	1683
chr1	193956538	193963284	1684
chr1	194013037	194015864	1685
chr1	194294865	194295924	1686
chr1	194401525	194402260	1687
chr1	194453772	194454686	1688
chr1	194596225	194598064	1689
chr1	194659619	194662340	1690
chr1	194678749	194684230	1691
chr1	194859886	194862570	1692
chr1	194955886	194958288	1693
chr1	194978641	194979779	1694
chr1	194998766	195000452	1695
chr1	196443509	196447096	1696
chr1	196479884	196480908	1697
chr1	196482098	196483092	1698
chr1	196575634	196576358	1699
chr1	196800917	196803488	1700
chr1	196881881	196883268	1701
chr1	196956958	196957930	1702
chr1	197067440	197068348	1703
chr1	197085822	197086764	1704
chr1	197090826	197092211	1705
chr1	197146465	197149051	1706
chr1	197152924	197153642	1707
chr1	197180760	197181610	1708
chr1	197182272	197184532	1709
chr2	3034900	3038026	1710
chr2	3198044	3203183	1711
chr2	3248453	3250686	1712
chr2	3335153	3336597	1713
chr2	3391360	3395088	1714
chr2	3404464	3406044	1715
chr2	3428154	3430816	1716
chr2	3630617	3632830	1717
chr2	3887032	3887736	1718
chr2	4118494	4119543	1719
chr2	4321935	4324651	1720
chr2	4442803	4443515	1721
chr2	4524380	4525381	1722
chr2	4572013	4573267	1723
chr2	4637557	4643495	1724
chr2	4801315	4808647	1725
chr2	4839634	4840514	1726
chr2	4932890	4933916	1727
chr2	4982891	4985269	1728
chr2	5004160	5004930	1729
chr2	5058606	5061587	1730
chr2	5146850	5147948	1731
chr2	5403866	5404857	1732
chr2	5605017	5607486	1733
chr2	5611386	5612188	1734
chr2	5634242	5638454	1735
chr2	5764997	5766979	1736
chr2	5814828	5817018	1737
chr2	5863286	5864212	1738
chr2	5870373	5873997	1739
chr2	6011037	6011945	1740
chr2	6020419	6022688	1741
chr2	6049200	6052436	1742
chr2	6242851	6248723	1743
chr2	6694105	6695055	1744
chr2	6697288	6698500	1745
chr2	6792921	6796749	1746
chr2	7325421	7326259	1747
chr2	7326486	7327528	1748
chr2	7499291	7499999	1749
chr2	7508142	7509314	1750
chr2	7531519	7532265	1751
chr2	7716298	7717128	1752
chr2	7958791	7959520	1753
chr2	8110968	8112421	1754
chr2	8450043	8452515	1755
chr2	8948381	8949215	1756
chr2	9134156	9134900	1757
chr2	9435698	9436947	1758
chr2	9796187	9806428	1759
chr2	9810604	9811722	1760
chr2	9817512	9818414	1761
chr2	9968527	9972177	1762
chr2	9999758	10002860	1763
chr2	10091318	10092094	1764
chr2	10263122	10263900	1765
chr2	10290609	10297925	1766
chr2	10475289	10477004	1767
chr2	10682191	10682934	1768
chr2	10810630	10811388	1769
chr2	11021073	11022135	1770
chr2	11026369	11027169	1771
chr2	11042443	11044011	1772
chr2	11093069	11094939	1773
chr2	11211696	11212950	1774
chr2	11421309	11425136	1775
chr2	11456514	11457982	1776
chr2	11475109	11476834	1777
chr2	11484922	11485689	1778
chr2	11524065	11526545	1779
chr2	11627541	11628432	1780
chr2	11665605	11666745	1781
chr2	11696350	11700830	1782
chr2	11964794	11965715	1783
chr2	11967192	11968072	1784
chr2	11990564	11991858	1785
chr2	12222602	12224556	1786
chr2	12339110	12341220	1787
chr2	12562234	12563680	1788
chr2	12866785	12867667	1789
chr2	12929192	12933346	1790
chr2	13097098	13097858	1791
chr2	13172112	13173760	1792
chr2	13192801	13193841	1793
chr2	13465165	13466437	1794
chr2	13494334	13496643	1795
chr2	13538820	13539918	1796
chr2	13578981	13580561	1797
chr2	13713351	13716775	1798
chr2	13786921	13787921	1799
chr2	13973266	13978406	1800
chr2	13994788	13997310	1801
chr2	14006728	14008155	1802
chr2	14046458	14047361	1803
chr2	14297377	14298962	1804
chr2	14304627	14305441	1805
chr2	14305628	14306462	1806
chr2	14307438	14308184	1807
chr2	14525071	14528417	1808
chr2	14975871	14978513	1809
chr2	15115155	15115891	1810
chr2	15116689	15117665	1811
chr2	15351956	15352756	1812
chr2	15354188	15356692	1813
chr2	15944029	15945216	1814
chr2	15946003	15946903	1815
chr2	15948540	15951990	1816
chr2	16029939	16031089	1817
chr2	16181911	16182689	1818
chr2	16277588	16279326	1819
chr2	16302818	16304101	1820
chr2	16502606	16503864	1821
chr2	16506990	16508324	1822
chr2	16690212	16690974	1823
chr2	17051788	17053973	1824
chr2	17198758	17199830	1825
chr2	17245396	17246299	1826
chr2	17259917	17260671	1827
chr2	17534045	17534821	1828
chr2	17535132	17535974	1829
chr2	17575048	17576080	1830
chr2	17652182	17654773	1831
chr2	17672730	17673502	1832
chr2	17673651	17674405	1833
chr2	17946518	17954402	1834
chr2	17961335	17962820	1835
chr2	17967650	17972692	1836
chr2	17975021	17979889	1837
chr2	17984649	17990359	1838
chr2	18313705	18316109	1839
chr2	18530523	18532548	1840
chr2	18593509	18603507	1841
chr2	18609949	18617597	1842
chr2	18619325	18621485	1843
chr2	18687332	18689128	1844
chr2	18720508	18723279	1845
chr2	18916408	18921524	1846
chr2	19281551	19283223	1847
chr2	19292484	19293740	1848
chr2	19350860	19354826	1849
chr2	19365745	19370995	1850
chr2	19373212	19374256	1851
chr2	19502920	19503887	1852
chr2	19574480	19581352	1853
chr2	19830735	19832027	1854
chr2	20106404	20107168	1855
chr2	20156812	20157622	1856
chr2	20175556	20176401	1857
chr2	20179893	20180773	1858
chr2	20305013	20306055	1859
chr2	20306329	20307077	1860
chr2	20308003	20308730	1861
chr2	20309119	20309987	1862
chr2	20310145	20310897	1863
chr2	20421449	20422489	1864
chr2	20440913	20442393	1865
chr2	20770600	20771412	1866
chr2	20801954	20802916	1867
chr2	20821019	20822247	1868
chr2	20884849	20891689	1869
chr2	20996563	20999089	1870
chr2	21002903	21003651	1871
chr2	21061773	21064147	1872
chr2	21126574	21128162	1873
chr2	21221590	21222327	1874
chr2	21228462	21229613	1875
chr2	21289002	21290753	1876
chr2	21754281	21755273	1877
chr2	21757955	21758811	1878
chr2	21923155	21929059	1879
chr2	21991747	21992521	1880
chr2	22086037	22087193	1881
chr2	22259657	22260403	1882
chr2	22476706	22481748	1883
chr2	22599856	22601329	1884
chr2	22749983	22751995	1885
chr2	22868238	22870210	1886
chr2	22894080	22896676	1887
chr2	22914311	22915201	1888
chr2	22922092	22925156	1889
chr2	23010841	23013343	1890
chr2	23089741	23091417	1891
chr2	23146209	23147409	1892
chr2	23149338	23150142	1893
chr2	23426017	23427729	1894
chr2	23445742	23446790	1895
chr2	23779739	23780873	1896
chr2	23781315	23782489	1897
chr2	23793270	23794028	1898
chr2	23978800	23979895	1899
chr2	24023240	24024024	1900
chr2	24049455	24050367	1901
chr2	24222266	24223810	1902
chr2	24327764	24330190	1903
chr2	24376648	24377515	1904
chr2	24534309	24535562	1905
chr2	24617230	24621440	1906
chr2	24773000	24777472	1907
chr2	24790324	24792213	1908
chr2	24802275	24807200	1909
chr2	24829733	24832421	1910
chr2	24909450	24910343	1911
chr2	25034684	25039675	1912
chr2	25040968	25042177	1913
chr2	25050315	25051794	1914
chr2	25066081	25067752	1915
chr2	25079258	25081894	1916
chr2	25095688	25098300	1917
chr2	25110671	25113279	1918
chr2	25115806	25119046	1919
chr2	25127405	25130396	1920
chr2	25145385	25148097	1921
chr2	25160331	25161364	1922
chr2	25166135	25167071	1923
chr2	25174190	25176477	1924
chr2	25186178	25189572	1925
chr2	25220447	25222075	1926
chr2	25226750	25228902	1927
chr2	25250911	25252175	1928
chr2	25255946	25256693	1929
chr2	25257742	25259128	1930
chr2	25280524	25281404	1931
chr2	25282414	25284872	1932
chr2	25315887	25317036	1933
chr2	25355953	25356856	1934
chr2	25401381	25404021	1935
chr2	25411370	25413765	1936
chr2	25429869	25437416	1937
chr2	25461726	25464770	1938
chr2	25471192	25472264	1939
chr2	25561501	25564223	1940
chr2	25580653	25582744	1941
chr2	25719216	25720856	1942
chr2	25732647	25733682	1943
chr2	25834775	25839836	1944
chr2	25875798	25878188	1945
chr2	25947027	25947893	1946
chr2	25976314	25979300	1947
chr2	25993958	25997812	1948
chr2	26057307	26060521	1949
chr2	26061110	26062534	1950
chr2	26091724	26094532	1951
chr2	26170399	26171786	1952
chr2	26192237	26193169	1953
chr2	26193359	26194185	1954
chr2	26206184	26208226	1955
chr2	26235027	26236375	1956
chr2	26243027	26246251	1957
chr2	26264176	26265466	1958
chr2	26298291	26302225	1959
chr2	26320841	26321596	1960
chr2	26356752	26360386	1961
chr2	26441664	26443275	1962
chr2	26459064	26461652	1963
chr2	26482246	26484358	1964
chr2	26494342	26496046	1965
chr2	26517041	26518147	1966
chr2	26619004	26619742	1967
chr2	26757696	26758982	1968
chr2	26763648	26767035	1969
chr2	26770978	26772414	1970
chr2	26787364	26790202	1971
chr2	26818871	26820717	1972
chr2	26853702	26856444	1973
chr2	26864827	26865869	1974
chr2	26883166	26883973	1975
chr2	26984817	26985779	1976
chr2	26997580	26998848	1977
chr2	27280780	27285607	1978
chr2	27297461	27298367	1979
chr2	27330140	27335041	1980
chr2	27351003	27352148	1981
chr2	27368857	27371243	1982
chr2	27395565	27397261	1983
chr2	27530637	27534970	1984
chr2	27741338	27743725	1985
chr2	27866198	27867182	1986
chr2	28048089	28049617	1987
chr2	28059453	28062329	1988
chr2	28084579	28085381	1989
chr2	28301503	28304766	1990
chr2	28321701	28324142	1991
chr2	28367090	28369989	1992
chr2	28388176	28389275	1993
chr2	28437415	28440059	1994
chr2	28494268	28497679	1995
chr2	28554850	28555863	1996
chr2	28606199	28607424	1997
chr2	28694238	28698244	1998
chr2	28763772	28765690	1999
[truncated: 25,459 more rows]
